# Supplementary material for: SLC35A2 gene product modulates paramyxovirus fusion events during infection
Source: PLoS Pathog. 2025 Jan 10;21(1):e1012531. doi: 10.1371/journal.ppat.1012531 (PMC11756793; doi:10.1371/journal.ppat.1012531)
Supplement: S1 Table — (XLS) [file ppat.1012531.s007.xls]

## Sheet: MockvsNeg1.gene_summary
id	num	neg|score	neg|p-value	neg|fdr	neg|rank	neg|goodsgrna	neg|lfc	pos|score	pos|p-value	pos|fdr	pos|rank	pos|goodsgrna	pos|lfc
SLC35A1	4	1	1	1	19114	0	4.3714	1.51e-06	3.88e-06	0.037129	2	4	4.3714
EAPP	4	0.82162	0.85462	1	16154	1	3.8648	9.58e-06	3.19e-05	0.101485	5	3	3.8648
METAP1	4	0.82452	0.85606	1	16178	1	3.7536	2.79e-05	9.87e-05	0.200495	9	3	3.7536
SLC52A3	4	0.99999	0.99999	1	19113	0	3.7064	9.28e-06	2.98e-05	0.101485	4	4	3.7064
OR51G2	4	0.60855	0.74894	0.975267	14643	1	3.6806	1.69e-05	6.03e-05	0.164781	7	3	3.6806
TCF4	3	0.73206	0.75944	0.979918	15610	1	3.6008	0.00093082	0.0026538	0.735869	84	2	3.6008
EPC1	4	0.22745	0.42126	0.871988	9196	1	3.5736	2.99e-05	0.00010489	0.200495	10	3	3.5736
MAPK15	4	0.84332	0.8659	1	16297	1	3.5225	0.00015601	0.00060266	0.460792	25	3	3.5225
SORCS2	3	0.32583	0.47606	0.887186	11178	1	3.5203	0.0013452	0.0038063	0.777521	116	2	3.5203
CNTD2	4	0.71771	0.81071	0.996188	15523	1	3.4575	0.00011019	0.00041826	0.420792	19	3	3.4575
NUFIP2	4	0.99988	0.99988	1	19110	0	3.387	0.00012293	0.00047576	0.441885	20	4	3.387
XCL1	4	0.7234	0.81278	0.99637	15562	1	3.3835	0.00030011	0.0011087	0.60384	34	3	3.3835
MED25	4	0.85028	0.86987	1	16348	1	3.3827	0.00035236	0.0012952	0.60384	40	3	3.3827
SMAD5	4	0.24998	0.45191	0.8809	9775	1	3.3514	0.00087447	0.0031946	0.746619	80	3	3.3514
KIR3DL2	3	0.7222	0.75315	0.976586	15551	1	3.3504	0.0031117	0.0086415	0.800308	255	2	3.3504
ADSL	4	0.84709	0.86803	1	16327	1	3.3283	0.00048194	0.0017738	0.732364	46	3	3.3283
HDAC7	4	0.82599	0.85677	1	16187	1	3.3139	3.8e-05	0.00013752	0.238974	11	3	3.3139
RMDN2	4	0.57537	0.72236	0.962152	14331	1	3.3078	0.00018375	0.000699	0.4978	26	3	3.3078
NUDT21	4	0.87798	0.88714	1	16534	1	3.2828	0.0010368	0.0037649	0.777521	89	3	3.2828
DCAF15	4	0.75038	0.8231	0.998258	15744	1	3.2668	0.0012472	0.004532	0.777521	107	3	3.2668
RBMS2	4	0.72865	0.81473	0.996774	15597	1	3.2167	0.00045178	0.0016578	0.70418	45	3	3.2167
ST8SIA2	4	0.19282	0.37243	0.854359	8298	1	3.2045	0.00056171	0.0020607	0.735869	52	3	3.2045
KRTAP5-1	4	0.71178	0.80857	0.995801	15491	1	3.1821	0.0013652	0.0049443	0.777521	119	3	3.1821
UBE2E3	4	0.99971	0.99971	1	19107	0	3.1649	0.00029406	0.0010906	0.60384	33	4	3.1649
ACAN	4	0.75525	0.82504	0.998895	15772	1	3.1634	0.0013146	0.0047614	0.777521	113	3	3.1634
MYO19	4	0.99974	0.99974	1	19108	0	3.1509	0.00025724	0.00095177	0.586873	31	4	3.1509
WBP4	4	0.99965	0.99966	1	19103	0	3.1483	0.00034698	0.001276	0.60384	39	4	3.1483
HELQ	4	0.99942	0.99943	1	19097	0	3.1448	0.0005818	0.0021415	0.735869	54	4	3.1448
SDCBP	4	0.44998	0.62457	0.926198	12873	1	3.1397	0.0012259	0.0044439	0.777521	105	3	3.1397
SOX4	4	0.93126	0.93103	1	17222	0	3.1269	0.0017869	0.0064612	0.79992	151	3	3.1269
GPR37	4	0.92108	0.92113	1	16970	1	3.1245	0.0020677	0.0074409	0.800308	176	3	3.1245
AKR1B1	4	0.99242	0.99248	1	18933	0	3.1181	0.0016811	0.0060709	0.799156	144	4	3.1181
TRPM7	4	0.97916	0.97921	1	18607	0	3.1153	0.0016261	0.0058834	0.79156	141	4	3.1153
AGPAT5	4	0.98459	0.9846	1	18738	0	3.115	0.00083237	0.0030376	0.735869	76	4	3.115
ZNF718	4	0.93312	0.93292	1	17267	0	3.1069	0.00078023	0.0028532	0.735869	71	3	3.1069
PTK6	4	0.59462	0.73777	0.969553	14518	1	3.1054	0.00068384	0.0025103	0.735869	60	3	3.1054
POC1A	4	0.99745	0.99746	1	19043	0	3.1051	0.00073821	0.0027072	0.735869	66	4	3.1051
FGF12	4	0.40996	0.5938	0.917914	12345	1	3.0911	0.00082915	0.0030273	0.735869	75	3	3.0911
HOXC10	3	0.99809	0.99815	1	19063	0	3.0903	0.0019102	0.0053861	0.777521	161	3	3.0903
MBTPS2	4	0.99882	0.99881	1	19084	0	3.0815	0.00087669	0.0032029	0.746619	81	4	3.0815
POM121C	4	0.94617	0.9461	1	17659	0	3.0728	6.71e-05	0.00025199	0.321122	15	3	3.0728
TREML2	3	0.24739	0.39241	0.861524	9720	1	3.0636	0.0085591	0.0231	0.874685	601	2	3.0636
EDARADD	4	0.6317	0.76797	0.98271	14896	1	3.0622	0.0012059	0.0043714	0.777521	103	3	3.0622
ACOX2	4	0.99838	0.99839	1	19072	0	3.0458	0.0016182	0.0058492	0.79156	138	4	3.0458
PAX7	4	0.67805	0.7972	0.99312	15306	1	3.0453	0.00083345	0.0030413	0.735869	78	3	3.0453
SLC35A2	4	0.87211	0.88331	1	16504	1	3.0425	0.00013813	0.0005317	0.441885	23	3	3.0425
CH17-360D5.1	4	0.73769	0.8181	0.997189	15657	1	3.0417	0.00066516	0.0024415	0.735869	59	3	3.0417
TMEM97	4	0.6412	0.77569	0.984873	15011	1	3.0327	0.0018442	0.0066567	0.79992	157	3	3.0327
PRLR	4	0.59091	0.73476	0.967619	14489	1	3.0318	0.0010618	0.0038534	0.777521	90	3	3.0318
GABRR2	4	0.98798	0.98801	1	18831	0	3.0296	0.00056473	0.0020727	0.735869	53	4	3.0296
NLRP3	4	0.53953	0.69391	0.948526	13966	1	3.0274	0.0027619	0.0098303	0.820939	227	3	3.0274
DCTN3	4	0.59843	0.74077	0.971187	14550	1	3.0236	0.0022865	0.0082033	0.800308	186	3	3.0236
TAS2R40	4	0.98792	0.98794	1	18830	0	3.0207	0.0023938	0.0086027	0.800308	196	4	3.0207
ZNF582	3	0.98899	0.9891	1	18853	0	3.0205	0.0096819	0.025976	0.874685	674	3	3.0205
MGEA5	4	0.97009	0.97004	1	18363	0	3.0199	0.002431	0.0087239	0.800308	201	4	3.0199
ODF4	4	0.79054	0.8399	1	15974	1	3.0149	0.002749	0.0097852	0.820939	226	3	3.0149
RNF225	4	0.49466	0.6589	0.934412	13465	1	3.0149	0.0021309	0.007674	0.800308	179	3	3.0149
TC2N	4	0.99926	0.99926	1	19093	0	3.0112	0.00074346	0.0027232	0.735869	67	4	3.0112
OR5L1	4	0.99861	0.99862	1	19078	0	3.0026	0.0013865	0.0050116	0.777521	121	4	3.0026
C15orf57	4	0.9949	0.99494	1	18986	0	2.9985	0.0012987	0.0047055	0.777521	112	4	2.9985
ZNF25	4	0.49466	0.6589	0.934412	13468	1	2.9963	0.0014767	0.005339	0.777521	130	3	2.9963
ACTR3B	4	0.96899	0.96891	1	18332	0	2.9957	0.0011301	0.0040974	0.777521	95	4	2.9957
KPTN	4	0.81186	0.84985	1	16106	1	2.9907	0.0015114	0.0054711	0.777521	132	3	2.9907
RNF125	4	0.95909	0.959	1	18032	0	2.9893	0.002418	0.0086871	0.800308	199	4	2.9893
LYZL2	4	0.84651	0.8677	1	16322	1	2.9845	0.0019493	0.0070219	0.800308	164	3	2.9845
ULBP2	4	0.99995	0.99995	1	19112	0	2.9833	5.35e-05	0.00019605	0.295887	12	4	2.9833
EVI5	4	0.92416	0.92408	1	17037	1	2.9706	0.0058077	0.020181	0.874685	427	3	2.9706
C19orf84	4	0.99821	0.99823	1	19067	0	2.9516	0.001795	0.0064832	0.79992	152	4	2.9516
CCDC102B	4	0.97186	0.97183	1	18420	0	2.9442	0.0012772	0.0046335	0.777521	110	4	2.9442
ZNF320	4	0.80647	0.84727	1	16060	1	2.938	0.0010789	0.0039171	0.777521	92	3	2.938
UNC13A	4	0.97582	0.97578	1	18515	0	2.9373	0.0015137	0.0054812	0.777521	133	4	2.9373
CLIC5	4	0.4767	0.64518	0.929783	13250	1	2.9329	0.0040339	0.014226	0.872327	311	3	2.9329
PDE6G	4	0.81722	0.85244	1	16137	1	2.9307	0.0051029	0.017852	0.874685	384	3	2.9307
STK16	4	0.99817	0.99819	1	19065	0	2.9307	0.0018306	0.0065997	0.79992	156	4	2.9307
IL7R	4	0.99438	0.99443	1	18978	0	2.9286	0.0056233	0.019571	0.874685	413	4	2.9286
PITX1	4	0.99207	0.99213	1	18924	0	2.9281	0.0061577	0.021329	0.874685	446	4	2.9281
DDX60	4	0.70204	0.80521	0.995195	15433	1	2.925	0.0020562	0.0073938	0.800308	175	3	2.925
FAM81B	4	0.47311	0.64238	0.929225	13204	1	2.9228	0.0030803	0.01095	0.821685	253	3	2.9228
ANLN	4	0.79547	0.84217	1	15999	1	2.9205	0.0014607	0.0052773	0.777521	129	3	2.9205
MAT1A	4	0.99969	0.9997	1	19106	0	2.9193	0.00030876	0.0011382	0.60384	35	4	2.9193
LUZP4	4	0.33274	0.53495	0.903316	11290	1	2.9148	0.0042032	0.014796	0.873422	323	3	2.9148
TSLP	4	0.67445	0.79604	0.993058	15281	1	2.9126	0.0052808	0.018444	0.874685	395	3	2.9126
PKD2	4	0.97158	0.97154	1	18407	0	2.9125	0.0020138	0.0072606	0.800308	169	4	2.9125
HHIP	4	0.60361	0.74494	0.973513	14598	1	2.9124	0.0017031	0.006146	0.799156	145	3	2.9124
PROK2	4	0.60977	0.74994	0.975641	14655	1	2.9113	0.0057889	0.020123	0.874685	425	3	2.9113
SAXO1	4	0.87521	0.88527	1	16522	1	2.907	0.0018679	0.0067339	0.79992	159	3	2.907
MEX3A	4	0.8279	0.85775	1	16198	1	2.898	0.00081626	0.0029843	0.735869	74	3	2.898
CCR7	4	0.99959	0.9996	1	19101	0	2.8946	0.00041327	0.0015179	0.674764	43	4	2.8946
B3GNT8	4	0.68984	0.80113	0.994718	15360	1	2.8936	0.0038827	0.013722	0.872327	297	3	2.8936
CACNA1D	4	0.99993	0.99994	1	19111	0	2.8925	6.54e-05	0.00024474	0.321122	14	4	2.8925
RAB29	4	0.65973	0.79089	0.991805	15199	1	2.891	0.004123	0.014533	0.872327	317	3	2.891
APCDD1L	4	0.70464	0.8061	0.995195	15443	1	2.8896	0.0047218	0.016557	0.874685	352	3	2.8896
PFKFB4	4	0.91817	0.91844	1	16902	1	2.8873	0.0036677	0.012995	0.872327	281	3	2.8873
ART1	3	0.47975	0.63099	0.92755	13288	1	2.8861	0.017839	0.046365	0.874685	1206	2	2.8861
TRIM29	4	0.74629	0.82144	0.997956	15713	1	2.8861	0.0025925	0.0092476	0.800308	219	3	2.8861
IL4R	4	0.73866	0.81845	0.997296	15661	1	2.8785	0.0062331	0.021583	0.874685	451	3	2.8785
RNF38	4	0.99708	0.99708	1	19033	0	2.8764	0.00013169	0.0005115	0.441885	22	4	2.8764
UBE2L6	4	0.98718	0.9872	1	18807	0	2.8723	0.0024299	0.0087203	0.800308	200	4	2.8723
PRKACA	4	0.99206	0.99212	1	18923	0	2.865	0.005015	0.017537	0.874685	377	4	2.865
SYF2	3	0.91467	0.91476	1	16839	0	2.8643	0.017707	0.046037	0.874685	1200	3	2.8643
P2RY14	4	0.70588	0.80654	0.99522	15460	1	2.864	0.0027075	0.0096397	0.816065	224	3	2.864
ZNF569	3	0.96826	0.96844	1	18303	0	2.8615	0.018779	0.048621	0.874685	1268	3	2.8615
CBL	4	0.98308	0.9831	1	18703	0	2.8602	0.0057339	0.019947	0.874685	421	4	2.8602
ZNF644	4	0.97413	0.97406	1	18487	0	2.8547	0.0082279	0.02799	0.874685	581	4	2.8547
AOX1	4	0.60622	0.74703	0.974709	14617	1	2.8536	0.0084384	0.028669	0.874685	593	3	2.8536
SECISBP2L	4	0.97386	0.97379	1	18477	0	2.8516	0.004461	0.015655	0.874685	338	4	2.8516
CCDC178	4	0.94884	0.94878	1	17739	0	2.8504	0.0011963	0.004331	0.777521	102	3	2.8504
SH2D7	4	0.56267	0.71232	0.957255	14206	1	2.8492	0.0028355	0.0101	0.821685	232	3	2.8492
CTTN	4	0.80476	0.84649	1	16049	1	2.8479	0.0045632	0.016007	0.874685	346	3	2.8479
BCAS2	4	0.90052	0.90349	1	16679	1	2.847	0.0050566	0.017689	0.874685	381	3	2.847
IFT43	3	0.99042	0.99054	1	18887	0	2.8456	0.0095828	0.025719	0.874685	667	3	2.8456
SRSF6	4	0.68563	0.79972	0.994123	15343	1	2.8448	0.0094435	0.031822	0.874685	658	3	2.8448
AMBRA1	4	0.025512	0.079631	0.756806	1879	1	2.8445	0.0048025	0.016836	0.874685	362	3	2.8445
ASXL2	4	0.98044	0.98047	1	18641	0	2.8427	0.0072628	0.024895	0.874685	521	4	2.8427
BBOX1	4	0.1996	0.38208	0.858266	8488	1	2.8415	0.010022	0.033632	0.874685	690	3	2.8415
SLC25A20	4	0.95523	0.95512	1	17918	0	2.8391	0.0024658	0.0088472	0.800308	207	3	2.8391
ZNF573	4	0.99969	0.9997	1	19105	0	2.8366	0.0003095	0.0011393	0.60384	36	4	2.8366
DCLRE1B	4	0.86665	0.8798	1	16471	1	2.8363	0.00129	0.0046765	0.777521	111	3	2.8363
GPBP1	4	0.99795	0.99797	1	19057	0	2.8355	0.0020465	0.0073627	0.800308	174	4	2.8355
PITPNB	3	0.98077	0.9809	1	18650	0	2.8345	0.019227	0.049713	0.874685	1294	3	2.8345
MRPL13	4	0.35013	0.54815	0.905687	11539	1	2.8284	0.0039874	0.014061	0.872327	305	3	2.8284
OR8G2	4	0.39991	0.58615	0.916871	12206	1	2.828	0.0037848	0.013385	0.872327	289	3	2.828
C20orf62	4	0.97926	0.97929	1	18611	0	2.8254	0.0024592	0.0088291	0.800308	205	4	2.8254
OXLD1	4	0.88951	0.89521	1	16611	1	2.8214	0.0096537	0.032473	0.874685	673	3	2.8214
AMZ1	4	0.99917	0.99915	1	19091	0	2.821	0.00083337	0.0030413	0.735869	77	4	2.821
SLC38A4	4	0.80867	0.84831	1	16084	1	2.8208	0.0043105	0.015152	0.874685	330	3	2.8208
SLC25A1	4	0.7322	0.81602	0.997076	15613	1	2.8146	0.0044964	0.01577	0.874685	343	3	2.8146
PPME1	4	0.71532	0.80984	0.996178	15507	1	2.8114	0.010879	0.036324	0.874685	748	3	2.8114
ERBB4	4	0.36442	0.559	0.909007	11722	1	2.8079	0.0064947	0.022453	0.874685	467	3	2.8079
BBS12	4	0.48381	0.65058	0.932158	13333	1	2.8061	0.0057764	0.02008	0.874685	423	3	2.8061
NAA40	4	0.69103	0.80154	0.994833	15366	1	2.8049	0.0035751	0.012645	0.872327	277	3	2.8049
WDR11	4	0.44057	0.6173	0.924557	12738	1	2.8026	0.0079503	0.027106	0.874685	559	3	2.8026
TSNAX	4	0.80867	0.84831	1	16083	1	2.7999	0.0042294	0.014885	0.873422	325	3	2.7999
CD3G	4	0.99188	0.99195	1	18917	0	2.7978	0.0018128	0.0065386	0.79992	154	4	2.7978
JMJD1C	4	0.70204	0.80521	0.995195	15427	1	2.796	0.004829	0.016924	0.874685	365	3	2.796
ARFIP1	4	0.9961	0.99614	1	19010	0	2.7921	0.0038958	0.01376	0.872327	298	4	2.7921
FOLR1	4	0.73332	0.81642	0.997184	15624	1	2.7916	0.0030001	0.010681	0.821685	246	3	2.7916
GFRA3	4	0.9988	0.99879	1	19083	0	2.7909	0.0011962	0.0043305	0.777521	101	4	2.7909
TLE3	3	0.83984	0.84091	1	16266	1	2.7863	0.022568	0.057821	0.874685	1502	2	2.7863
NME7	4	0.29922	0.50966	0.898892	10810	1	2.7862	0.0059355	0.020609	0.874685	438	3	2.7862
SLC23A2	4	0.7855	0.8377	1	15944	1	2.7849	0.0071921	0.024677	0.874685	514	3	2.7849
SNX31	4	0.99664	0.99665	1	19023	0	2.7841	0.003357	0.011914	0.852944	267	4	2.7841
TULP3	4	0.99762	0.99762	1	19050	0	2.7833	0.0023794	0.0085478	0.800308	194	4	2.7833
NR2F6	4	0.77486	0.83312	1	15888	1	2.7821	0.0048659	0.017049	0.874685	368	3	2.7821
FANCM	4	0.71655	0.81028	0.996178	15521	1	2.7814	0.011865	0.039352	0.874685	811	3	2.7814
GPR65	3	0.096128	0.21344	0.802643	5310	1	2.7811	0.024137	0.061598	0.874685	1591	2	2.7811
CDK5R2	4	0.97716	0.9772	1	18550	0	2.7746	0.0044197	0.015518	0.874685	336	4	2.7746
MNAT1	4	0.9859	0.9859	1	18770	0	2.7733	0.0052736	0.018414	0.874685	394	4	2.7733
GTF2H5	4	0.28653	0.50027	0.895551	10643	1	2.7694	0.002336	0.0083893	0.800308	191	3	2.7694
TMEM213	4	0.39887	0.58534	0.91643	12196	1	2.7651	0.010398	0.034812	0.874685	717	3	2.7651
TMEM210	4	0.99967	0.99968	1	19104	0	2.7649	0.00033365	0.0012268	0.60384	37	4	2.7649
FAM13B	4	0.83079	0.85926	1	16220	1	2.7627	0.0033543	0.011905	0.852944	266	3	2.7627
ELMOD3	4	0.97547	0.9754	1	18512	0	2.7609	0.0029983	0.010674	0.821685	245	4	2.7609
PLA2G12B	4	0.81403	0.85091	1	16119	1	2.7595	0.0040158	0.014166	0.872327	308	3	2.7595
TP53I3	4	0.9942	0.99425	1	18974	0	2.7561	0.0058022	0.020166	0.874685	426	4	2.7561
MS4A5	4	0.99462	0.99467	1	18982	0	2.7543	0.0053801	0.018764	0.874685	403	4	2.7543
CCL25	4	0.8556	0.87302	1	16389	1	2.7535	0.0049598	0.017366	0.874685	375	3	2.7535
CCNB1IP1	4	0.99887	0.99885	1	19086	0	2.7525	0.0011346	0.0041119	0.777521	97	4	2.7525
CRH	4	0.65746	0.78898	0.991007	15169	1	2.7519	0.0044806	0.015723	0.874685	339	3	2.7519
CYTH3	4	0.75038	0.8231	0.998258	15739	1	2.7519	0.0035019	0.012418	0.868713	272	3	2.7519
CELF5	4	0.47226	0.6417	0.929225	13178	1	2.748	0.0047313	0.016591	0.874685	355	3	2.748
SMIM2	4	0.059066	0.16334	0.770353	4035	1	2.7478	0.004217	0.014843	0.873422	324	3	2.7478
HDAC8	4	0.065717	0.17471	0.779383	4269	1	2.7473	0.0028367	0.010105	0.821685	233	3	2.7473
CTDSPL2	4	0.98137	0.98141	1	18660	0	2.7468	0.006792	0.023388	0.874685	483	4	2.7468
SPIN3	4	0.58282	0.72824	0.964522	14408	1	2.7448	0.008485	0.028819	0.874685	598	3	2.7448
TXN2	4	0.99987	0.99987	1	19109	0	2.7437	0.00013016	0.00050373	0.441885	21	4	2.7437
NAIF1	4	0.99731	0.99731	1	19038	0	2.7429	0.0026944	0.0095925	0.816065	223	4	2.7429
LRRC1	4	0.36205	0.55722	0.908929	11683	1	2.7408	0.0014155	0.0051111	0.777521	124	3	2.7408
ZNF497	3	0.88064	0.88071	1	16553	0	2.7408	0.008097	0.021922	0.874685	571	2	2.7408
B4GALT3	4	0.71294	0.80897	0.99597	15496	1	2.74	0.007287	0.024983	0.874685	524	3	2.74
FAM63A	4	0.77588	0.83357	1	15892	1	2.7397	0.0044919	0.015755	0.874685	342	3	2.7397
PPP1CC	3	0.48848	0.63457	0.928626	13393	1	2.7378	0.026312	0.066734	0.874685	1699	2	2.7378
PATL2	4	0.99699	0.99699	1	19029	0	2.7368	0.0030105	0.010719	0.821685	248	4	2.7368
KCNJ12	4	0.93698	0.93692	1	17368	0	2.7354	0.0061735	0.021385	0.874685	448	3	2.7354
ACTR3C	4	0.99947	0.99948	1	19098	0	2.7338	0.00053337	0.0019561	0.735869	50	4	2.7338
KCNN2	4	0.066993	0.1769	0.779666	4321	1	2.7335	0.0044421	0.01559	0.874685	337	3	2.7335
NSMCE2	4	0.58157	0.72728	0.963878	14395	1	2.7324	0.0009635	0.0035069	0.777521	85	3	2.7324
EXT2	4	0.99749	0.9975	1	19045	0	2.7319	0.0025055	0.0089684	0.800308	210	4	2.7319
AHSA2	4	0.99072	0.99076	1	18895	0	2.7272	0.0092765	0.031306	0.874685	644	4	2.7272
GDPGP1	4	0.96836	0.9683	1	18307	0	2.7236	0.011671	0.038749	0.874685	798	4	2.7236
AHR	4	0.96091	0.96082	1	18092	0	2.7235	0.0077747	0.026557	0.874685	549	4	2.7235
HCRTR1	4	0.99274	0.99279	1	18939	0	2.7229	0.0072615	0.024891	0.874685	520	4	2.7229
CCDC116	4	0.40239	0.58802	0.917048	12237	1	2.7224	0.0053464	0.018658	0.874685	401	3	2.7224
SPA17	3	0.99865	0.9987	1	19080	0	2.7221	0.0013506	0.0038172	0.777521	117	3	2.7221
C8orf76	4	0.55498	0.70623	0.954844	14121	1	2.7218	0.0042651	0.015002	0.87426	328	3	2.7218
SCNN1A	4	0.97002	0.96997	1	18361	0	2.7213	0.011236	0.037433	0.874685	768	4	2.7213
ZNF510	4	0.98385	0.98384	1	18716	0	2.7211	0.0050427	0.01764	0.874685	380	4	2.7211
ONECUT2	4	0.17874	0.35202	0.849415	7901	1	2.7174	0.014304	0.046854	0.874685	984	3	2.7174
KIFAP3	4	0.24362	0.44328	0.877655	9633	1	2.717	0.0081331	0.027686	0.874685	574	3	2.717
SLC25A10	4	0.26291	0.46929	0.885774	10103	1	2.7165	0.0043783	0.015382	0.874685	334	3	2.7165
C17orf98	4	0.65973	0.79089	0.991805	15197	1	2.7139	0.01028	0.034435	0.874685	707	3	2.7139
CCDC130	4	0.85028	0.86987	1	16345	1	2.7135	0.0090269	0.030515	0.874685	633	3	2.7135
HSPA13	4	0.60494	0.746	0.973963	14609	1	2.7119	0.00726	0.024887	0.874685	519	3	2.7119
ADK	4	0.99701	0.99701	1	19031	0	2.7116	0.0029916	0.010651	0.821685	244	4	2.7116
SLC35D1	4	0.91534	0.91593	1	16852	1	2.7116	0.010154	0.034049	0.874685	700	3	2.7116
SIRT2	4	0.88921	0.895	1	16608	1	2.7115	0.014342	0.046982	0.874685	986	3	2.7115
OR10H1	4	0.74629	0.82144	0.997956	15712	1	2.7096	0.003736	0.013221	0.872327	284	3	2.7096
SOS1	4	0.85238	0.87109	1	16367	1	2.7071	0.0058564	0.02034	0.874685	433	3	2.7071
LAMTOR5	4	0.99929	0.9993	1	19095	0	2.7069	0.00070532	0.0025917	0.735869	63	4	2.7069
FBXO33	4	0.9955	0.99554	1	18997	0	2.7042	0.0044979	0.015777	0.874685	344	4	2.7042
IL1B	4	0.76758	0.83011	1	15844	1	2.7037	0.0049016	0.017173	0.874685	371	3	2.7037
BCL10	4	0.71888	0.81114	0.996206	15533	1	2.7028	0.010749	0.035915	0.874685	740	3	2.7028
FCN3	4	0.71294	0.80897	0.99597	15498	1	2.7015	0.0095267	0.032062	0.874685	662	3	2.7015
SGCB	4	0.99371	0.99375	1	18961	0	2.7014	0.006288	0.021767	0.874685	456	4	2.7014
CXCL3	4	0.16699	0.33472	0.844556	7563	1	2.7002	0.014528	0.047567	0.874685	1002	3	2.7002
ANKRD24	4	0.99948	0.99949	1	19099	0	2.6997	0.00052072	0.0019142	0.735869	49	4	2.6997
BBS1	4	0.99284	0.9929	1	18942	0	2.6984	0.0039369	0.013897	0.872327	300	4	2.6984
HIST2H2BF	4	0.94624	0.94617	1	17661	0	2.6984	0.013941	0.045734	0.874685	957	3	2.6984
ZNF444	4	0.99317	0.99322	1	18951	0	2.6978	0.0039058	0.013791	0.872327	299	4	2.6978
ARPC1A	4	0.9994	0.99942	1	19096	0	2.697	0.00059624	0.0021866	0.735869	55	4	2.697
DMPK	4	0.636	0.77143	0.983057	14957	1	2.6945	0.0081946	0.027885	0.874685	579	3	2.6945
CEACAM21	4	0.57669	0.72338	0.962433	14340	1	2.6933	0.00070226	0.0025782	0.735869	62	3	2.6933
SMIM13	4	0.6474	0.78075	0.9873	15069	1	2.692	0.0013266	0.0048101	0.777521	114	3	2.692
CMKLR1	4	0.56971	0.71785	0.959895	14271	1	2.6909	0.010088	0.033818	0.874685	694	3	2.6909
OR2H1	4	0.65862	0.78993	0.991565	15186	1	2.6905	0.0051723	0.018069	0.874685	389	3	2.6905
GPRASP1	4	0.98397	0.98397	1	18721	0	2.6858	0.0041263	0.014547	0.872327	318	4	2.6858
TPTE2	4	0.70932	0.80775	0.995801	15474	1	2.6829	0.011547	0.038399	0.874685	787	3	2.6829
MCF2L2	4	0.55882	0.70928	0.955724	14167	1	2.6793	0.0070766	0.024284	0.874685	508	3	2.6793
SOX1	4	0.83698	0.86248	1	16251	1	2.6767	0.0051626	0.018033	0.874685	387	3	2.6767
CLDN18	4	0.30031	0.51052	0.899033	10815	1	2.6749	0.010168	0.034087	0.874685	701	3	2.6749
MYF6	4	0.98354	0.98355	1	18708	0	2.6742	0.0071712	0.024604	0.874685	513	4	2.6742
ATIC	4	0.98986	0.98987	1	18876	0	2.6693	0.0052264	0.018248	0.874685	393	4	2.6693
FANCG	4	0.72975	0.81512	0.99693	15600	1	2.6691	0.0011942	0.0043248	0.777521	100	3	2.6691
KNCN	4	0.99586	0.99589	1	19001	0	2.669	0.0041442	0.014605	0.872447	320	4	2.669
NFRKB	3	0.47278	0.62767	0.926832	13183	1	2.6681	0.030172	0.075728	0.874685	1958	2	2.6681
TNS3	4	0.94942	0.94937	1	17761	0	2.6667	0.018986	0.060913	0.874685	1279	3	2.6667
ZBTB6	4	0.99393	0.99397	1	18965	0	2.6663	0.0051653	0.018044	0.874685	388	4	2.6663
LGALS4	4	0.98659	0.98658	1	18791	0	2.6662	0.006968	0.023946	0.874685	498	4	2.6662
YTHDF2	4	0.65511	0.78696	0.990181	15146	1	2.6656	0.013901	0.045615	0.874685	952	3	2.6656
CT45A3	4	0.97973	0.97978	1	18622	0	2.6646	0.0070571	0.024228	0.874685	506	4	2.6646
DSN1	4	0.87588	0.88571	1	16525	1	2.6642	0.011147	0.037182	0.874685	762	3	2.6642
GMEB1	4	0.99524	0.99527	1	18992	0	2.6627	0.0047586	0.016679	0.874685	357	4	2.6627
IRX2	4	0.99834	0.99835	1	19069	0	2.6612	0.0016611	0.006004	0.796995	143	4	2.6612
HAGH	4	0.35222	0.54973	0.906266	11569	1	2.6588	0.0065446	0.022598	0.874685	469	3	2.6588
SLC38A1	4	0.92415	0.92407	1	17036	1	2.6582	0.020506	0.065337	0.874685	1367	3	2.6582
CRAMP1L	4	0.75525	0.82504	0.998895	15774	1	2.658	0.010429	0.034903	0.874685	721	3	2.658
IFNA8	4	0.67084	0.79486	0.993019	15257	1	2.6561	0.010846	0.03622	0.874685	745	3	2.6561
DCAF10	4	0.8631	0.87761	1	16446	1	2.6525	0.0022488	0.0080795	0.800308	185	3	2.6525
UROC1	4	0.89348	0.89815	1	16637	1	2.6504	0.0068701	0.023631	0.874685	489	3	2.6504
PTGDR2	4	0.99764	0.99765	1	19052	0	2.6491	0.0023551	0.0084535	0.800308	192	4	2.6491
RUNX2	4	0.99745	0.99746	1	19042	0	2.6485	0.002553	0.0091212	0.800308	214	4	2.6485
PUS7L	4	0.99965	0.99966	1	19102	0	2.6481	0.00035244	0.0012952	0.60384	41	4	2.6481
C1orf198	4	0.56412	0.71348	0.958139	14220	1	2.6456	0.018197	0.05857	0.874685	1237	3	2.6456
ZNF223	4	0.99748	0.99749	1	19044	0	2.6449	0.0025185	0.0090062	0.800308	211	4	2.6449
KRT19	4	0.71771	0.81071	0.996188	15524	1	2.6429	0.013146	0.043281	0.874685	906	3	2.6429
CTNNBL1	4	0.85287	0.87137	1	16371	1	2.6421	0.014485	0.047433	0.874685	998	3	2.6421
OR4K2	4	0.45841	0.63106	0.92755	12992	1	2.6409	0.021823	0.069144	0.874685	1461	3	2.6409
MTTP	4	0.99839	0.9984	1	19073	0	2.6363	0.0016059	0.0058077	0.79156	137	4	2.6363
CT45A1	2	0.95375	0.95366	1	17873	0	2.6356	0.046253	0.082904	0.874685	2887	2	2.6356
WNT11	4	0.32906	0.53219	0.902629	11237	1	2.6355	0.012025	0.039845	0.874685	820	3	2.6355
PRMT2	4	0.99771	0.99772	1	19053	0	2.6328	0.0022948	0.0082303	0.800308	189	4	2.6328
KLRB1	4	0.30784	0.51615	0.900154	10933	1	2.6314	0.0052987	0.018503	0.874685	397	3	2.6314
BTN2A1	4	0.67805	0.7972	0.99312	15308	1	2.6305	0.011511	0.038279	0.874685	785	3	2.6305
OR2A25	4	0.57269	0.7202	0.960772	14306	1	2.6303	0.011829	0.039244	0.874685	808	3	2.6303
CORO1B	4	0.99742	0.99743	1	19039	0	2.6296	0.0025771	0.0091999	0.800308	217	4	2.6296
MYDGF	4	0.46776	0.63826	0.929151	13117	1	2.6296	0.011553	0.038412	0.874685	788	3	2.6296
NFKBIL1	4	0.34225	0.5422	0.904207	11414	1	2.6286	0.016523	0.053631	0.874685	1127	3	2.6286
DOPEY1	4	0.98282	0.98285	1	18698	0	2.6283	0.009297	0.031373	0.874685	645	4	2.6283
PICK1	4	0.22745	0.42126	0.871988	9197	1	2.6279	0.01142	0.037997	0.874685	783	3	2.6279
FAIM	4	0.96362	0.96355	1	18180	0	2.6273	0.020761	0.066062	0.874685	1380	4	2.6273
FAM49B	3	0.67768	0.7263	0.963524	15303	1	2.6252	0.038753	0.09514	0.874685	2477	2	2.6252
LRP2	4	0.77486	0.83312	1	15887	1	2.6233	0.0061065	0.021173	0.874685	444	3	2.6233
THUMPD2	4	0.94753	0.94748	1	17703	0	2.6231	0.019283	0.061784	0.874685	1300	3	2.6231
RAD54L2	4	0.99551	0.99555	1	18998	0	2.6218	0.0044888	0.015746	0.874685	341	4	2.6218
NOS1	4	0.77984	0.83525	1	15912	1	2.6216	0.0067857	0.023373	0.874685	482	3	2.6216
AGO4	4	0.061329	0.16721	0.773702	4118	1	2.6214	0.0057178	0.019891	0.874685	420	3	2.6214
ST6GALNAC5	4	0.61375	0.75322	0.976586	14702	1	2.6203	0.021053	0.066906	0.874685	1402	3	2.6203
MYL5	4	0.98713	0.98715	1	18805	0	2.6197	0.0099516	0.03342	0.874685	687	4	2.6197
PCDHA1	4	0.54376	0.6973	0.950565	14001	1	2.6184	0.0065837	0.022726	0.874685	470	3	2.6184
ACADVL	4	0.83698	0.86248	1	16252	1	2.6183	0.010683	0.035703	0.874685	737	3	2.6183
TMEM30A	4	0.98935	0.98939	1	18863	0	2.6182	0.010649	0.035607	0.874685	733	4	2.6182
AKAP3	4	0.47787	0.64605	0.930121	13267	1	2.6166	0.01704	0.055199	0.874685	1154	3	2.6166
RBSN	4	0.84872	0.86898	1	16337	1	2.6154	0.015007	0.049053	0.874685	1035	3	2.6154
VHLL	4	0.99699	0.99699	1	19030	0	2.614	0.0030078	0.010711	0.821685	247	4	2.614
ALX4	4	0.55882	0.70928	0.955724	14170	1	2.6124	0.017131	0.055477	0.874685	1161	3	2.6124
PHC2	3	0.25866	0.40459	0.86603	10002	1	2.6113	0.038276	0.094069	0.874685	2450	2	2.6113
TRIM13	4	0.80952	0.84872	1	16092	1	2.6095	0.012572	0.041512	0.874685	858	3	2.6095
RHOT1	4	0.85619	0.87336	1	16395	1	2.6079	0.021131	0.067155	0.874685	1408	3	2.6079
BST2	4	0.44685	0.6221	0.926198	12822	1	2.6075	0.015944	0.051852	0.874685	1088	3	2.6075
ARL15	4	0.919	0.91922	1	16924	1	2.6074	0.0091537	0.030909	0.874685	638	3	2.6074
MECR	4	0.97598	0.97595	1	18523	0	2.6074	0.015604	0.050838	0.874685	1063	4	2.6074
LPIN3	4	0.95502	0.95491	1	17909	0	2.6069	0.011129	0.037124	0.874685	760	3	2.6069
CRYGS	4	0.99522	0.99524	1	18991	0	2.6058	0.0047816	0.016766	0.874685	360	4	2.6058
SOX8	4	0.0028153	0.01003	0.653156	282	1	2.6056	0.0086019	0.029176	0.874685	605	3	2.6056
ELMO3	4	0.9912	0.99125	1	18903	0	2.6046	0.0087964	0.029778	0.874685	620	4	2.6046
CGREF1	4	0.94372	0.94363	1	17582	0	2.6035	0.017035	0.055184	0.874685	1152	3	2.6035
APOPT1	4	0.80647	0.84727	1	16064	1	2.6028	0.0099033	0.033276	0.874685	682	3	2.6028
OAZ3	4	0.20562	0.39064	0.861271	8638	1	2.6024	0.021389	0.067866	0.874685	1431	3	2.6024
SCIN	4	0.94019	0.94015	1	17461	0	2.6015	0.0061656	0.021358	0.874685	447	3	2.6015
KBTBD4	4	0.99074	0.99078	1	18896	0	2.6014	0.0068489	0.023568	0.874685	487	4	2.6014
FAM134B	4	0.6486	0.78173	0.987622	15085	1	2.6005	0.012208	0.040405	0.874685	832	3	2.6005
CERS5	4	0.87833	0.88737	1	16538	1	2.6002	0.019205	0.061555	0.874685	1290	3	2.6002
CTAGE15	3	0.74507	0.76802	0.98271	15703	1	2.6	0.017849	0.046389	0.874685	1207	2	2.6
RASSF6	4	0.7541	0.82459	0.998741	15767	1	2.5985	0.0057802	0.020091	0.874685	424	3	2.5985
OR6C75	4	0.84006	0.86413	1	16270	1	2.5984	0.021138	0.067179	0.874685	1410	3	2.5984
OR52E2	4	0.98834	0.98835	1	18839	0	2.5969	0.011665	0.038729	0.874685	797	4	2.5969
SP100	4	0.98029	0.98033	1	18634	0	2.5967	0.0082947	0.028216	0.874685	587	4	2.5967
ADORA2A	4	0.58282	0.72824	0.964522	14403	1	2.596	0.0076673	0.026212	0.874685	543	3	2.596
OR4C16	4	0.42095	0.60223	0.920194	12491	1	2.5952	0.0051976	0.018157	0.874685	391	3	2.5952
HIATL1	4	0.9928	0.99285	1	18941	0	2.5949	0.0072021	0.024708	0.874685	515	4	2.5949
MAP10	4	0.34019	0.54063	0.904207	11388	1	2.5946	0.02127	0.067547	0.874685	1422	3	2.5946
CHST8	4	0.76333	0.82837	1	15811	1	2.594	0.018012	0.058025	0.874685	1221	3	2.594
ZNF618	4	0.76225	0.82793	1	15807	1	2.594	0.014499	0.047478	0.874685	1000	3	2.594
SPATS2L	4	0.99951	0.99952	1	19100	0	2.5937	0.00049192	0.0018095	0.732364	47	4	2.5937
MIPOL1	4	0.98928	0.98932	1	18859	0	2.5932	0.00050035	0.0018391	0.732364	48	4	2.5932
ZSWIM5	4	0.99815	0.99817	1	19064	0	2.5932	0.001855	0.0066909	0.79992	158	4	2.5932
IGDCC4	4	0.56412	0.71348	0.958139	14215	1	2.593	0.021998	0.069617	0.874685	1471	3	2.593
OR4C15	4	0.56131	0.71127	0.956854	14187	1	2.5922	0.01471	0.048115	0.874685	1012	3	2.5922
CDC42BPB	4	0.85238	0.87109	1	16365	1	2.5919	0.019545	0.062551	0.874685	1313	3	2.5919
HNRNPLL	4	0.36442	0.559	0.909007	11720	1	2.5917	0.012666	0.041806	0.874685	864	3	2.5917
SPIB	4	0.69103	0.80154	0.994833	15368	1	2.5903	0.0074935	0.025669	0.874685	534	3	2.5903
SRF	4	0.81489	0.85132	1	16125	1	2.5871	0.012734	0.042021	0.874685	870	3	2.5871
PRAM1	4	0.99359	0.99363	1	18958	0	2.5867	0.0064064	0.022161	0.874685	464	4	2.5867
HIF3A	4	0.80867	0.84831	1	16082	1	2.5833	0.014969	0.048942	0.874685	1030	3	2.5833
GTPBP8	4	0.40886	0.59297	0.917914	12327	1	2.5831	0.010284	0.034445	0.874685	708	3	2.5831
ATP2B3	4	0.47787	0.64605	0.930121	13265	1	2.5824	0.011164	0.037229	0.874685	763	3	2.5824
ID3	4	0.99885	0.99883	1	19085	0	2.5814	0.0011527	0.0041761	0.777521	98	4	2.5814
HOOK2	4	0.99686	0.99686	1	19026	0	2.581	0.0031363	0.011138	0.828389	257	4	2.581
SPAM1	4	0.41113	0.59468	0.917914	12364	1	2.5807	0.0072914	0.024994	0.874685	525	3	2.5807
ACADM	4	0.92357	0.92354	1	17023	1	2.5798	0.015144	0.049468	0.874685	1039	3	2.5798
PLEKHA6	4	0.99203	0.9921	1	18922	0	2.5798	0.0079666	0.027159	0.874685	562	4	2.5798
OR4M1	4	0.70204	0.80521	0.995195	15430	1	2.5797	0.01832	0.058956	0.874685	1241	3	2.5797
ANGPTL5	3	0.8067	0.81259	0.99637	16065	1	2.5792	0.040595	0.099319	0.874685	2598	2	2.5792
DEFB114	4	0.98226	0.98228	1	18680	0	2.5779	0.013539	0.044496	0.874685	926	4	2.5779
RC3H1	4	0.79799	0.84333	1	16011	1	2.5779	0.02326	0.073266	0.874685	1543	3	2.5779
RAG1	4	0.99709	0.99709	1	19034	0	2.5761	0.0029089	0.010362	0.821685	237	4	2.5761
ZNF540	4	0.92422	0.92414	1	17041	1	2.5752	0.016821	0.054515	0.874685	1141	3	2.5752
ZNF701	4	0.98877	0.98883	1	18850	0	2.5745	0.011226	0.037415	0.874685	767	4	2.5745
GSTO2	4	0.98463	0.98464	1	18741	0	2.5739	0.015368	0.050126	0.874685	1049	4	2.5739
AMZ2	4	0.44803	0.62302	0.926198	12841	1	2.5733	0.0070281	0.024128	0.874685	504	3	2.5733
PTPRH	3	0.3019	0.45076	0.880752	10843	1	2.5729	0.042433	0.10337	0.874685	2715	2	2.5729
PSPC1	4	0.84709	0.86803	1	16326	1	2.5724	0.01389	0.045581	0.874685	949	3	2.5724
MAGEA5	4	0.99862	0.99863	1	19079	0	2.572	0.0013756	0.0049728	0.777521	120	4	2.572
PAX6	4	0.86759	0.88037	1	16477	1	2.5719	0.022843	0.072073	0.874685	1517	3	2.5719
OR51D1	4	0.72224	0.81234	0.99637	15553	1	2.5715	0.023471	0.073863	0.874685	1556	3	2.5715
ADGRE1	4	0.70343	0.8057	0.995195	15441	1	2.5713	0.021545	0.068325	0.874685	1439	3	2.5713
KIR2DL4	3	0.33409	0.48467	0.890501	11303	1	2.5706	0.040041	0.098088	0.874685	2560	2	2.5706
SBSPON	4	0.93863	0.93858	1	17418	0	2.5701	0.010065	0.033758	0.874685	692	3	2.5701
MCM10	4	0.998	0.99801	1	19059	0	2.5678	0.0019983	0.0071985	0.800308	168	4	2.5678
PHYHIP	4	0.44685	0.6221	0.926198	12819	1	2.5676	0.011701	0.038846	0.874685	800	3	2.5676
TNFSF8	4	0.81262	0.85022	1	16111	1	2.5656	0.014641	0.047912	0.874685	1006	3	2.5656
NDUFA8	3	0.71868	0.7509	0.975948	15532	1	2.5637	0.043418	0.10558	0.874685	2776	2	2.5637
ELAC1	4	0.21537	0.40455	0.86603	8898	1	2.5625	0.013618	0.044731	0.874685	932	3	2.5625
SLITRK2	4	0.70932	0.80775	0.995801	15475	1	2.5624	0.013315	0.043814	0.874685	915	3	2.5624
VPS53	4	0.95098	0.95089	1	17800	0	2.5617	0.011338	0.037754	0.874685	775	3	2.5617
SPECC1	4	0.96854	0.96848	1	18314	0	2.5616	0.0094021	0.031699	0.874685	654	4	2.5616
SYNE4	4	0.99338	0.99343	1	18955	0	2.561	0.0066153	0.022824	0.874685	472	4	2.561
TLK2	4	0.98391	0.98391	1	18719	0	2.5608	0.016089	0.052326	0.874685	1098	4	2.5608
RNF2	4	0.95421	0.95409	1	17888	0	2.5605	0.023077	0.072728	0.874685	1532	3	2.5605
ZNF286B	4	0.98289	0.98293	1	18699	0	2.5596	0.017107	0.055397	0.874685	1160	4	2.5596
EFNA5	4	0.76662	0.82973	1	15837	1	2.5589	0.01828	0.058834	0.874685	1239	3	2.5589
MDC1	4	0.86485	0.87868	1	16459	1	2.5568	0.0041871	0.014741	0.873422	322	3	2.5568
RNF212B	4	0.67805	0.7972	0.99312	15309	1	2.5566	0.025265	0.078965	0.874685	1647	3	2.5566
VGF	4	0.99049	0.99052	1	18889	0	2.5563	0.0078034	0.026644	0.874685	550	4	2.5563
SLC2A14	4	0.99589	0.99592	1	19002	0	2.5555	0.0041103	0.014486	0.872327	316	4	2.5555
ERP27	4	0.93287	0.93266	1	17263	0	2.5552	0.012328	0.040764	0.874685	842	3	2.5552
KLF13	4	0.75918	0.82664	0.999636	15793	1	2.555	0.024038	0.075495	0.874685	1582	3	2.555
HP1BP3	4	0.69358	0.80239	0.994916	15381	1	2.5548	0.018509	0.059522	0.874685	1256	3	2.5548
CATSPER3	4	0.99828	0.99829	1	19068	0	2.5547	0.0017244	0.0062294	0.799156	148	4	2.5547
NSUN2	4	0.98835	0.98837	1	18840	0	2.5538	0.011652	0.038702	0.874685	796	4	2.5538
TM9SF1	4	0.99859	0.99859	1	19077	0	2.5525	0.0014132	0.0051002	0.777521	123	4	2.5525
C4orf48	4	0.86007	0.87572	1	16427	1	2.5515	0.022587	0.071343	0.874685	1504	3	2.5515
CENPO	4	0.41965	0.60122	0.919827	12475	1	2.55	0.026832	0.083259	0.874685	1734	3	2.55
CCR1	4	0.99707	0.99707	1	19032	0	2.549	0.0029268	0.010432	0.821685	239	4	2.549
OTOF	3	0.47278	0.62767	0.926832	13184	1	2.5488	0.044118	0.10714	0.874685	2806	2	2.5488
C6orf48	4	0.96727	0.9672	1	18270	0	2.5481	0.017387	0.056233	0.874685	1181	4	2.5481
OR56A3	4	0.4815	0.64882	0.931225	13309	1	2.5472	0.010872	0.036296	0.874685	746	3	2.5472
RPS6KL1	4	0.94352	0.94342	1	17575	0	2.5469	0.013677	0.044919	0.874685	935	3	2.5469
ELF2	4	0.97133	0.9713	1	18397	0	2.5468	0.014218	0.046575	0.874685	975	4	2.5468
MED15	4	0.99927	0.99927	1	19094	0	2.5451	0.00073168	0.0026828	0.735869	65	4	2.5451
NGF	4	0.98779	0.98781	1	18825	0	2.5448	0.010437	0.034929	0.874685	722	4	2.5448
SSX5	4	0.70588	0.80654	0.99522	15457	1	2.5443	0.025359	0.07923	0.874685	1655	3	2.5443
SLC17A6	4	0.96037	0.96028	1	18079	0	2.5442	0.0085092	0.028884	0.874685	599	4	2.5442
LPPR5	4	0.99893	0.99893	1	19088	0	2.5439	0.0010657	0.0038653	0.777521	91	4	2.5439
PDE7A	4	0.98811	0.98814	1	18834	0	2.5437	0.011889	0.039415	0.874685	814	4	2.5437
SIGLEC6	4	0.90777	0.90945	1	16752	1	2.5434	0.015504	0.050534	0.874685	1058	3	2.5434
ADCY3	3	0.98783	0.98799	1	18827	0	2.5432	0.012169	0.032269	0.874685	828	3	2.5432
LCE1F	4	0.0229	0.072232	0.756806	1689	1	2.5427	0.012501	0.041291	0.874685	853	3	2.5427
PER1	4	0.57927	0.72545	0.963251	14374	1	2.5423	0.0088963	0.030101	0.874685	627	3	2.5423
PIK3CA	4	0.86714	0.88009	1	16476	1	2.5423	0.0048032	0.016839	0.874685	363	3	2.5423
TUB	4	0.99006	0.99008	1	18880	0	2.5421	0.0099433	0.033394	0.874685	685	4	2.5421
RFTN2	4	0.79884	0.84373	1	16019	1	2.54	0.019067	0.061147	0.874685	1285	3	2.54
SPRY2	3	0.96946	0.96963	1	18340	0	2.5397	0.024199	0.061733	0.874685	1597	3	2.5397
HMG20B	4	0.99764	0.99765	1	19051	0	2.5396	0.0023567	0.0084582	0.800308	193	4	2.5396
LENEP	4	0.74415	0.82061	0.997706	15696	1	2.5394	0.014545	0.047625	0.874685	1004	3	2.5394
CTSS	3	0.96265	0.96288	1	18144	0	2.5379	0.037352	0.091962	0.874685	2387	3	2.5379
PAIP1	4	0.43457	0.61268	0.923252	12657	1	2.5373	0.010652	0.035616	0.874685	734	3	2.5373
MFSD5	4	0.99372	0.99376	1	18962	0	2.536	0.0062809	0.021746	0.874685	455	4	2.536
APOLD1	4	0.93486	0.93473	1	17310	0	2.5353	0.01934	0.061972	0.874685	1304	3	2.5353
MACF1	4	0.99242	0.99248	1	18934	0	2.5353	0.0075791	0.025952	0.874685	539	4	2.5353
SSBP3	4	0.72224	0.81234	0.99637	15554	1	2.535	0.013925	0.045689	0.874685	955	3	2.535
KIR2DL3	3	0.93158	0.93168	1	17231	0	2.5349	0.044967	0.10899	0.874685	2831	3	2.5349
SCP2	4	0.99399	0.99404	1	18966	0	2.5349	0.0060115	0.020859	0.874685	442	4	2.5349
RNF183	4	0.96688	0.96683	1	18263	0	2.5332	0.0089163	0.030164	0.874685	628	4	2.5332
NRG4	4	0.62465	0.76219	0.980901	14814	1	2.5319	0.023173	0.073022	0.874685	1537	3	2.5319
PRDM16	4	0.54627	0.69933	0.951374	14032	1	2.5318	0.0085311	0.028953	0.874685	600	3	2.5318
MRGPRF	4	0.99897	0.99896	1	19089	0	2.5313	0.0010337	0.003755	0.777521	88	4	2.5313
GMNC	4	0.76116	0.82746	1	15803	1	2.5308	0.015993	0.052012	0.874685	1090	3	2.5308
CFC1	4	0.86053	0.87601	1	16430	1	2.5286	0.023259	0.073262	0.874685	1542	3	2.5286
MAGEE1	4	0.4634	0.63491	0.928913	13054	1	2.5285	0.019681	0.062926	0.874685	1323	3	2.5285
SMPD3	4	0.22041	0.41148	0.869017	9026	1	2.5284	0.018593	0.05977	0.874685	1262	3	2.5284
ELANE	4	0.78068	0.8356	1	15915	1	2.5273	0.011752	0.038999	0.874685	803	3	2.5273
MS4A8	4	0.88224	0.88998	1	16560	1	2.5271	0.015528	0.050606	0.874685	1059	3	2.5271
TAS2R39	4	0.12793	0.27572	0.826786	6360	1	2.5266	0.014384	0.047103	0.874685	990	3	2.5266
SLC34A1	4	0.97794	0.97799	1	18566	0	2.5257	0.022059	0.0698	0.874685	1475	4	2.5257
RGL1	4	0.97654	0.97653	1	18536	0	2.5247	0.015668	0.051022	0.874685	1071	4	2.5247
HOXB7	4	0.48273	0.64977	0.93169	13327	1	2.524	0.013891	0.045584	0.874685	951	3	2.524
PRKAR2A	4	0.72459	0.8132	0.99637	15567	1	2.5238	0.012893	0.042508	0.874685	880	3	2.5238
LOC100289561	4	0.99786	0.99788	1	19056	0	2.5213	0.0021409	0.0077139	0.800308	180	4	2.5213
ANKS4B	4	0.9255	0.92534	1	17066	1	2.5198	0.013988	0.045877	0.874685	961	3	2.5198
DEPDC1B	4	0.58555	0.73045	0.965469	14433	1	2.5196	0.0088614	0.029993	0.874685	624	3	2.5196
SARAF	4	0.91895	0.91917	1	16922	1	2.5176	0.017032	0.055175	0.874685	1151	3	2.5176
AGTPBP1	4	0.29	0.50288	0.896691	10692	1	2.5154	0.0087323	0.029591	0.874685	613	3	2.5154
NDUFA13	4	0.6994	0.80431	0.995195	15410	1	2.5137	0.0084778	0.028793	0.874685	595	3	2.5137
PHC3	4	0.51538	0.67488	0.940313	13696	1	2.5135	0.014391	0.047131	0.874685	991	3	2.5135
TREH	4	0.51047	0.67102	0.938369	13653	1	2.5123	0.012153	0.040232	0.874685	826	3	2.5123
SLC9A3R2	4	0.84272	0.86557	1	16292	1	2.511	0.0079061	0.026968	0.874685	558	3	2.511
C4orf26	4	0.01844	0.0593	0.756806	1419	1	2.5102	0.020468	0.065221	0.874685	1365	3	2.5102
FAM47E	4	0.33116	0.53376	0.902797	11264	1	2.5096	0.012877	0.042459	0.874685	878	3	2.5096
MBLAC1	3	0.94475	0.94496	1	17618	0	2.5048	0.048475	0.1167	0.874685	2959	3	2.5048
SKAP1	4	0.99085	0.99091	1	18898	0	2.5044	0.0091465	0.030886	0.874685	637	4	2.5044
CCDC61	4	0.98457	0.98458	1	18737	0	2.5035	0.010368	0.034715	0.874685	715	4	2.5035
RAPGEF1	4	0.96735	0.96728	1	18273	0	2.5035	0.013516	0.044432	0.874685	925	4	2.5035
GMNN	4	0.98985	0.98986	1	18875	0	2.5029	0.010151	0.034039	0.874685	698	4	2.5029
CFL2	4	0.81328	0.85055	1	16114	1	2.5024	0.030263	0.092613	0.874685	1967	3	2.5024
AWAT1	4	0.95976	0.95967	1	18056	0	2.5015	0.0025405	0.009087	0.800308	212	4	2.5015
NLRP1	4	0.73332	0.81642	0.997184	15625	1	2.5014	0.02239	0.070777	0.874685	1494	3	2.5014
OR7D2	3	0.14728	0.28294	0.826786	6991	1	2.5014	0.053016	0.12652	0.874685	3104	2	2.5014
CKM	4	0.91654	0.91697	1	16880	1	2.5003	0.012107	0.04009	0.874685	822	3	2.5003
ZNF18	4	0.25278	0.45575	0.881742	9861	1	2.4999	0.014031	0.046003	0.874685	966	3	2.4999
CD276	4	0.18952	0.36763	0.852523	8216	1	2.4996	0.019843	0.063392	0.874685	1329	3	2.4996
OR6B3	4	0.99433	0.99438	1	18976	0	2.4993	0.0056699	0.019717	0.874685	416	4	2.4993
ZBTB26	3	0.9259	0.926	1	17080	0	2.4993	0.054352	0.12939	0.875514	3147	3	2.4993
STRBP	4	0.2343	0.4307	0.875035	9377	1	2.4979	0.012929	0.042623	0.874685	885	3	2.4979
SGK223	4	0.38072	0.57144	0.912306	11951	1	2.4966	0.01307	0.043059	0.874685	899	3	2.4966
ZSCAN2	4	0.21765	0.40767	0.867199	8960	1	2.4962	0.018889	0.060619	0.874685	1274	3	2.4962
MOAP1	4	0.96264	0.96258	1	18143	0	2.4953	0.015704	0.051133	0.874685	1074	4	2.4953
RBM3	4	0.70064	0.80472	0.995195	15421	1	2.4945	0.03456	0.10435	0.874685	2216	3	2.4945
SRY	4	0.9429	0.9428	1	17551	0	2.4941	0.011286	0.037597	0.874685	772	3	2.4941
ABTB1	4	0.32129	0.52626	0.901843	11122	1	2.4925	0.020341	0.064854	0.874685	1355	3	2.4925
WNT8A	4	0.96363	0.96357	1	18181	0	2.4905	0.015372	0.05014	0.874685	1051	4	2.4905
RSPO3	4	0.95622	0.95615	1	17953	0	2.4891	0.012962	0.042735	0.874685	888	4	2.4891
CDS1	4	0.89076	0.89613	1	16622	1	2.4883	0.018869	0.06056	0.874685	1273	3	2.4883
COLEC11	4	0.16161	0.32676	0.841552	7407	1	2.4873	0.029548	0.090672	0.874685	1919	3	2.4873
SYNJ2	4	0.0079307	0.027051	0.717544	716	1	2.4865	0.012974	0.042762	0.874685	889	3	2.4865
CER1	4	0.83279	0.8603	1	16230	1	2.4859	0.028368	0.087437	0.874685	1838	3	2.4859
KDM4B	4	0.72109	0.81195	0.99637	15544	1	2.4859	0.033792	0.10225	0.874685	2181	3	2.4859
MTO1	4	0.31135	0.51886	0.900466	10977	1	2.4854	0.015664	0.051014	0.874685	1070	3	2.4854
PABPC1L2A	4	0.95594	0.95586	1	17943	0	2.4853	0.025153	0.078657	0.874685	1640	3	2.4853
ATP4B	4	0.28364	0.49651	0.894683	10578	1	2.4848	0.020354	0.064893	0.874685	1356	3	2.4848
MFF	4	0.99854	0.99855	1	19076	0	2.4847	0.0014559	0.0052608	0.777521	128	4	2.4847
PGLYRP2	4	0.36549	0.55982	0.909241	11745	1	2.4837	0.0099167	0.033319	0.874685	683	3	2.4837
BCHE	4	0.4634	0.63491	0.928913	13055	1	2.4826	0.018498	0.059485	0.874685	1254	3	2.4826
MT1X	4	0.79138	0.8403	1	15982	1	2.4826	0.032903	0.099847	0.874685	2129	3	2.4826
TCHP	4	0.95249	0.95236	1	17834	0	2.4821	0.0078904	0.02692	0.874685	556	3	2.4821
CRYZ	4	0.99713	0.99713	1	19035	0	2.4813	0.0028692	0.010219	0.821685	236	4	2.4813
ARID3A	4	0.9808	0.98083	1	18652	0	2.4806	0.019203	0.061546	0.874685	1289	4	2.4806
SYBU	4	0.53953	0.69391	0.948526	13967	1	2.4797	0.0089806	0.030372	0.874685	632	3	2.4797
BTNL8	4	0.75157	0.8236	0.99829	15748	1	2.4787	0.013032	0.042944	0.874685	893	3	2.4787
LPCAT2	4	0.32628	0.53006	0.902516	11198	1	2.4779	0.012371	0.040899	0.874685	848	3	2.4779
SLC22A11	4	0.59977	0.74185	0.972191	14560	1	2.4776	0.013389	0.044046	0.874685	919	3	2.4776
APOBEC3A	4	0.48904	0.65466	0.933611	13397	1	2.4769	0.012245	0.040519	0.874685	835	3	2.4769
COQ10A	3	0.86392	0.86395	1	16452	0	2.4756	0.038702	0.095033	0.874685	2475	2	2.4756
EID2B	4	0.8871	0.89349	1	16594	1	2.4745	0.024542	0.0769	0.874685	1607	3	2.4745
GKAP1	4	0.98958	0.9896	1	18868	0	2.4743	0.010424	0.034891	0.874685	720	4	2.4743
NPHP1	4	0.40685	0.59141	0.917914	12300	1	2.4743	0.013908	0.045631	0.874685	953	3	2.4743
TNFRSF1A	4	0.49995	0.66299	0.935958	13527	1	2.4735	0.033131	0.10046	0.874685	2140	3	2.4735
ABCB6	4	0.99119	0.99125	1	18902	0	2.4729	0.0088055	0.029812	0.874685	621	4	2.4729
MBP	4	0.96176	0.96168	1	18116	0	2.4721	0.0278	0.085908	0.874685	1783	4	2.4721
GCGR	4	0.99838	0.99839	1	19071	0	2.4716	0.001619	0.0058528	0.79156	139	4	2.4716
RPRD1B	4	0.97229	0.97224	1	18439	0	2.4709	0.016606	0.053873	0.874685	1131	4	2.4709
PCBP4	4	0.92008	0.92022	1	16949	1	2.4698	0.019169	0.061456	0.874685	1288	3	2.4698
FAM86B2	4	0.99432	0.99437	1	18975	0	2.469	0.0056819	0.01976	0.874685	417	4	2.469
BPIFB1	4	0.91791	0.91821	1	16899	1	2.4689	0.029498	0.090528	0.874685	1915	3	2.4689
SLC10A5	4	0.94604	0.94597	1	17657	0	2.4686	0.015	0.049031	0.874685	1033	3	2.4686
CALM3	4	0.95538	0.95529	1	17926	0	2.4683	0.01157	0.038462	0.874685	791	3	2.4683
LAMA1	3	0.83588	0.8373	1	16249	1	2.4682	0.05882	0.13887	0.884221	3292	2	2.4682
KRTAP27-1	4	0.57123	0.71906	0.960088	14294	1	2.4681	0.014927	0.04881	0.874685	1027	3	2.4681
SCRN3	4	0.97725	0.97729	1	18554	0	2.4677	0.0049548	0.017354	0.874685	374	4	2.4677
KNSTRN	4	0.6412	0.77569	0.984873	15012	1	2.4676	0.019673	0.062899	0.874685	1322	3	2.4676
GPX8	4	0.27685	0.48761	0.89201	10416	1	2.4669	0.015281	0.049861	0.874685	1045	3	2.4669
GRXCR1	4	0.59575	0.73865	0.969868	14530	1	2.4667	0.026512	0.08236	0.874685	1715	3	2.4667
OGFR	4	0.45344	0.6272	0.926602	12924	1	2.4664	0.028753	0.088508	0.874685	1869	3	2.4664
RITA1	4	0.96572	0.96566	1	18227	0	2.4664	0.021745	0.068925	0.874685	1455	4	2.4664
DGCR6L	4	0.95953	0.95943	1	18045	0	2.4662	0.014955	0.048896	0.874685	1029	4	2.4662
MST1L	4	0.60361	0.74494	0.973513	14593	1	2.4662	0.015871	0.051625	0.874685	1087	3	2.4662
BAZ1B	4	0.98614	0.98614	1	18780	0	2.4661	0.013864	0.045501	0.874685	947	4	2.4661
CCDC54	4	0.9014	0.90419	1	16689	1	2.4657	0.027524	0.085161	0.874685	1769	3	2.4657
TNKS2	4	0.9559	0.95581	1	17942	0	2.4655	0.027759	0.085797	0.874685	1782	3	2.4655
UBE3C	4	0.94687	0.94682	1	17679	0	2.4651	0.027471	0.085015	0.874685	1764	3	2.4651
ZNF836	4	0.9418	0.94172	1	17517	0	2.4639	0.014025	0.045985	0.874685	965	3	2.4639
MMP2	4	0.36442	0.559	0.909007	11719	1	2.4632	0.011134	0.037137	0.874685	761	3	2.4632
ATP13A1	4	0.40996	0.5938	0.917914	12340	1	2.4625	0.0075903	0.02599	0.874685	540	3	2.4625
ECI1	4	0.72459	0.8132	0.99637	15571	1	2.4613	0.028388	0.087495	0.874685	1842	3	2.4613
HOXB1	4	0.96361	0.96355	1	18179	0	2.4596	0.024995	0.078192	0.874685	1632	4	2.4596
VPS26B	4	0.61761	0.7564	0.97806	14746	1	2.4583	0.027938	0.086291	0.874685	1802	3	2.4583
SSTR1	4	0.95053	0.95046	1	17792	0	2.4574	0.014813	0.048442	0.874685	1018	3	2.4574
HTR3E	4	0.55882	0.70928	0.955724	14166	1	2.4569	0.034884	0.1052	0.874685	2236	3	2.4569
SOCS3	4	0.56267	0.71232	0.957255	14209	1	2.456	0.026625	0.082689	0.874685	1722	3	2.456
BPY2C	4	0.99756	0.99756	1	19047	0	2.4552	0.0024413	0.0087586	0.800308	202	4	2.4552
EN2	4	0.51538	0.67488	0.940313	13697	1	2.4552	0.024116	0.07572	0.874685	1588	3	2.4552
SRPRB	4	0.82095	0.85429	1	16148	1	2.4552	0.025354	0.079211	0.874685	1654	3	2.4552
MUM1L1	4	0.93755	0.93751	1	17386	0	2.4538	0.016277	0.052901	0.874685	1113	3	2.4538
ADCY4	4	0.87987	0.88835	1	16548	1	2.4535	0.00076361	0.0027916	0.735869	68	3	2.4535
PRRT1	4	0.96828	0.96821	1	18304	0	2.4534	0.031725	0.096666	0.874685	2058	4	2.4534
SIGLEC5	4	0.48782	0.65369	0.933116	13385	1	2.4512	0.032518	0.098799	0.874685	2110	3	2.4512
FFAR3	4	0.78875	0.83912	1	15960	1	2.4502	0.018414	0.059229	0.874685	1249	3	2.4502
RNF17	4	0.93472	0.93459	1	17306	0	2.4496	0.017852	0.057559	0.874685	1208	3	2.4496
AMPH	4	0.47226	0.6417	0.929225	13180	1	2.449	0.030496	0.093237	0.874685	1987	3	2.449
OR2AE1	4	0.9968	0.9968	1	19025	0	2.4489	0.0031975	0.011353	0.834634	260	4	2.4489
VPS8	4	0.83469	0.86131	1	16244	1	2.4479	0.016616	0.053909	0.874685	1132	3	2.4479
HSPA4	4	0.99697	0.99696	1	19028	0	2.4471	0.003035	0.010806	0.821685	250	4	2.4471
KRTAP5-2	4	0.72572	0.81364	0.996481	15577	1	2.4468	0.01337	0.043986	0.874685	918	3	2.4468
FZD1	4	0.96493	0.96489	1	18212	0	2.4465	0.031777	0.096802	0.874685	2061	4	2.4465
TBC1D8B	4	0.99616	0.99619	1	19011	0	2.4462	0.0038402	0.013581	0.872327	295	4	2.4462
FCER1G	4	0.66606	0.79332	0.99224	15231	1	2.446	0.018781	0.060291	0.874685	1269	3	2.446
PRSS2	4	0.8341	0.86099	1	16237	1	2.446	0.026725	0.082971	0.874685	1727	3	2.446
NINJ2	4	0.86485	0.87868	1	16458	1	2.4459	0.016961	0.054949	0.874685	1148	3	2.4459
ZC3H14	4	0.99819	0.99821	1	19066	0	2.4458	0.001812	0.006535	0.79992	153	4	2.4458
STAT5A	4	0.98923	0.98927	1	18858	0	2.4454	0.010768	0.035967	0.874685	741	4	2.4454
UBQLNL	4	0.99875	0.99874	1	19082	0	2.4454	0.0012538	0.0045475	0.777521	108	4	2.4454
OR8U1	4	0.98742	0.98745	1	18815	0	2.4451	0.01258	0.041535	0.874685	859	4	2.4451
TNS4	4	0.27136	0.48047	0.887957	10311	1	2.4446	0.015611	0.050858	0.874685	1065	3	2.4446
RIBC1	4	0.99214	0.9922	1	18927	0	2.4444	0.0078576	0.026819	0.874685	553	4	2.4444
MTCH1	4	0.99028	0.9903	1	18883	0	2.4443	0.0097172	0.032693	0.874685	676	4	2.4443
GRIK1	4	0.78371	0.83695	1	15929	1	2.4442	0.031356	0.095686	0.874685	2034	3	2.4442
ZNF586	4	0.46219	0.63397	0.928402	13034	1	2.4439	0.022086	0.069881	0.874685	1478	3	2.4439
ANGPTL6	4	0.85862	0.87487	1	16415	1	2.4434	0.03245	0.098612	0.874685	2105	3	2.4434
C19orf24	4	0.81103	0.84942	1	16099	1	2.443	0.028016	0.086497	0.874685	1812	3	2.443
TDRD3	4	0.99659	0.9966	1	19021	0	2.4424	0.0034146	0.012108	0.857224	270	4	2.4424
ZC3H12D	4	0.33911	0.53978	0.904207	11373	1	2.4417	0.026983	0.083665	0.874685	1742	3	2.4417
DPP6	4	0.9889	0.98894	1	18852	0	2.4404	0.011103	0.037037	0.874685	758	4	2.4404
PLEKHJ1	4	0.044539	0.13063	0.756806	3278	1	2.44	0.014682	0.048038	0.874685	1011	3	2.44
FOXN1	4	0.31687	0.52298	0.900962	11064	1	2.4399	0.035829	0.10769	0.874685	2282	3	2.4399
TSPY2	4	0.8556	0.87302	1	16392	1	2.4398	0.011076	0.036944	0.874685	756	3	2.4398
FUT11	4	0.72001	0.81156	0.99637	15542	1	2.4388	0.01553	0.050614	0.874685	1060	3	2.4388
MYH15	4	0.20755	0.39338	0.861524	8702	1	2.4365	0.014983	0.048984	0.874685	1031	3	2.4365
KLHL14	4	0.15225	0.31286	0.836948	7131	1	2.4353	0.016138	0.052473	0.874685	1102	3	2.4353
SLC13A3	4	0.7141	0.80939	0.996039	15505	1	2.4351	0.037297	0.11165	0.874685	2380	3	2.4351
PTPN1	4	0.84928	0.86928	1	16340	1	2.4348	0.018119	0.058338	0.874685	1233	3	2.4348
WFDC9	4	0.26762	0.47547	0.887177	10217	1	2.4336	0.014402	0.047167	0.874685	994	3	2.4336
NUMB	4	0.38371	0.57369	0.913232	11991	1	2.4324	0.012569	0.041501	0.874685	857	3	2.4324
STAMBP	4	0.99623	0.99626	1	19015	0	2.4321	0.0037716	0.013336	0.872327	287	4	2.4321
VMAC	4	0.61264	0.75227	0.97621	14697	1	2.4321	0.037003	0.11086	0.874685	2356	3	2.4321
KCNQ5	4	0.073477	0.1879	0.785815	4540	1	2.4312	0.02445	0.076648	0.874685	1603	3	2.4312
EFHB	4	0.92689	0.92669	1	17107	1	2.4307	0.015235	0.049716	0.874685	1042	3	2.4307
IL17A	4	0.75586	0.82528	0.999127	15775	1	2.4302	0.0109	0.036393	0.874685	749	3	2.4302
WDR81	4	0.13678	0.28943	0.828731	6665	1	2.4301	0.020014	0.063888	0.874685	1339	3	2.4301
FOXD3	4	0.92651	0.92631	1	17094	1	2.43	0.017313	0.056008	0.874685	1177	3	2.43
TREML1	4	0.97211	0.97208	1	18432	0	2.43	0.027885	0.086147	0.874685	1797	4	2.43
ETNK2	4	0.95694	0.95688	1	17969	0	2.4297	0.023481	0.073899	0.874685	1557	4	2.4297
IDI2	4	0.98871	0.98877	1	18847	0	2.4293	0.011286	0.037598	0.874685	773	4	2.4293
PREP	4	0.28857	0.50178	0.896076	10676	1	2.4288	0.016125	0.052434	0.874685	1101	3	2.4288
LOC100129216	4	0.91859	0.91883	1	16914	1	2.4279	0.036741	0.11016	0.874685	2337	3	2.4279
TMC2	4	0.97135	0.97132	1	18399	0	2.4278	0.028648	0.088223	0.874685	1860	4	2.4278
KIAA1683	4	0.41339	0.59641	0.917914	12392	1	2.4261	0.022457	0.070967	0.874685	1498	3	2.4261
ELL2	4	0.99434	0.99439	1	18977	0	2.4254	0.0056634	0.019692	0.874685	415	4	2.4254
PCIF1	4	0.94793	0.94789	1	17711	0	2.4245	0.032343	0.098329	0.874685	2098	3	2.4245
RRAGB	4	0.93753	0.93749	1	17384	0	2.4235	0.030048	0.092023	0.874685	1954	3	2.4235
BMP7	4	0.99762	0.99762	1	19049	0	2.4229	0.0023839	0.0085659	0.800308	195	4	2.4229
TEX14	4	0.95971	0.95963	1	18053	0	2.4227	0.018177	0.058506	0.874685	1235	4	2.4227
KIAA1522	4	0.34122	0.54139	0.904207	11409	1	2.4221	0.026096	0.081249	0.874685	1685	3	2.4221
SAE1	3	0.80796	0.81362	0.996481	16079	1	2.4214	0.061119	0.14366	0.889046	3357	2	2.4214
VTI1A	4	0.94439	0.94429	1	17608	0	2.4208	0.033215	0.1007	0.874685	2146	3	2.4208
HIST1H4K	4	0.37635	0.56809	0.911143	11894	1	2.4201	0.014243	0.046656	0.874685	979	3	2.4201
TLL1	4	0.95214	0.95202	1	17828	0	2.4199	0.016281	0.052916	0.874685	1114	3	2.4199
CCKAR	4	0.24195	0.44105	0.87723	9576	1	2.4183	0.022745	0.071783	0.874685	1512	3	2.4183
IWS1	4	0.97363	0.97356	1	18472	0	2.4175	0.026368	0.081996	0.874685	1706	4	2.4175
CHGB	4	0.58822	0.73261	0.966182	14469	1	2.4172	0.034052	0.10297	0.874685	2193	3	2.4172
NPBWR1	4	0.297	0.50799	0.898579	10777	1	2.4169	0.01925	0.061693	0.874685	1297	3	2.4169
ANKRD12	4	0.98735	0.98738	1	18812	0	2.4168	0.012652	0.041766	0.874685	863	4	2.4168
SCOC	4	0.97441	0.97434	1	18490	0	2.4164	0.022183	0.070171	0.874685	1484	4	2.4164
RANBP6	4	0.99921	0.9992	1	19092	0	2.416	0.00079056	0.0028921	0.735869	72	4	2.416
CROCC	4	0.48381	0.65058	0.932158	13334	1	2.4149	0.028192	0.08696	0.874685	1823	3	2.4149
ZPLD1	4	0.96756	0.9675	1	18280	0	2.4149	0.022479	0.071027	0.874685	1499	4	2.4149
MT1HL1	4	0.26903	0.47733	0.887325	10251	1	2.4148	0.036244	0.10884	0.874685	2307	3	2.4148
SYCP2L	4	0.42563	0.60581	0.921976	12545	1	2.4141	0.015868	0.051615	0.874685	1086	3	2.4141
RBM12	4	0.97622	0.9762	1	18530	0	2.4122	0.013441	0.044207	0.874685	921	4	2.4122
SERPINA3	4	0.92145	0.92147	1	16976	1	2.4111	0.019266	0.061737	0.874685	1298	3	2.4111
TPM2	4	0.94268	0.94258	1	17545	0	2.4109	0.027862	0.086088	0.874685	1791	3	2.4109
TFEB	4	0.79884	0.84373	1	16018	1	2.4106	0.016676	0.054075	0.874685	1136	3	2.4106
CRHR1	4	0.43116	0.61012	0.923252	12609	1	2.4104	0.028192	0.086959	0.874685	1822	3	2.4104
FAM216B	4	0.99622	0.99626	1	19014	0	2.41	0.003778	0.013361	0.872327	288	4	2.41
ARMS2	3	0.91703	0.91712	1	16890	0	2.4098	0.059922	0.14117	0.887951	3319	3	2.4098
SPANXC	4	0.9636	0.96354	1	18178	0	2.4098	0.016513	0.053603	0.874685	1125	4	2.4098
DNM3	4	0.82668	0.85715	1	16192	1	2.4083	0.014375	0.047081	0.874685	987	3	2.4083
INPPL1	4	0.061756	0.16791	0.774824	4127	1	2.4079	0.035991	0.10815	0.874685	2294	3	2.4079
WDR41	4	0.92663	0.92643	1	17100	1	2.4072	0.0033108	0.011749	0.850679	264	3	2.4072
HEXIM2	3	0.90459	0.90466	1	16716	0	2.4069	0.044041	0.10697	0.874685	2803	3	2.4069
MAP1S	4	0.61125	0.75115	0.975948	14676	1	2.4065	0.016051	0.052205	0.874685	1093	3	2.4065
CDC14B	4	0.92713	0.92693	1	17114	1	2.4063	0.028966	0.089092	0.874685	1879	3	2.4063
FGF3	4	0.87588	0.88571	1	16527	1	2.4056	0.031042	0.094774	0.874685	2011	3	2.4056
SREBF2	4	0.77901	0.83489	1	15906	1	2.4038	0.014847	0.048558	0.874685	1021	3	2.4038
PAX8	4	0.97162	0.97158	1	18410	0	2.4035	0.028385	0.087488	0.874685	1841	4	2.4035
LIG1	4	0.98619	0.98618	1	18782	0	2.4029	0.01092	0.036457	0.874685	750	4	2.4029
ZNF287	4	0.98034	0.98038	1	18635	0	2.4026	0.019655	0.062856	0.874685	1321	4	2.4026
PGAP1	4	0.98918	0.98922	1	18856	0	2.4024	0.010816	0.036121	0.874685	743	4	2.4024
STK25	4	0.70824	0.80737	0.995602	15470	1	2.4023	0.040783	0.12082	0.874685	2610	3	2.4023
PRKAB2	4	0.99771	0.99772	1	19054	0	2.4021	0.0022877	0.0082085	0.800308	187	4	2.4021
CSPG4	4	0.57269	0.7202	0.960772	14308	1	2.402	0.015758	0.051285	0.874685	1080	3	2.402
SLC25A18	4	0.17689	0.34936	0.848757	7838	1	2.402	0.037175	0.11133	0.874685	2371	3	2.402
CLEC4D	4	0.58959	0.7337	0.966887	14480	1	2.4018	0.039432	0.11725	0.874685	2525	3	2.4018
NUDT14	4	0.99063	0.99066	1	18890	0	2.4	0.0093745	0.031614	0.874685	653	4	2.4
PAH	4	0.82525	0.8564	1	16185	1	2.3999	0.0046116	0.016165	0.874685	348	3	2.3999
FOXO3	4	0.82452	0.85606	1	16171	1	2.3995	0.030933	0.094455	0.874685	2008	3	2.3995
IFITM10	4	0.26762	0.47547	0.887177	10215	1	2.3992	0.029664	0.09099	0.874685	1927	3	2.3992
N4BP2L1	4	0.95962	0.95953	1	18050	0	2.3992	0.020451	0.065178	0.874685	1362	4	2.3992
EI24	4	0.73769	0.8181	0.997189	15654	1	2.3981	0.015725	0.051193	0.874685	1076	3	2.3981
HIST1H2BC	4	0.778	0.83445	1	15899	1	2.3975	0.02452	0.076843	0.874685	1606	3	2.3975
MSN	4	0.9991	0.99909	1	19090	0	2.3974	0.00089659	0.0032723	0.753608	82	4	2.3974
NRXN3	4	0.97144	0.97142	1	18402	0	2.3971	0.02563	0.079957	0.874685	1665	4	2.3971
SEC23A	4	0.8279	0.85775	1	16199	1	2.3965	0.023219	0.073163	0.874685	1539	3	2.3965
BARX2	4	0.58685	0.73147	0.966006	14442	1	2.3964	0.03459	0.10443	0.874685	2217	3	2.3964
CPEB4	4	0.43724	0.6147	0.923739	12702	1	2.396	0.026106	0.08127	0.874685	1688	3	2.396
TSEN15	4	0.84823	0.8687	1	16334	1	2.3956	0.0072391	0.024822	0.874685	518	3	2.3956
HEG1	4	0.23219	0.42779	0.874109	9328	1	2.3955	0.01978	0.063212	0.874685	1326	3	2.3955
C11orf45	4	0.97177	0.97172	1	18416	0	2.3949	0.018513	0.059529	0.874685	1257	4	2.3949
LELP1	4	0.19188	0.37107	0.854003	8270	1	2.3946	0.014572	0.047703	0.874685	1005	3	2.3946
C1S	4	0.69705	0.80352	0.995029	15400	1	2.3943	0.022229	0.07031	0.874685	1487	3	2.3943
ACER3	4	0.70824	0.80737	0.995602	15471	1	2.3934	0.031783	0.096817	0.874685	2063	3	2.3934
TRAF3IP2	4	0.13824	0.29167	0.829127	6711	1	2.3918	0.0043989	0.015452	0.874685	335	3	2.3918
SH2B1	4	0.67084	0.79486	0.993019	15256	1	2.3915	0.035417	0.10663	0.874685	2262	3	2.3915
NME9	4	0.99262	0.99267	1	18936	0	2.3907	0.0073835	0.025293	0.874685	529	4	2.3907
CCDC159	4	0.2842	0.49722	0.894865	10587	1	2.3893	0.040989	0.12136	0.874685	2618	3	2.3893
CRAT	4	0.98688	0.98689	1	18798	0	2.3891	0.013119	0.043209	0.874685	902	4	2.3891
MT2A	4	0.97728	0.97731	1	18556	0	2.3886	0.018102	0.05829	0.874685	1230	4	2.3886
MPV17L	4	0.97813	0.97817	1	18571	0	2.3885	0.0094673	0.031884	0.874685	659	4	2.3885
PDCD1	4	0.88768	0.89392	1	16598	1	2.3882	0.02154	0.068314	0.874685	1438	3	2.3882
MTERF4	4	0.8814	0.8894	1	16557	1	2.3869	0.044275	0.12957	0.875514	2813	3	2.3869
TTC8	4	0.64619	0.77977	0.986969	15061	1	2.3869	0.037488	0.11216	0.874685	2395	3	2.3869
CPLX1	4	0.97862	0.97866	1	18587	0	2.3865	0.021376	0.067842	0.874685	1430	4	2.3865
ARL4D	4	0.98837	0.9884	1	18841	0	2.3862	0.0012374	0.0044911	0.777521	106	4	2.3862
ZNF696	4	0.96772	0.96767	1	18286	0	2.3862	0.032279	0.098138	0.874685	2093	4	2.3862
PTH2R	4	0.96583	0.96578	1	18232	0	2.384	0.032693	0.099278	0.874685	2119	4	2.384
SFR1	4	0.15941	0.32347	0.841552	7331	1	2.3838	0.008271	0.028129	0.874685	585	3	2.3838
MEIS3	4	0.52864	0.68531	0.945276	13840	1	2.3814	0.04271	0.12588	0.874685	2734	3	2.3814
GFOD2	4	0.36081	0.55631	0.908533	11666	1	2.3806	0.020177	0.064378	0.874685	1347	3	2.3806
TCEAL5	3	0.97407	0.97422	1	18483	0	2.3794	0.025925	0.065825	0.874685	1680	3	2.3794
B3GAT2	4	0.79054	0.8399	1	15975	1	2.3793	0.022963	0.07241	0.874685	1527	3	2.3793
COX8A	4	0.36205	0.55722	0.908929	11681	1	2.3792	0.041998	0.124	0.874685	2687	3	2.3792
APOOL	4	0.92585	0.92568	1	17079	1	2.3789	0.011411	0.037973	0.874685	781	3	2.3789
LRRIQ1	4	0.94961	0.94955	1	17766	0	2.3784	0.018051	0.058134	0.874685	1226	3	2.3784
CCDC136	4	0.67681	0.79678	0.993058	15297	1	2.378	0.016953	0.054924	0.874685	1147	3	2.378
PPAP2B	4	0.54003	0.69431	0.948934	13971	1	2.3762	0.042127	0.12431	0.874685	2696	3	2.3762
CNTN1	4	0.78875	0.83912	1	15957	1	2.3757	0.017359	0.056154	0.874685	1180	3	2.3757
ADNP2	4	0.49608	0.66003	0.934774	13481	1	2.3752	0.028874	0.088849	0.874685	1874	3	2.3752
PCDHB1	4	0.58157	0.72728	0.963878	14398	1	2.375	0.02161	0.068529	0.874685	1445	3	2.375
GDPD2	4	0.99649	0.9965	1	19020	0	2.3743	0.0035086	0.012442	0.868713	273	4	2.3743
FAIM3	4	0.7998	0.84415	1	16024	1	2.374	0.0066995	0.023094	0.874685	478	3	2.374
CCNY	4	0.74415	0.82061	0.997706	15694	1	2.3737	0.018501	0.059496	0.874685	1255	3	2.3737
UBE2J2	4	0.62615	0.76347	0.98096	14835	1	2.3736	0.016225	0.052743	0.874685	1109	3	2.3736
CDX1	4	0.53953	0.69391	0.948526	13962	1	2.373	0.01637	0.053163	0.874685	1121	3	2.373
FOXC2	4	0.67559	0.7964	0.993058	15284	1	2.3728	0.033705	0.10203	0.874685	2174	3	2.3728
LBP	4	0.22347	0.41577	0.870688	9099	1	2.3723	0.026647	0.082755	0.874685	1723	3	2.3723
BBS5	4	0.9505	0.95044	1	17791	0	2.3709	0.036208	0.10874	0.874685	2305	3	2.3709
GCC2	4	0.049468	0.14301	0.758584	3592	1	2.3709	0.041723	0.12329	0.874685	2661	3	2.3709
C9orf153	4	0.99751	0.99752	1	19046	0	2.3704	0.0024879	0.0089109	0.800308	208	4	2.3704
CTSD	4	0.99126	0.99131	1	18905	0	2.3704	0.0087376	0.029611	0.874685	614	4	2.3704
NOXA1	4	0.87748	0.88682	1	16532	1	2.3704	0.017226	0.055748	0.874685	1168	3	2.3704
CPD	4	0.71655	0.81028	0.996178	15513	1	2.3697	0.045367	0.13146	0.877	2844	3	2.3697
RAB40A	4	0.32526	0.52929	0.902516	11173	1	2.3694	0.030465	0.09316	0.874685	1985	3	2.3694
RNF208	4	0.35391	0.55102	0.906617	11585	1	2.3692	0.030516	0.093299	0.874685	1989	3	2.3692
CMAS	4	0.95463	0.9545	1	17902	0	2.3688	0.017593	0.056825	0.874685	1192	3	2.3688
ZNF451	4	0.99405	0.99411	1	18968	0	2.3682	0.0059481	0.020652	0.874685	439	4	2.3682
OR6C70	4	0.99744	0.99745	1	19041	0	2.3675	0.0025578	0.0091362	0.800308	215	4	2.3675
STK39	4	0.99759	0.99759	1	19048	0	2.3668	0.0024056	0.0086358	0.800308	198	4	2.3668
PTRF	4	0.94586	0.94578	1	17647	0	2.3667	0.029407	0.090289	0.874685	1909	3	2.3667
MTRNR2L8	4	0.97386	0.97378	1	18476	0	2.366	0.025748	0.08029	0.874685	1671	4	2.366
TGIF2-C20orf24	4	0.69479	0.8028	0.994981	15385	1	2.366	0.021492	0.06817	0.874685	1436	3	2.366
GPR119	4	0.98235	0.98237	1	18686	0	2.3656	0.017647	0.056961	0.874685	1195	4	2.3656
PLA2R1	4	0.99805	0.99806	1	19061	0	2.3643	0.0019534	0.0070358	0.800308	165	4	2.3643
SELPLG	4	0.93777	0.93772	1	17396	0	2.3637	0.0085738	0.029095	0.874685	603	3	2.3637
RAMP3	4	0.15225	0.31286	0.836948	7133	1	2.3628	0.044287	0.1296	0.875514	2815	3	2.3628
CCDC70	4	0.66606	0.79332	0.99224	15235	1	2.3616	0.034502	0.10421	0.874685	2212	3	2.3616
LPPR1	4	0.94016	0.94011	1	17459	0	2.3608	0.019028	0.061035	0.874685	1283	3	2.3608
CDHR3	4	0.52369	0.68146	0.943582	13780	1	2.3591	0.026979	0.083657	0.874685	1741	3	2.3591
SYT8	4	0.97316	0.9731	1	18459	0	2.3587	0.021105	0.067065	0.874685	1406	4	2.3587
OR5AS1	4	0.92376	0.92373	1	17029	1	2.3579	0.022015	0.069677	0.874685	1472	3	2.3579
SGCD	3	0.085672	0.19323	0.790165	4961	1	2.3577	0.070878	0.16366	0.904692	3671	2	2.3577
NADSYN1	4	0.80952	0.84872	1	16090	1	2.3576	0.026797	0.083165	0.874685	1732	3	2.3576
PODXL	4	0.21388	0.40243	0.865103	8866	1	2.3576	0.035649	0.10722	0.874685	2274	3	2.3576
SCN11A	4	0.56267	0.71232	0.957255	14204	1	2.3571	0.043725	0.12851	0.874836	2793	3	2.3571
LYRM9	4	0.25278	0.45575	0.881742	9857	1	2.3568	0.017872	0.057615	0.874685	1212	3	2.3568
KANSL1L	4	0.98785	0.98788	1	18829	0	2.3563	0.012149	0.04022	0.874685	825	4	2.3563
ZNF878	4	0.99449	0.99454	1	18980	0	2.3556	0.0055089	0.019197	0.874685	408	4	2.3556
LCE3C	4	0.74629	0.82144	0.997956	15709	1	2.3554	0.027888	0.086149	0.874685	1798	3	2.3554
TMIE	4	0.84115	0.86471	1	16276	1	2.3553	0.043101	0.12686	0.874685	2753	3	2.3553
SLC38A9	4	0.060676	0.16606	0.772926	4090	1	2.3539	0.020455	0.06519	0.874685	1363	3	2.3539
IGIP	4	0.63445	0.77016	0.982756	14931	1	2.3538	0.032202	0.097928	0.874685	2087	3	2.3538
ATP2B2	4	0.83161	0.85969	1	16226	1	2.3536	0.015539	0.050646	0.874685	1061	3	2.3536
CD151	4	0.36329	0.55816	0.909007	11702	1	2.3536	0.017574	0.056769	0.874685	1190	3	2.3536
LRIG1	4	0.98393	0.98392	1	18720	0	2.3532	0.016075	0.052277	0.874685	1096	4	2.3532
KCTD19	4	0.98809	0.98812	1	18833	0	2.3531	0.011912	0.039492	0.874685	816	4	2.3531
ZC3H7B	4	0.93465	0.93451	1	17305	0	2.3529	0.022253	0.070387	0.874685	1490	3	2.3529
CHRNG	3	0.045382	0.1099	0.756806	3336	1	2.3526	0.072675	0.16731	0.909225	3738	2	2.3526
SCN4B	4	0.98768	0.9877	1	18820	0	2.3525	0.012317	0.040729	0.874685	841	4	2.3525
HIC1	4	0.99619	0.99622	1	19012	0	2.3522	0.0038094	0.013473	0.872327	292	4	2.3522
RNASEH2A	4	0.99801	0.99802	1	19060	0	2.3522	0.0019933	0.0071804	0.800308	167	4	2.3522
C16orf89	4	0.99848	0.9985	1	19075	0	2.352	0.0015169	0.0054913	0.777521	134	4	2.352
CEP112	3	0.30036	0.44911	0.879998	10828	1	2.352	0.073024	0.16799	0.910267	3755	2	2.352
AHCY	4	0.46219	0.63397	0.928402	13039	1	2.3518	0.030303	0.092713	0.874685	1973	3	2.3518
OSR2	4	0.99846	0.99848	1	19074	0	2.3516	0.0015405	0.0055741	0.783452	135	4	2.3516
CACNA2D3	4	0.9003	0.90333	1	16677	1	2.3514	0.037531	0.11227	0.874685	2398	3	2.3514
GLRA4	4	0.19188	0.37107	0.854003	8275	1	2.3493	0.040272	0.11948	0.874685	2579	3	2.3493
BNC2	4	0.33911	0.53978	0.904207	11371	1	2.3486	0.029989	0.091862	0.874685	1952	3	2.3486
C19orf18	4	0.72763	0.81434	0.996481	15594	1	2.3485	0.025146	0.078633	0.874685	1639	3	2.3485
CACNA1S	4	0.40685	0.59141	0.917914	12296	1	2.3483	0.0085851	0.02913	0.874685	604	3	2.3483
FBXL7	4	0.51538	0.67488	0.940313	13700	1	2.348	0.017899	0.0577	0.874685	1214	3	2.348
TTC19	4	0.84332	0.8659	1	16295	1	2.3473	0.025349	0.079199	0.874685	1653	3	2.3473
ARMCX5-GPRASP2	3	0.99218	0.99229	1	18928	0	2.3472	0.0078241	0.02121	0.874685	552	3	2.3472
ARNT2	4	0.50717	0.66854	0.937459	13614	1	2.3468	0.030982	0.094599	0.874685	2009	3	2.3468
RPS6KB1	4	0.40113	0.58708	0.917048	12224	1	2.3457	0.042637	0.12567	0.874685	2727	3	2.3457
TSPAN33	4	0.95067	0.9506	1	17795	0	2.3457	0.042917	0.12641	0.874685	2744	3	2.3457
METTL7B	4	0.16331	0.32926	0.841552	7461	1	2.3449	0.00022461	0.00084041	0.553943	29	2	2.3449
GUCY2F	4	0.98654	0.98654	1	18789	0	2.3448	0.013462	0.044261	0.874685	923	4	2.3448
C2orf66	4	0.99527	0.9953	1	18994	0	2.3439	0.0047272	0.016577	0.874685	353	4	2.3439
LACC1	4	0.99414	0.9942	1	18971	0	2.3437	0.0058561	0.02034	0.874685	432	4	2.3437
SLC39A8	4	0.54485	0.69818	0.950948	14014	1	2.3423	0.042258	0.12464	0.874685	2707	3	2.3423
CCDC109B	4	0.54485	0.69818	0.950948	14016	1	2.3422	0.047174	0.13471	0.879383	2915	3	2.3422
FGF14	4	0.98192	0.98195	1	18671	0	2.3414	0.018084	0.058227	0.874685	1229	4	2.3414
SCAMP1	3	0.91459	0.91468	1	16838	0	2.3411	0.017068	0.044413	0.874685	1157	3	2.3411
MYCBP2	4	0.87473	0.88495	1	16520	1	2.3405	0.018335	0.059	0.874685	1242	3	2.3405
PAX1	4	0.95214	0.95202	1	17827	0	2.3403	0.048076	0.1363	0.881256	2942	3	2.3403
HBA2	4	0.64264	0.77685	0.985239	15028	1	2.3393	0.037312	0.11169	0.874685	2381	3	2.3393
RALGAPB	4	0.60361	0.74494	0.973513	14599	1	2.3393	0.021553	0.068346	0.874685	1441	3	2.3393
PLAT	4	0.90864	0.91014	1	16762	1	2.3386	0.013287	0.043722	0.874685	914	3	2.3386
WNK2	4	0.98228	0.9823	1	18682	0	2.3367	0.017716	0.057152	0.874685	1201	4	2.3367
PHYKPL	4	0.98974	0.98975	1	18873	0	2.3356	0.010263	0.034378	0.874685	704	4	2.3356
DIO1	4	0.93914	0.93911	1	17440	0	2.3355	0.018789	0.060313	0.874685	1270	3	2.3355
CCDC39	4	0.95923	0.95915	1	18037	0	2.3353	0.01943	0.062238	0.874685	1308	4	2.3353
GCAT	4	0.74732	0.82188	0.998172	15719	1	2.3349	0.045547	0.1318	0.877	2854	3	2.3349
C11orf30	4	0.87798	0.88714	1	16536	1	2.3324	0.024129	0.075761	0.874685	1590	3	2.3324
OR8D1	4	0.13407	0.28524	0.827457	6570	1	2.3324	0.044548	0.13006	0.875868	2824	3	2.3324
CEACAM4	4	0.65627	0.78796	0.990625	15156	1	2.3323	0.040079	0.11897	0.874685	2564	3	2.3323
KLHDC8A	4	0.68563	0.79972	0.994123	15341	1	2.3323	0.021097	0.067038	0.874685	1404	3	2.3323
PHF20	4	0.9923	0.99235	1	18931	0	2.3317	0.007703	0.02632	0.874685	545	4	2.3317
RHBDF1	4	0.82022	0.85392	1	16146	1	2.3316	0.0028153	0.01003	0.821685	231	3	2.3316
NECAB1	4	0.97457	0.97452	1	18493	0	2.3313	0.025426	0.079407	0.874685	1657	4	2.3313
TMEM56-RWDD3	3	0.12052	0.25294	0.823716	6097	1	2.3308	0.080658	0.18337	0.916316	4021	2	2.3308
SFTPC	4	0.88641	0.89302	1	16588	1	2.3297	0.029179	0.089677	0.874685	1895	3	2.3297
TRAPPC12	4	0.9426	0.9425	1	17543	0	2.3277	0.050355	0.14042	0.887894	3010	3	2.3277
KIF16B	4	0.97294	0.97289	1	18452	0	2.3275	0.018079	0.058217	0.874685	1228	4	2.3275
ZFAT	4	0.9639	0.96386	1	18189	0	2.3275	0.029206	0.089751	0.874685	1897	4	2.3275
KRTAP16-1	4	0.83469	0.86131	1	16245	1	2.3266	0.014768	0.048302	0.874685	1016	3	2.3266
SLC18A2	4	0.054655	0.15577	0.766223	3869	1	2.3257	0.042891	0.12633	0.874685	2743	3	2.3257
TYW5	4	0.73279	0.81624	0.997184	15620	1	2.3255	0.027484	0.085046	0.874685	1767	3	2.3255
IKBKE	4	0.75815	0.82621	0.999562	15786	1	2.3253	0.018374	0.059106	0.874685	1247	3	2.3253
UGP2	3	0.53506	0.65491	0.933611	13908	1	2.3248	0.084159	0.19032	0.91755	4144	2	2.3248
TMEM255A	4	0.2482	0.44951	0.879998	9740	1	2.3244	0.023871	0.075021	0.874685	1572	3	2.3244
CCND1	4	0.54264	0.69641	0.950252	13988	1	2.3242	0.049794	0.13941	0.88589	2997	3	2.3242
FHIT	4	0.98934	0.98938	1	18861	0	2.3239	0.0079045	0.026965	0.874685	557	4	2.3239
PAFAH2	4	0.90334	0.90574	1	16704	1	2.3234	0.045692	0.13205	0.877	2860	3	2.3234
DOLPP1	4	0.80788	0.84793	1	16076	1	2.3232	0.025983	0.080957	0.874685	1682	3	2.3232
ACP5	4	0.95987	0.95977	1	18060	0	2.3231	0.038953	0.11601	0.874685	2491	4	2.3231
HCAR1	4	0.97118	0.97113	1	18392	0	2.323	0.028824	0.088714	0.874685	1872	4	2.323
CFAP69	4	0.35862	0.55463	0.908228	11642	1	2.3228	0.024406	0.076529	0.874685	1601	3	2.3228
UBXN10	3	0.98195	0.98211	1	18673	0	2.3221	0.01805	0.046861	0.874685	1225	3	2.3221
LOC100129520	4	0.95147	0.95137	1	17813	0	2.3219	0.023421	0.073727	0.874685	1550	3	2.3219
C6orf229	4	0.93676	0.93669	1	17361	0	2.3215	0.033595	0.10174	0.874685	2165	3	2.3215
LGALSL	4	0.63296	0.76897	0.982745	14905	1	2.321	0.016739	0.054262	0.874685	1138	3	2.321
TMEM55A	4	0.38072	0.57144	0.912306	11947	1	2.321	0.03763	0.11252	0.874685	2408	3	2.321
ABCC11	4	0.49866	0.66198	0.935655	13509	1	2.3207	0.026128	0.081326	0.874685	1690	3	2.3207
EBPL	4	0.99838	0.99839	1	19070	0	2.3203	0.001625	0.0058797	0.79156	140	4	2.3203
PABPC4L	4	0.9789	0.97894	1	18598	0	2.3202	0.021098	0.067041	0.874685	1405	4	2.3202
RDH12	4	0.93651	0.93643	1	17353	0	2.3187	0.05065	0.14098	0.887951	3019	3	2.3187
RLBP1	4	0.98872	0.98878	1	18848	0	2.3183	0.011279	0.037573	0.874685	771	4	2.3183
SCO2	4	0.99309	0.99313	1	18950	0	2.3169	0.006911	0.023756	0.874685	491	4	2.3169
MRPL22	4	0.82727	0.85743	1	16197	1	2.3158	0.023155	0.072964	0.874685	1536	3	2.3158
ZKSCAN5	3	0.3759	0.52836	0.902516	11885	1	2.3157	0.077353	0.17675	0.916025	3904	2	2.3157
FGD2	4	0.96997	0.96991	1	18359	0	2.3155	0.02842	0.087596	0.874685	1845	4	2.3155
SNAP25	4	0.14545	0.30263	0.832926	6922	1	2.3154	0.03707	0.11104	0.874685	2359	3	2.3154
DCAF4	4	0.99647	0.99648	1	19019	0	2.314	0.0035276	0.012498	0.868713	275	4	2.314
FABP6	4	0.96036	0.96026	1	18078	0	2.3139	0.017183	0.055627	0.874685	1164	4	2.3139
UVSSA	4	0.62319	0.76099	0.980799	14795	1	2.3132	0.021173	0.067273	0.874685	1415	3	2.3132
MAST4	4	0.94858	0.94853	1	17731	0	2.313	0.036395	0.10922	0.874685	2316	3	2.313
SLC18A3	4	0.87319	0.88397	1	16508	1	2.3127	0.029369	0.090195	0.874685	1908	3	2.3127
HHLA2	4	0.99305	0.99309	1	18949	0	2.3124	0.0069464	0.023874	0.874685	493	4	2.3124
PLEKHA4	4	0.60855	0.74894	0.975267	14644	1	2.3117	0.056558	0.15153	0.897186	3214	3	2.3117
ABCD2	4	0.29603	0.50725	0.898433	10762	1	2.3107	0.024307	0.076254	0.874685	1599	3	2.3107
TMEM88B	4	0.98567	0.98566	1	18763	0	2.3098	0.014333	0.046953	0.874685	985	4	2.3098
OR52B6	4	0.99467	0.99471	1	18983	0	2.3094	0.0053348	0.018624	0.874685	400	4	2.3094
RXFP3	4	0.94301	0.94292	1	17554	0	2.3086	0.021858	0.069238	0.874685	1463	3	2.3086
NLRC5	4	0.22294	0.41504	0.870577	9087	1	2.3084	0.042497	0.12527	0.874685	2719	3	2.3084
SBNO2	4	0.43927	0.61627	0.924354	12725	1	2.3082	0.040047	0.11888	0.874685	2561	3	2.3082
MYL1	4	0.97919	0.97923	1	18609	0	2.3078	0.020814	0.066193	0.874685	1385	4	2.3078
ARAP3	4	0.83521	0.86159	1	16246	1	2.3072	0.029016	0.089231	0.874685	1882	3	2.3072
PRR16	4	0.79221	0.84065	1	15985	1	2.3067	0.037834	0.11308	0.874685	2419	3	2.3067
HPS4	4	0.27055	0.47934	0.887325	10298	1	2.3056	0.021825	0.069148	0.874685	1462	3	2.3056
SLC35F5	4	0.46776	0.63826	0.929151	13114	1	2.3053	0.035038	0.10562	0.874685	2245	3	2.3053
NMS	4	0.94912	0.94905	1	17750	0	2.3052	0.043989	0.12905	0.875514	2801	3	2.3052
OR4D5	4	0.94408	0.94398	1	17594	0	2.3044	0.017911	0.057736	0.874685	1215	3	2.3044
FGL2	4	0.63296	0.76897	0.982745	14911	1	2.3041	0.03165	0.096453	0.874685	2053	3	2.3041
GNAT1	4	0.69358	0.80239	0.994916	15380	1	2.3029	0.027846	0.086042	0.874685	1787	3	2.3029
TRIM69	4	0.96235	0.96227	1	18131	0	2.3028	0.036486	0.10948	0.874685	2322	4	2.3028
CREB3L2	4	0.99888	0.99887	1	19087	0	2.3023	0.001116	0.0040523	0.777521	94	4	2.3023
TSPAN7	4	0.95925	0.95917	1	18038	0	2.302	0.038651	0.11522	0.874685	2472	4	2.302
TACR2	4	0.959	0.95892	1	18028	0	2.3017	0.024696	0.077332	0.874685	1614	4	2.3017
UBAP1L	4	0.053594	0.15353	0.764262	3823	1	2.3015	0.041153	0.12178	0.874685	2632	3	2.3015
ITPKB	4	0.67309	0.79562	0.993031	15275	1	2.2989	0.037162	0.1113	0.874685	2368	3	2.2989
WEE2	4	0.98501	0.98502	1	18747	0	2.2989	0.01499	0.049006	0.874685	1032	4	2.2989
ARIH2	4	0.99599	0.99602	1	19006	0	2.2988	0.0040087	0.014135	0.872327	307	4	2.2988
LBR	4	0.93178	0.93153	1	17236	0	2.2983	0.027805	0.085923	0.874685	1784	3	2.2983
COX15	4	0.92108	0.92113	1	16969	1	2.2969	0.044268	0.12956	0.875514	2812	3	2.2969
PRSS16	4	0.965	0.96495	1	18214	0	2.2968	0.017508	0.056574	0.874685	1187	4	2.2968
HTR2B	4	0.99354	0.99358	1	18957	0	2.2957	0.0064591	0.022338	0.874685	465	4	2.2957
C1orf210	4	0.90412	0.90638	1	16711	1	2.2956	0.048138	0.13641	0.881256	2945	3	2.2956
VASP	4	0.85079	0.87016	1	16353	1	2.295	0.021296	0.067613	0.874685	1424	3	2.295
MSL2	4	0.72763	0.81434	0.996481	15593	1	2.2949	0.020972	0.066661	0.874685	1396	3	2.2949
C11orf68	4	0.21337	0.40172	0.865103	8846	1	2.2946	0.021231	0.067435	0.874685	1417	3	2.2946
KIAA1210	4	0.30668	0.51528	0.899461	10917	1	2.2941	0.028485	0.087763	0.874685	1849	3	2.2941
ATP5S	4	0.12233	0.26696	0.825234	6166	1	2.2927	0.043334	0.12747	0.874685	2764	3	2.2927
CHST5	4	0.97699	0.97702	1	18545	0	2.292	0.023012	0.072552	0.874685	1528	4	2.292
MKNK1	4	0.74834	0.82227	0.998242	15728	1	2.2915	0.037998	0.1135	0.874685	2429	3	2.2915
ARHGAP36	4	0.080793	0.2001	0.796004	4774	1	2.2912	0.038846	0.11572	0.874685	2481	3	2.2912
PPFIA4	4	0.98963	0.98965	1	18870	0	2.2911	0.010365	0.034709	0.874685	714	4	2.2911
LRRK1	4	0.61375	0.75322	0.976586	14711	1	2.2906	0.020257	0.064605	0.874685	1352	3	2.2906
C1orf226	4	0.52006	0.67859	0.94227	13746	1	2.2894	0.040156	0.11917	0.874685	2571	3	2.2894
IFNL1	4	0.96574	0.96569	1	18228	0	2.2894	0.027852	0.086059	0.874685	1788	4	2.2894
OTC	4	0.9357	0.93559	1	17337	0	2.2893	0.026244	0.081669	0.874685	1697	3	2.2893
ZDHHC3	4	0.72763	0.81434	0.996481	15592	1	2.2892	0.045067	0.13095	0.877	2835	3	2.2892
NXPE4	4	0.37387	0.56622	0.910048	11867	1	2.2891	0.0084804	0.028804	0.874685	596	3	2.2891
RNF215	4	0.64264	0.77685	0.985239	15030	1	2.2871	0.04336	0.12754	0.874685	2767	3	2.2871
HDC	4	0.99575	0.99578	1	19000	0	2.287	0.0042471	0.014942	0.873422	327	4	2.287
ACOT11	4	0.99798	0.998	1	19058	0	2.2866	0.0020188	0.0072808	0.800308	170	4	2.2866
GEN1	3	0.99192	0.99204	1	18918	0	2.2866	0.0080839	0.021881	0.874685	569	3	2.2866
TMEM176B	4	0.94838	0.94834	1	17722	0	2.286	0.051669	0.14282	0.889046	3056	3	2.286
DMRT1	4	0.67309	0.79562	0.993031	15276	1	2.2858	0.032467	0.098661	0.874685	2107	3	2.2858
DTWD1	4	0.99675	0.99675	1	19024	0	2.2843	0.0032517	0.011559	0.846535	261	4	2.2843
ICOS	4	0.9897	0.98972	1	18871	0	2.2842	0.010304	0.034519	0.874685	709	4	2.2842
TBC1D13	4	0.9118	0.91288	1	16796	1	2.2842	0.045458	0.13164	0.877	2848	3	2.2842
IL1A	4	0.076334	0.19269	0.790154	4638	1	2.284	0.022928	0.07231	0.874685	1522	3	2.284
B3GALT5	3	0.94738	0.94763	1	17695	0	2.2838	0.052621	0.12567	0.874685	3089	3	2.2838
ZNF616	4	0.99744	0.99745	1	19040	0	2.2836	0.0025596	0.0091409	0.800308	216	4	2.2836
IFNG	4	0.76758	0.83011	1	15840	1	2.2832	0.037636	0.11254	0.874685	2410	3	2.2832
MOB3B	4	0.78166	0.83605	1	15921	1	2.2831	0.038544	0.11495	0.874685	2464	3	2.2831
WDR53	4	0.76758	0.83011	1	15841	1	2.283	0.040317	0.11959	0.874685	2580	3	2.283
MAEL	4	0.99604	0.99607	1	19008	0	2.2826	0.0039644	0.013986	0.872327	303	4	2.2826
ZCCHC12	4	0.41224	0.59552	0.917914	12387	1	2.2826	0.021242	0.067468	0.874685	1419	3	2.2826
CDON	4	0.97821	0.97825	1	18572	0	2.2825	0.021786	0.069037	0.874685	1458	4	2.2825
SPATA12	4	0.97874	0.97877	1	18591	0	2.2815	0.021262	0.06752	0.874685	1421	4	2.2815
ZNF227	4	0.80788	0.84793	1	16077	1	2.2802	0.040134	0.11912	0.874685	2568	3	2.2802
NOSIP	4	0.74207	0.8198	0.997672	15679	1	2.2789	0.027018	0.083752	0.874685	1744	3	2.2789
C11orf58	4	0.86398	0.87814	1	16454	1	2.2786	0.058221	0.15445	0.899839	3268	3	2.2786
GRIA2	4	0.485	0.65154	0.932262	13349	1	2.2781	0.025677	0.08009	0.874685	1667	3	2.2781
BTBD7	4	0.53275	0.68854	0.94633	13881	1	2.2778	0.033694	0.102	0.874685	2172	3	2.2778
KIFC3	4	0.99873	0.99872	1	19081	0	2.2771	0.0012714	0.0046169	0.777521	109	4	2.2771
CD84	4	0.80867	0.84831	1	16081	1	2.2768	0.050586	0.14086	0.887951	3017	3	2.2768
TULP1	4	0.85055	0.87003	1	16351	1	2.2763	0.0047588	0.01668	0.874685	358	3	2.2763
ABHD3	4	0.4741	0.64315	0.929225	13214	1	2.2759	0.050296	0.14031	0.887894	3008	3	2.2759
PLA1A	4	0.98469	0.98469	1	18742	0	2.2745	0.015311	0.049957	0.874685	1047	4	2.2745
MLYCD	4	0.98686	0.98687	1	18797	0	2.2737	0.01314	0.04326	0.874685	905	4	2.2737
POLQ	4	0.39597	0.58307	0.915985	12153	1	2.2728	0.003515	0.012466	0.868713	274	3	2.2728
AK7	4	0.37001	0.56326	0.909508	11807	1	2.2724	0.032523	0.098815	0.874685	2111	3	2.2724
PLXNA4	4	0.59977	0.74185	0.972191	14559	1	2.2724	0.027458	0.084975	0.874685	1762	3	2.2724
B3GNT6	4	0.62615	0.76347	0.98096	14831	1	2.2721	0.039648	0.11783	0.874685	2536	3	2.2721
ACMSD	4	0.7322	0.81602	0.997076	15612	1	2.2716	0.0098025	0.032963	0.874685	679	3	2.2716
OR10A3	4	0.74932	0.82267	0.998242	15733	1	2.2716	0.037648	0.11257	0.874685	2411	3	2.2716
ZSWIM2	4	0.66346	0.79251	0.99224	15219	1	2.2696	0.037767	0.11289	0.874685	2416	3	2.2696
TNFRSF1B	4	0.97674	0.97674	1	18541	0	2.2691	0.023262	0.073271	0.874685	1544	4	2.2691
OR1J4	4	0.98144	0.98146	1	18662	0	2.2686	0.018564	0.05968	0.874685	1261	4	2.2686
GIF	4	0.45643	0.62953	0.927264	12959	1	2.2685	0.033624	0.10182	0.874685	2166	3	2.2685
SLC39A3	3	0.96097	0.96126	1	18093	0	2.2685	0.039032	0.095781	0.874685	2497	3	2.2685
HRH3	4	0.99445	0.99449	1	18979	0	2.2679	0.005549	0.019318	0.874685	410	4	2.2679
B4GAT1	4	0.30482	0.51388	0.899276	10893	1	2.2673	0.032806	0.099583	0.874685	2126	3	2.2673
GATA5	4	0.21916	0.40978	0.867921	8998	1	2.2673	0.041743	0.12334	0.874685	2662	3	2.2673
ANXA7	4	0.24882	0.45035	0.880752	9747	1	2.2665	0.058623	0.15516	0.899839	3283	3	2.2665
GRB7	4	0.97187	0.97183	1	18421	0	2.2651	0.028134	0.086819	0.874685	1819	4	2.2651
RNF6	4	0.98715	0.98717	1	18806	0	2.2639	0.012848	0.042379	0.874685	875	4	2.2639
PRRT3	4	0.99136	0.9914	1	18908	0	2.2638	0.0086446	0.029317	0.874685	607	4	2.2638
FAM71D	4	0.99461	0.99465	1	18981	0	2.2636	0.0053922	0.018801	0.874685	405	4	2.2636
PAFAH1B2	3	0.6685	0.72114	0.961475	15243	1	2.2625	0.093366	0.20817	0.922562	4417	2	2.2625
NAPRT	4	0.69824	0.80391	0.995195	15407	1	2.2602	0.020967	0.066649	0.874685	1395	3	2.2602
SYN2	4	0.4574	0.63028	0.92755	12976	1	2.2593	0.051117	0.14183	0.887951	3037	3	2.2593
EHD1	4	0.57408	0.72135	0.961475	14319	1	2.259	0.041121	0.1217	0.874685	2628	3	2.259
COL23A1	4	0.7234	0.81278	0.99637	15564	1	2.2588	0.037912	0.11327	0.874685	2423	3	2.2588
KLHL26	4	0.94725	0.94722	1	17691	0	2.258	0.0068568	0.023593	0.874685	488	3	2.258
SERGEF	4	0.99413	0.99418	1	18969	0	2.258	0.0058717	0.020396	0.874685	436	4	2.258
ADCYAP1	3	0.54	0.65711	0.933961	13970	1	2.2579	0.093178	0.20779	0.922562	4405	2	2.2579
TMEM252	4	0.297	0.50799	0.898579	10775	1	2.2574	0.048973	0.13788	0.882308	2976	3	2.2574
GPR85	4	0.98839	0.98842	1	18842	0	2.2569	0.011611	0.038576	0.874685	794	4	2.2569
VTN	4	0.52006	0.67859	0.94227	13748	1	2.2568	0.056003	0.15055	0.897186	3196	3	2.2568
E2F8	4	0.2545	0.4581	0.882717	9897	1	2.2563	0.022444	0.070921	0.874685	1497	3	2.2563
C15orf32	4	0.29457	0.50617	0.898116	10741	1	2.2562	0.033884	0.1025	0.874685	2187	3	2.2562
GPR107	4	0.39141	0.57956	0.915404	12090	1	2.256	0.0554	0.14948	0.895438	3181	3	2.256
MRS2	4	0.99325	0.99329	1	18952	0	2.256	0.0067532	0.023274	0.874685	481	4	2.256
SCARF2	4	0.76018	0.82705	0.999757	15797	1	2.256	0.055096	0.14896	0.895438	3168	3	2.256
PDE6H	4	0.99332	0.99336	1	18954	0	2.254	0.0066754	0.023016	0.874685	477	4	2.254
CPNE7	4	0.94584	0.94577	1	17646	0	2.2538	0.049191	0.13829	0.882588	2985	3	2.2538
FAM216A	4	0.99779	0.9978	1	19055	0	2.2535	0.0022115	0.0079475	0.800308	182	4	2.2535
C15orf43	4	0.98723	0.98726	1	18808	0	2.2534	0.012768	0.042114	0.874685	873	4	2.2534
DEF8	4	0.98773	0.98775	1	18822	0	2.2531	0.012273	0.040605	0.874685	837	4	2.2531
EXOC6B	4	0.14597	0.3034	0.832926	6937	1	2.253	0.0049688	0.017385	0.874685	376	3	2.253
SLC10A7	4	0.67559	0.7964	0.993058	15292	1	2.2518	0.025011	0.078242	0.874685	1633	3	2.2518
C2orf82	4	0.98659	0.98658	1	18790	0	2.251	0.013414	0.04413	0.874685	920	4	2.251
ZNF266	4	0.53829	0.69297	0.947921	13952	1	2.2508	0.038796	0.1156	0.874685	2479	3	2.2508
APBB2	4	0.52369	0.68146	0.943582	13781	1	2.2507	0.028238	0.087064	0.874685	1827	3	2.2507
MS4A15	4	0.82935	0.8585	1	16214	1	2.2499	0.038978	0.11608	0.874685	2493	3	2.2499
QKI	4	0.99415	0.9942	1	18972	0	2.2493	0.0058472	0.020316	0.874685	430	4	2.2493
PLA2G2D	4	0.19231	0.37168	0.854359	8292	1	2.2478	0.02828	0.08718	0.874685	1830	3	2.2478
ZBTB47	4	0.99593	0.99596	1	19004	0	2.2475	0.004072	0.014353	0.872327	313	4	2.2475
KLHL4	4	0.97826	0.9783	1	18574	0	2.247	0.021735	0.068889	0.874685	1454	4	2.247
MORN3	4	0.73769	0.8181	0.997189	15651	1	2.247	0.028576	0.088014	0.874685	1855	3	2.247
NCAM2	4	0.99272	0.99276	1	18938	0	2.2466	0.0072845	0.024972	0.874685	523	4	2.2466
NCAPH	4	0.77901	0.83489	1	15909	1	2.2462	0.053998	0.14704	0.894	3133	3	2.2462
SBK1	4	0.92984	0.92963	1	17180	0	2.2459	0.018232	0.058679	0.874685	1238	3	2.2459
ZNF480	4	0.90539	0.90742	1	16724	1	2.2452	0.052135	0.14367	0.889046	3075	3	2.2452
MEDAG	4	0.31687	0.52298	0.900962	11063	1	2.2448	0.053012	0.14526	0.891081	3103	3	2.2448
PIGW	4	0.86191	0.87688	1	16440	1	2.2444	0.06419	0.165	0.907332	3467	3	2.2444
RCAN2	4	0.20644	0.39186	0.861524	8661	1	2.2444	0.033561	0.10165	0.874685	2161	3	2.2444
L3MBTL3	4	0.76662	0.82973	1	15836	1	2.2441	0.028311	0.087261	0.874685	1833	3	2.2441
ZNF383	4	0.97899	0.97903	1	18600	0	2.244	0.021011	0.066776	0.874685	1399	4	2.244
EXOC5	4	0.86007	0.87572	1	16428	1	2.2437	0.024851	0.077772	0.874685	1625	3	2.2437
CYGB	4	0.86398	0.87814	1	16455	1	2.2435	0.030253	0.092593	0.874685	1966	3	2.2435
DRP2	4	0.098394	0.22892	0.81211	5377	1	2.2434	0.022148	0.070067	0.874685	1481	3	2.2434
SOX17	4	0.98076	0.98079	1	18649	0	2.2432	0.019244	0.061674	0.874685	1295	4	2.2432
PPP1R12C	4	0.98982	0.98984	1	18874	0	2.2431	0.010177	0.034112	0.874685	702	4	2.2431
MYO1F	4	0.99083	0.99089	1	18897	0	2.243	0.0091683	0.030963	0.874685	640	4	2.243
PRPF39	4	0.51156	0.67188	0.939164	13660	1	2.2424	0.058516	0.15496	0.899839	3278	3	2.2424
TEX33	4	0.96928	0.96922	1	18338	0	2.2423	0.030719	0.093852	0.874685	1997	4	2.2423
FYB	4	0.71771	0.81071	0.996188	15526	1	2.2417	0.059809	0.15727	0.904342	3315	3	2.2417
FCHO1	4	0.98169	0.98172	1	18669	0	2.2414	0.018311	0.058929	0.874685	1240	4	2.2414
EMX2	4	0.61125	0.75115	0.975948	14678	1	2.2411	0.026973	0.083639	0.874685	1740	3	2.2411
MPC1	4	0.27592	0.48639	0.891917	10397	1	2.2405	0.046427	0.13337	0.877	2893	3	2.2405
ZNF215	4	0.98258	0.98259	1	18690	0	2.2402	0.017422	0.056335	0.874685	1184	4	2.2402
WFDC10A	4	0.99595	0.99598	1	19005	0	2.2401	0.0040525	0.014288	0.872327	312	4	2.2401
CUTC	4	0.37984	0.57076	0.912306	11933	1	2.2386	0.027898	0.086179	0.874685	1799	3	2.2386
SI	4	0.45841	0.63106	0.92755	12990	1	2.2384	0.038335	0.11439	0.874685	2453	3	2.2384
VILL	4	0.92752	0.92729	1	17121	1	2.238	0.050523	0.14073	0.887951	3016	3	2.238
BATF	4	0.72459	0.8132	0.99637	15565	1	2.2372	0.01705	0.055227	0.874685	1155	3	2.2372
CLTB	4	0.76333	0.82837	1	15814	1	2.2371	0.062279	0.16159	0.904692	3403	3	2.2371
OR5A1	4	0.97588	0.97584	1	18519	0	2.237	0.024124	0.075743	0.874685	1589	4	2.237
NUCB1	4	0.98259	0.9826	1	18691	0	2.2369	0.017411	0.056301	0.874685	1183	4	2.2369
ITLN2	4	0.99692	0.99691	1	19027	0	2.2362	0.003084	0.010962	0.821685	254	4	2.2362
FAR1	4	0.48011	0.64777	0.930969	13289	1	2.2344	0.052444	0.14424	0.890259	3083	3	2.2344
GCNT1	4	0.21075	0.39798	0.863094	8781	1	2.2343	0.045923	0.13249	0.877	2870	3	2.2343
FLII	4	0.72109	0.81195	0.99637	15548	1	2.2333	0.062575	0.16209	0.904692	3412	3	2.2333
OSTN	4	0.92485	0.92472	1	17058	1	2.2325	0.037322	0.11172	0.874685	2383	3	2.2325
UPK1B	4	0.30482	0.51388	0.899276	10895	1	2.2323	0.032682	0.099245	0.874685	2118	3	2.2323
CCNA1	4	0.91008	0.91136	1	16778	1	2.2322	0.027139	0.084086	0.874685	1750	3	2.2322
FUT6	4	0.69584	0.80312	0.994981	15395	1	2.2318	0.051132	0.14186	0.887951	3039	3	2.2318
KIF18B	4	0.96754	0.96748	1	18279	0	2.2318	0.03035	0.092851	0.874685	1979	4	2.2318
LIN7C	4	0.96254	0.96247	1	18139	0	2.2317	0.036463	0.10942	0.874685	2321	4	2.2317
SERINC3	4	0.66606	0.79332	0.99224	15238	1	2.2312	0.034719	0.10477	0.874685	2223	3	2.2312
COL21A1	4	0.99498	0.99502	1	18988	0	2.2311	0.0050167	0.017542	0.874685	378	4	2.2311
OOSP2	4	0.99036	0.99039	1	18885	0	2.2307	0.0096359	0.03241	0.874685	671	4	2.2307
SSC4D	4	0.76116	0.82746	1	15804	1	2.2303	0.056241	0.15097	0.897186	3205	3	2.2303
SLC35C2	4	0.17557	0.34746	0.848757	7805	1	2.2301	0.036226	0.10879	0.874685	2306	3	2.2301
HSFX1	4	0.96041	0.96033	1	18080	0	2.2299	0.039086	0.11637	0.874685	2502	4	2.2299
GTF2E2	4	0.88837	0.89441	1	16602	1	2.2294	0.037915	0.11328	0.874685	2424	3	2.2294
RGS20	4	0.99196	0.99202	1	18919	0	2.2293	0.0080427	0.027393	0.874685	566	4	2.2293
SYT4	4	0.84551	0.86713	1	16310	1	2.2276	0.014164	0.046412	0.874685	972	3	2.2276
LPPR2	4	0.50249	0.6649	0.936313	13563	1	2.2273	0.071889	0.1784	0.916025	3707	3	2.2273
KRTAP23-1	4	0.97993	0.97999	1	18628	0	2.2271	0.020068	0.064048	0.874685	1342	4	2.2271
DDX17	4	0.98075	0.98078	1	18648	0	2.2254	0.019249	0.061689	0.874685	1296	4	2.2254
ZNF180	4	0.13975	0.29396	0.829127	6763	1	2.2253	0.064037	0.16469	0.906727	3461	3	2.2253
P2RY4	4	0.92312	0.92311	1	17014	1	2.2246	0.011513	0.038284	0.874685	786	3	2.2246
C17orf51	4	0.94753	0.94748	1	17704	0	2.2245	0.036189	0.10868	0.874685	2304	3	2.2245
TMEM65	4	0.36442	0.559	0.909007	11714	1	2.2244	0.029613	0.090836	0.874685	1925	3	2.2244
PTPRF	4	0.062158	0.16862	0.775544	4140	1	2.2241	0.035334	0.1064	0.874685	2259	3	2.2241
CTPS2	3	0.98993	0.99006	1	18879	0	2.2238	0.010068	0.026981	0.874685	693	3	2.2238
PPHLN1	4	0.20254	0.38631	0.860411	8557	1	2.2235	0.060243	0.15803	0.904342	3330	3	2.2235
UBALD1	4	0.76333	0.82837	1	15816	1	2.2234	0.060342	0.15819	0.904342	3335	3	2.2234
LRRK2	4	0.95414	0.95402	1	17885	0	2.2233	0.026552	0.082485	0.874685	1717	3	2.2233
DDX28	4	0.76849	0.83047	1	15849	1	2.2232	0.056875	0.15209	0.897681	3228	3	2.2232
GADD45G	4	0.85773	0.87432	1	16409	1	2.2228	0.051028	0.14167	0.887951	3032	3	2.2228
CABP7	4	0.92087	0.92092	1	16966	1	2.2213	0.036802	0.11032	0.874685	2343	3	2.2213
ZNF324	4	0.19643	0.37756	0.856189	8407	1	2.2213	0.039035	0.11622	0.874685	2498	3	2.2213
NCKAP5	4	0.99399	0.99405	1	18967	0	2.2211	0.006007	0.020841	0.874685	441	4	2.2211
KRTAP1-1	4	0.35862	0.55463	0.908228	11643	1	2.2207	0.052716	0.14473	0.890957	3092	3	2.2207
TCEB3	4	0.98372	0.98372	1	18711	0	2.2205	0.016283	0.052921	0.874685	1115	4	2.2205
SLC2A11	4	0.99302	0.99306	1	18945	0	2.2203	0.0069807	0.023983	0.874685	500	4	2.2203
PTPN20	4	0.85193	0.87082	1	16363	1	2.2199	0.060134	0.15784	0.904342	3326	3	2.2199
GREM2	4	0.99196	0.99202	1	18920	0	2.2193	0.0080413	0.027385	0.874685	565	4	2.2193
OR7C1	4	0.40571	0.59052	0.917842	12283	1	2.2189	0.029879	0.091565	0.874685	1944	3	2.2189
SHISA4	4	0.53338	0.68903	0.946728	13891	1	2.2187	0.053073	0.14538	0.891237	3106	3	2.2187
NKX1-2	4	0.80155	0.84498	1	16031	1	2.2186	0.071731	0.17815	0.916025	3697	3	2.2186
QRFP	4	0.96156	0.96147	1	18110	0	2.2185	0.038437	0.11469	0.874685	2458	4	2.2185
SIRT3	4	0.63738	0.77255	0.983411	14967	1	2.2176	0.063315	0.1634	0.904692	3439	3	2.2176
TIMD4	4	0.62897	0.76576	0.982341	14858	1	2.2175	0.027473	0.085021	0.874685	1765	3	2.2175
ZNF737	4	0.67084	0.79486	0.993019	15258	1	2.2173	0.062979	0.16281	0.904692	3427	3	2.2173
ARPC5L	4	0.70204	0.80521	0.995195	15428	1	2.2171	0.028362	0.087427	0.874685	1836	3	2.2171
IGSF8	4	0.97191	0.97187	1	18422	0	2.217	0.028091	0.086704	0.874685	1817	4	2.217
NRCAM	4	0.95762	0.95759	1	17984	0	2.217	0.037328	0.11174	0.874685	2385	4	2.217
ZBTB7C	4	0.993	0.99304	1	18944	0	2.2168	0.0070049	0.024067	0.874685	502	4	2.2168
PRR32	4	0.48782	0.65369	0.933116	13383	1	2.2165	0.06672	0.16939	0.91133	3542	3	2.2165
PMP2	4	0.99111	0.99116	1	18900	0	2.2162	0.0088906	0.030089	0.874685	626	4	2.2162
PCDH12	4	0.92916	0.92896	1	17167	0	2.2159	0.04275	0.12598	0.874685	2738	3	2.2159
ADPRHL2	4	0.99721	0.99722	1	19036	0	2.2158	0.00279	0.0099303	0.821685	230	4	2.2158
DNAJC10	4	0.11581	0.25672	0.825234	5925	1	2.2152	0.061698	0.16057	0.904692	3382	3	2.2152
ANKRD30A	4	0.93754	0.9375	1	17385	0	2.2148	0.02867	0.08829	0.874685	1862	3	2.2148
STON1	4	0.97906	0.9791	1	18603	0	2.2144	0.020942	0.066576	0.874685	1393	4	2.2144
TOX3	4	0.065942	0.17509	0.779412	4281	1	2.2144	0.032133	0.097726	0.874685	2084	3	2.2144
OSBPL9	4	0.93424	0.93408	1	17292	0	2.2142	0.013847	0.04545	0.874685	946	3	2.2142
CTNNA3	4	0.54904	0.70154	0.952161	14067	1	2.2134	0.010572	0.035348	0.874685	728	3	2.2134
LOC401052	4	0.93583	0.93571	1	17342	0	2.2132	0.03054	0.093363	0.874685	1993	3	2.2132
MAPK8IP2	4	0.91481	0.91547	1	16842	1	2.2123	0.031235	0.095326	0.874685	2022	3	2.2123
PAK3	4	0.94812	0.94809	1	17717	0	2.2122	0.07059	0.17617	0.916025	3656	3	2.2122
DPCR1	4	0.72001	0.81156	0.99637	15539	1	2.2118	0.012557	0.041459	0.874685	856	3	2.2118
PTER	4	0.30224	0.51195	0.899276	10848	1	2.2113	0.029074	0.089383	0.874685	1886	3	2.2113
DYNC1I1	4	0.95048	0.95042	1	17789	0	2.2111	0.027048	0.083833	0.874685	1747	3	2.2111
DIP2A	4	0.52129	0.67959	0.943	13753	1	2.2107	0.048749	0.13748	0.881622	2970	3	2.2107
ZNF716	4	0.97215	0.97211	1	18437	0	2.2105	0.027853	0.086063	0.874685	1789	4	2.2105
SOCS7	4	0.69224	0.80194	0.994916	15371	1	2.2102	0.04957	0.139	0.884496	2993	3	2.2102
MLANA	4	0.78635	0.83809	1	15946	1	2.2095	0.032377	0.098417	0.874685	2100	3	2.2095
NANOG	4	0.99807	0.99808	1	19062	0	2.2095	0.0019315	0.0069613	0.800308	163	4	2.2095
PEBP4	4	0.9009	0.9038	1	16685	1	2.2078	0.041271	0.1221	0.874685	2637	3	2.2078
PANK3	4	0.95014	0.95009	1	17782	0	2.2077	0.04552	0.13176	0.877	2852	3	2.2077
RFXAP	4	0.87174	0.88306	1	16503	1	2.2073	0.056286	0.15106	0.897186	3208	3	2.2073
PCYT1B	4	0.9355	0.93538	1	17329	0	2.2069	0.038045	0.11363	0.874685	2431	3	2.2069
CISD1	4	0.89394	0.8985	1	16639	1	2.2054	0.047544	0.13535	0.879383	2930	3	2.2054
CLEC9A	4	0.10931	0.24648	0.819798	5736	1	2.2054	0.047325	0.13495	0.879383	2920	3	2.2054
KRT40	4	0.71178	0.80857	0.995801	15489	1	2.2052	0.053779	0.14665	0.893971	3124	3	2.2052
ZFP14	4	0.10759	0.24372	0.819747	5677	1	2.2049	0.031202	0.095238	0.874685	2018	3	2.2049
SNTN	4	0.69584	0.80312	0.994981	15392	1	2.2046	0.035429	0.10665	0.874685	2264	3	2.2046
PPP2CA	4	0.88351	0.89089	1	16566	1	2.2044	0.053291	0.14575	0.892407	3110	3	2.2044
ITGA6	4	0.98986	0.98987	1	18877	0	2.2043	0.01014	0.033988	0.874685	697	4	2.2043
DEFB135	4	0.98765	0.98767	1	18818	0	2.2039	0.012354	0.04085	0.874685	845	4	2.2039
MSH6	4	0.98736	0.98739	1	18813	0	2.2038	0.012636	0.04171	0.874685	862	4	2.2038
COMMD6	4	0.6317	0.76797	0.98271	14894	1	2.2036	0.029216	0.089781	0.874685	1898	3	2.2036
POTEA	4	0.62897	0.76576	0.982341	14861	1	2.2032	0.047011	0.13441	0.879299	2911	3	2.2032
XG	4	0.13146	0.28118	0.826786	6483	1	2.2031	0.05985	0.15735	0.904342	3317	3	2.2031
OSBPL3	4	0.36904	0.56254	0.909432	11789	1	2.2028	0.048756	0.13749	0.881622	2971	3	2.2028
PCLO	4	0.85953	0.87541	1	16423	1	2.2026	0.057201	0.15266	0.898641	3237	3	2.2026
ALG10B	4	0.73971	0.81883	0.997447	15667	1	2.2024	0.046434	0.13338	0.877	2894	3	2.2024
FAM83C	4	0.74207	0.8198	0.997672	15681	1	2.2017	0.034291	0.10364	0.874685	2203	3	2.2017
MBD3L5	4	0.88743	0.89375	1	16596	1	2.2017	0.043563	0.12808	0.874685	2785	3	2.2017
EGFL6	4	0.34019	0.54063	0.904207	11383	1	2.2014	0.069094	0.17354	0.916025	3611	3	2.2014
JCHAIN	3	0.93082	0.93093	1	17210	0	2.2013	0.06918	0.16023	0.904692	3613	3	2.2013
ARHGEF35	4	0.94952	0.94947	1	17765	0	2.2006	0.027367	0.08472	0.874685	1755	3	2.2006
TKT	4	0.97213	0.97209	1	18435	0	2.2006	0.027867	0.086106	0.874685	1793	4	2.2006
MB21D2	4	0.65511	0.78696	0.990181	15147	1	2.2003	0.026423	0.082146	0.874685	1711	3	2.2003
ST8SIA3	4	0.14597	0.3034	0.832926	6939	1	2.1997	0.029312	0.090047	0.874685	1905	3	2.1997
FAM171A1	4	0.99182	0.99188	1	18915	0	2.1996	0.0081837	0.027848	0.874685	578	4	2.1996
NR2F1	4	0.95914	0.95906	1	18033	0	2.1996	0.035506	0.10685	0.874685	2267	4	2.1996
WDR17	4	0.97757	0.9776	1	18561	0	2.1994	0.022426	0.070874	0.874685	1495	4	2.1994
RNF207	4	0.94743	0.9474	1	17699	0	2.1993	0.047805	0.13583	0.880321	2936	3	2.1993
SMARCAL1	4	0.63982	0.77452	0.98441	14996	1	2.1989	0.044282	0.12958	0.875514	2814	3	2.1989
DDHD2	4	0.94629	0.94621	1	17663	0	2.1984	0.041941	0.12385	0.874685	2681	3	2.1984
ALDH5A1	4	0.53544	0.69067	0.947199	13917	1	2.1979	0.021113	0.067098	0.874685	1407	3	2.1979
RAB8B	4	0.7879	0.83874	1	15956	1	2.1977	0.029153	0.089608	0.874685	1894	3	2.1977
WDR45B	4	0.9705	0.97043	1	18376	0	2.197	0.029505	0.090547	0.874685	1916	4	2.197
NKAIN4	3	0.89744	0.89753	1	16659	0	2.1969	0.10285	0.22103	0.93005	4705	2	2.1969
ZNF584	4	0.78068	0.8356	1	15918	1	2.1966	0.03209	0.097624	0.874685	2082	3	2.1966
MAPKAPK3	4	0.55149	0.70346	0.953188	14092	1	2.1965	0.015627	0.050908	0.874685	1067	3	2.1965
PNLIPRP2	4	0.97743	0.97745	1	18559	0	2.1961	0.022573	0.071296	0.874685	1503	4	2.1961
C1QL4	4	0.96142	0.96133	1	18104	0	2.1947	0.02755	0.085235	0.874685	1771	4	2.1947
CETN3	4	0.99641	0.99643	1	19018	0	2.1943	0.0035875	0.012689	0.872327	278	4	2.1943
THSD7B	4	0.98489	0.98489	1	18746	0	2.1943	0.015115	0.049375	0.874685	1038	4	2.1943
ESYT3	4	0.98599	0.98599	1	18774	0	2.1938	0.014011	0.045945	0.874685	962	4	2.1938
WAS	4	0.96727	0.96721	1	18271	0	2.1937	0.032727	0.099361	0.874685	2122	4	2.1937
TTC7B	4	0.99419	0.99424	1	18973	0	2.1931	0.0058139	0.020203	0.874685	429	4	2.1931
AP5M1	4	0.82452	0.85606	1	16175	1	2.1929	0.040537	0.12018	0.874685	2596	3	2.1929
WBSCR28	4	0.9871	0.98712	1	18804	0	2.1927	0.012904	0.042547	0.874685	882	4	2.1927
CGA	4	0.3789	0.57004	0.912051	11931	1	2.1922	0.056624	0.15165	0.897186	3219	3	2.1922
ANO10	4	0.74629	0.82144	0.997956	15714	1	2.1921	0.057795	0.15371	0.899579	3256	3	2.1921
LCMT1	4	0.49316	0.65775	0.933961	13446	1	2.192	0.044187	0.12941	0.875514	2809	3	2.192
IDH2	4	0.73866	0.81845	0.997296	15662	1	2.1917	0.043095	0.12685	0.874685	2752	3	2.1917
ENKUR	4	0.49995	0.66299	0.935958	13520	1	2.1911	0.040482	0.12002	0.874685	2592	3	2.1911
NPPC	4	0.636	0.77143	0.983057	14954	1	2.1908	0.040763	0.12076	0.874685	2608	3	2.1908
MKX	4	0.49995	0.66299	0.935958	13528	1	2.1904	0.047608	0.13548	0.879445	2932	3	2.1904
SAA4	4	0.96286	0.96278	1	18154	0	2.19	0.037141	0.11124	0.874685	2365	4	2.19
CYP26B1	4	0.97828	0.97832	1	18576	0	2.1891	0.02172	0.068847	0.874685	1451	4	2.1891
SIGLEC12	4	0.53686	0.69182	0.947559	13939	1	2.1879	0.013776	0.045215	0.874685	941	3	2.1879
KAT2A	4	0.24362	0.44328	0.877655	9626	1	2.1878	0.057687	0.15352	0.899481	3253	3	2.1878
PADI2	4	0.82452	0.85606	1	16176	1	2.1878	0.053589	0.14629	0.893971	3115	3	2.1878
PRR23C	4	0.92991	0.92969	1	17183	0	2.187	0.05386	0.1468	0.893971	3126	3	2.187
COMTD1	4	0.19408	0.37416	0.854738	8339	1	2.1862	0.050798	0.14126	0.887951	3024	3	2.1862
CCDC15	4	0.94106	0.94098	1	17492	0	2.1858	0.03807	0.11369	0.874685	2433	3	2.1858
PDK3	4	0.26115	0.46695	0.884529	10062	1	2.1853	0.055925	0.1504	0.897186	3193	3	2.1853
KLHDC8B	4	0.60097	0.74283	0.972817	14567	1	2.1851	0.038269	0.11421	0.874685	2449	3	2.1851
BARHL1	4	0.67309	0.79562	0.993031	15270	1	2.185	0.029777	0.091303	0.874685	1935	3	2.185
CASS4	4	0.61904	0.7576	0.978609	14763	1	2.1844	0.012693	0.041892	0.874685	867	3	2.1844
SNX17	4	0.24711	0.44804	0.879389	9717	1	2.1842	0.026177	0.081471	0.874685	1695	3	2.1842
DR1	4	0.51538	0.67488	0.940313	13694	1	2.1839	0.064063	0.16474	0.906727	3462	3	2.1839
B4GALT6	4	0.49201	0.65692	0.933961	13432	1	2.1832	0.0081139	0.027621	0.874685	573	3	2.1832
ATP5G3	3	0.44187	0.59621	0.917914	12754	1	2.1831	0.10494	0.22351	0.931339	4774	2	2.1831
PSKH2	4	0.98241	0.98243	1	18689	0	2.1826	0.017588	0.056813	0.874685	1191	4	2.1826
DEFB133	3	0.97052	0.97067	1	18378	0	2.1812	0.029482	0.07415	0.874685	1913	3	2.1812
TAF12	4	0.95251	0.95239	1	17835	0	2.1812	0.029819	0.091417	0.874685	1937	3	2.1812
FAM161A	4	0.98156	0.98159	1	18665	0	2.1808	0.018437	0.059297	0.874685	1251	4	2.1808
TRPV5	4	0.47311	0.64238	0.929225	13198	1	2.1803	0.035132	0.10585	0.874685	2248	3	2.1803
GLRB	4	0.98341	0.98343	1	18706	0	2.1798	0.016587	0.053825	0.874685	1129	4	2.1798
EPB41	4	0.76849	0.83047	1	15851	1	2.1791	0.029047	0.089308	0.874685	1884	3	2.1791
DPPA4	4	0.69103	0.80154	0.994833	15365	1	2.1783	0.047879	0.13595	0.880321	2940	3	2.1783
NOS1AP	4	0.15793	0.32132	0.840762	7289	1	2.1779	0.058717	0.15534	0.899839	3289	3	2.1779
AP1G1	4	0.12042	0.26397	0.825234	6094	1	2.1774	0.034666	0.10462	0.874685	2221	3	2.1774
B3GNT4	4	0.24567	0.44608	0.878699	9675	1	2.1774	0.065244	0.16684	0.908935	3497	3	2.1774
TTC7A	4	0.76018	0.82705	0.999757	15796	1	2.177	0.052553	0.14445	0.890407	3087	3	2.177
AGPAT1	4	0.30383	0.51314	0.899276	10872	1	2.1748	0.049169	0.13823	0.882546	2984	3	2.1748
ZNF629	4	0.98903	0.98908	1	18855	0	2.1743	0.010974	0.036617	0.874685	752	4	2.1743
STYK1	4	0.97928	0.97932	1	18613	0	2.1737	0.020716	0.065943	0.874685	1377	4	2.1737
HTT	4	0.16006	0.32445	0.841552	7354	1	2.1731	0.02974	0.091204	0.874685	1931	3	2.1731
PARP3	4	0.97475	0.97469	1	18497	0	2.1729	0.025249	0.078915	0.874685	1646	4	2.1729
ZFYVE28	4	0.34709	0.54584	0.90568	11490	1	2.1729	0.022714	0.07169	0.874685	1509	3	2.1729
SAP30L	4	0.99721	0.99722	1	19037	0	2.1722	0.0027875	0.009924	0.821685	229	4	2.1722
MAGED2	4	0.10127	0.23358	0.814537	5471	1	2.1711	0.04543	0.13158	0.877	2847	3	2.1711
ZNF350	4	0.39597	0.58307	0.915985	12149	1	2.1711	7.9e-05	0.00030224	0.361077	16	3	2.1711
ZP2	4	0.93453	0.93439	1	17301	0	2.1711	0.076696	0.18668	0.916472	3881	3	2.1711
ERCC6	4	0.60855	0.74894	0.975267	14646	1	2.1705	0.034731	0.1048	0.874685	2226	3	2.1705
AIDA	4	0.80523	0.84669	1	16056	1	2.1699	0.043468	0.12783	0.874685	2779	3	2.1699
ANOS1	4	0.95022	0.95016	1	17784	0	2.1697	0.01285	0.042386	0.874685	876	3	2.1697
MS4A3	4	0.4421	0.61844	0.925069	12767	1	2.1694	0.030264	0.092618	0.874685	1968	3	2.1694
RHCE	4	0.95954	0.95944	1	18047	0	2.1694	0.04046	0.11996	0.874685	2590	4	2.1694
KLHL36	4	0.636	0.77143	0.983057	14948	1	2.1691	0.055163	0.14909	0.895438	3173	3	2.1691
RRAGA	4	0.98942	0.98945	1	18865	0	2.1689	0.010583	0.035383	0.874685	729	4	2.1689
HSH2D	4	0.41224	0.59552	0.917914	12381	1	2.1686	0.005355	0.018682	0.874685	402	3	2.1686
NOMO1	4	0.49995	0.66299	0.935958	13526	1	2.1686	0.039791	0.11821	0.874685	2543	3	2.1686
HIST1H4E	4	0.46666	0.63743	0.929046	13102	1	2.1684	0.0055515	0.019328	0.874685	411	3	2.1684
ASB14	4	0.37504	0.56712	0.910654	11883	1	2.1678	0.035025	0.10558	0.874685	2244	3	2.1678
IPPK	4	0.2042	0.38861	0.860411	8600	1	2.1671	0.069903	0.17498	0.916025	3632	3	2.1671
ANKRD33B	4	0.80396	0.84608	1	16045	1	2.1667	0.05865	0.15522	0.899839	3285	3	2.1667
GLG1	4	0.40339	0.58877	0.917048	12250	1	2.1666	0.041467	0.12263	0.874685	2647	3	2.1666
BRD8	4	0.73332	0.81642	0.997184	15622	1	2.1658	0.036723	0.11011	0.874685	2335	3	2.1658
RAET1G	4	0.16331	0.32926	0.841552	7457	1	2.1657	0.051855	0.14315	0.889046	3061	3	2.1657
SPTBN2	4	0.61264	0.75227	0.97621	14692	1	2.1657	0.043692	0.12843	0.874836	2790	3	2.1657
TMEM209	4	0.74834	0.82227	0.998242	15729	1	2.1657	0.066899	0.16972	0.911459	3548	3	2.1657
STRN4	4	0.68984	0.80113	0.994718	15359	1	2.1653	0.034895	0.10523	0.874685	2238	3	2.1653
CETN2	4	0.74415	0.82061	0.997706	15692	1	2.1652	0.049096	0.1381	0.882308	2982	3	2.1652
MXI1	4	0.23514	0.43188	0.87542	9400	1	2.1652	0.045402	0.13152	0.877	2846	3	2.1652
C4orf33	4	0.90812	0.90973	1	16756	1	2.1646	0.067668	0.17106	0.912055	3573	3	2.1646
ZNF10	4	0.59703	0.73965	0.970515	14535	1	2.1632	0.034318	0.10372	0.874685	2204	3	2.1632
TBPL2	4	0.67309	0.79562	0.993031	15274	1	2.163	0.032288	0.098172	0.874685	2094	3	2.163
KCNK17	4	0.037648	0.11257	0.756806	2725	1	2.1626	0.060852	0.15907	0.904692	3348	3	2.1626
RNF135	4	0.97127	0.97124	1	18395	0	2.1621	0.028725	0.088433	0.874685	1867	4	2.1621
CCDC64B	4	0.24998	0.45191	0.8809	9777	1	2.1616	0.06484	0.16615	0.908935	3484	3	2.1616
MCU	4	0.95937	0.95928	1	18042	0	2.1612	0.040627	0.12043	0.874685	2600	4	2.1612
SFRP5	4	0.99303	0.99307	1	18946	0	2.1611	0.006973	0.023961	0.874685	499	4	2.1611
KHSRP	4	0.61125	0.75115	0.975948	14679	1	2.161	0.039428	0.11724	0.874685	2524	3	2.161
CLK4	4	0.64264	0.77685	0.985239	15025	1	2.1605	0.029922	0.091685	0.874685	1948	3	2.1605
SYT9	4	0.58423	0.72937	0.965108	14417	1	2.1592	0.057476	0.15314	0.89883	3247	3	2.1592
PANX2	4	0.57804	0.72445	0.962791	14359	1	2.1591	0.015077	0.049266	0.874685	1037	3	2.1591
OR4B1	4	0.96651	0.96645	1	18249	0	2.1589	0.033491	0.10146	0.874685	2159	4	2.1589
SHPRH	4	0.397	0.58386	0.915985	12160	1	2.1589	0.038251	0.11416	0.874685	2447	3	2.1589
SUN5	4	0.32208	0.52686	0.901843	11140	1	2.1588	0.04995	0.1397	0.886422	3001	3	2.1588
HCN4	4	0.9492	0.94913	1	17753	0	2.1585	0.042411	0.12504	0.874685	2714	3	2.1585
ABLIM3	4	0.96465	0.96461	1	18204	0	2.1583	0.035347	0.10643	0.874685	2260	4	2.1583
ANO5	4	0.96859	0.96853	1	18317	0	2.1582	0.031413	0.095828	0.874685	2039	4	2.1582
PATL1	4	0.63445	0.77016	0.982756	14936	1	2.1581	0.052248	0.14387	0.889432	3078	3	2.1581
DCAF17	4	0.98778	0.98781	1	18824	0	2.1578	0.01222	0.040441	0.874685	833	4	2.1578
IFNA16	4	0.24767	0.44879	0.879998	9724	1	2.1575	0.069077	0.17351	0.916025	3609	3	2.1575
RASA4B	4	0.88489	0.89186	1	16582	1	2.1573	0.052105	0.14361	0.889046	3073	3	2.1573
KRT77	4	0.99632	0.99635	1	19017	0	2.1569	0.0036779	0.013025	0.872327	282	4	2.1569
IFNAR2	4	0.96274	0.96267	1	18147	0	2.1565	0.037257	0.11155	0.874685	2377	4	2.1565
ZNF485	4	0.97266	0.97261	1	18447	0	2.1565	0.027339	0.084647	0.874685	1754	4	2.1565
ACAD10	4	0.90106	0.90392	1	16686	1	2.1559	0.047295	0.13491	0.879383	2918	3	2.1559
MMP7	4	0.086934	0.21015	0.80116	4994	1	2.1552	0.061388	0.16002	0.904692	3367	3	2.1552
ZNF276	4	0.92228	0.92229	1	16993	1	2.1551	0.082941	0.1974	0.918544	4092	3	2.1551
MT1A	4	0.85466	0.87244	1	16382	1	2.1538	0.043313	0.12741	0.874685	2763	3	2.1538
TRPC4	4	0.53407	0.68959	0.946743	13899	1	2.1531	0.047043	0.13447	0.879383	2912	3	2.1531
BDKRB2	4	0.97518	0.97513	1	18503	0	2.1528	0.024818	0.077678	0.874685	1623	4	2.1528
DOK2	4	0.964	0.96395	1	18191	0	2.1521	0.029879	0.091566	0.874685	1945	4	2.1521
NPHP4	4	0.996	0.99604	1	19007	0	2.1519	0.0040003	0.014106	0.872327	306	4	2.1519
TM9SF4	4	0.99537	0.99541	1	18996	0	2.1517	0.0046292	0.016225	0.874685	349	4	2.1517
CMC2	4	0.95065	0.95058	1	17794	0	2.1514	0.042771	0.12602	0.874685	2739	3	2.1514
HLA-C	4	0.16883	0.33746	0.845746	7607	1	2.1513	0.013444	0.044213	0.874685	922	3	2.1513
PRR23B	4	0.98516	0.98517	1	18751	0	2.1512	0.014835	0.048517	0.874685	1020	4	2.1512
CD302	4	0.34352	0.54314	0.904715	11441	1	2.1503	0.041783	0.12344	0.874685	2668	3	2.1503
PRKAR1B	4	0.98035	0.98039	1	18636	0	2.1503	0.019647	0.062838	0.874685	1320	4	2.1503
KLF10	4	0.97902	0.97906	1	18601	0	2.1502	0.020985	0.06669	0.874685	1398	4	2.1502
OR8K1	4	0.57927	0.72545	0.963251	14369	1	2.1495	0.074957	0.18366	0.916472	3823	3	2.1495
ACPP	4	0.16451	0.33105	0.842622	7497	1	2.1478	0.025331	0.07915	0.874685	1650	3	2.1478
GOLGA6C	4	0.82296	0.8553	1	16162	1	2.1475	0.062208	0.16146	0.904692	3399	3	2.1475
PIK3R1	4	0.91184	0.91291	1	16798	1	2.1474	0.060539	0.15853	0.904692	3341	3	2.1474
CCM2	4	0.98552	0.98552	1	18759	0	2.1473	0.014482	0.047427	0.874685	997	4	2.1473
FABP12	4	0.9752	0.97515	1	18504	0	2.1472	0.024798	0.077623	0.874685	1622	4	2.1472
NIT1	4	0.96657	0.96651	1	18251	0	2.1466	0.033429	0.10128	0.874685	2156	4	2.1466
POLH	4	0.73769	0.8181	0.997189	15655	1	2.1463	0.049592	0.13905	0.884511	2994	3	2.1463
UPB1	4	0.98275	0.98278	1	18696	0	2.1459	0.017247	0.05581	0.874685	1172	4	2.1459
PHACTR2	4	0.12793	0.27572	0.826786	6359	1	2.1456	0.058986	0.1558	0.901684	3293	3	2.1456
EIF3K	4	0.25079	0.45301	0.881446	9802	1	2.1453	0.067057	0.16998	0.911459	3552	3	2.1453
VCAM1	4	0.78371	0.83695	1	15933	1	2.1445	0.076375	0.18613	0.916472	3867	3	2.1445
UBE2U	4	0.94669	0.94664	1	17673	0	2.1441	0.046357	0.13326	0.877	2890	3	2.1441
C5orf64	4	0.99133	0.99138	1	18906	0	2.1433	0.0086745	0.029409	0.874685	610	4	2.1433
PEX11A	4	0.93142	0.9312	1	17227	0	2.1433	0.061544	0.1603	0.904692	3374	3	2.1433
TNIK	4	0.98571	0.9857	1	18764	0	2.1433	0.014294	0.046826	0.874685	983	4	2.1433
WDR38	4	0.82227	0.85495	1	16160	1	2.143	0.048422	0.13693	0.881256	2956	3	2.143
KIF13B	4	0.9952	0.99523	1	18990	0	2.1429	0.0047979	0.016821	0.874685	361	4	2.1429
EVA1A	4	0.079804	0.19848	0.796004	4738	1	2.1427	0.073021	0.18037	0.916025	3754	3	2.1427
ITGB3BP	4	0.96795	0.9679	1	18293	0	2.1424	0.032055	0.097524	0.874685	2078	4	2.1424
OR51G1	4	0.057757	0.16108	0.768761	3983	1	2.1423	0.054221	0.14744	0.894112	3141	3	2.1423
CLDND2	4	0.73097	0.81557	0.997076	15603	1	2.1421	0.043239	0.12722	0.874685	2758	3	2.1421
AMER2	4	0.57927	0.72545	0.963251	14371	1	2.1416	0.042093	0.12423	0.874685	2693	3	2.1416
ACSM5	2	0.94559	0.94546	1	17640	0	2.1413	0.054406	0.09663	0.874685	3150	2	2.1413
DTD2	4	0.99564	0.99567	1	18999	0	2.1412	0.0043622	0.015325	0.874685	333	4	2.1412
TMEM55B	4	0.56412	0.71348	0.958139	14213	1	2.141	0.077634	0.18829	0.917539	3913	3	2.141
ADGRL2	4	0.40113	0.58708	0.917048	12217	1	2.1407	0.076929	0.18708	0.916472	3891	3	2.1407
GABARAP	2	0.9541	0.95403	1	17884	0	2.1407	0.045902	0.082319	0.874685	2869	2	2.1407
PPARD	4	0.96242	0.96235	1	18135	0	2.1401	0.037575	0.1124	0.874685	2402	4	2.1401
PRDM2	4	0.63865	0.77359	0.983885	14987	1	2.1396	0.073214	0.18072	0.916025	3762	3	2.1396
FAM162B	4	0.78635	0.83809	1	15945	1	2.1392	0.046955	0.13431	0.879299	2907	3	2.1392
BEX4	4	0.068018	0.17863	0.780984	4357	1	2.1391	0.032124	0.097703	0.874685	2083	3	2.1391
MRPL34	4	0.70588	0.80654	0.99522	15455	1	2.1391	0.043337	0.12748	0.874685	2765	3	2.1391
TRMT61B	4	0.57927	0.72545	0.963251	14372	1	2.1388	0.071159	0.17715	0.916025	3679	3	2.1388
GPR37L1	3	0.35552	0.50715	0.898433	11601	1	2.1386	0.11568	0.23603	0.935673	5109	2	2.1386
NUDT19	4	0.71178	0.80857	0.995801	15492	1	2.1386	0.039004	0.11614	0.874685	2495	3	2.1386
RNF25	4	0.055412	0.15704	0.767735	3891	1	2.1386	0.034813	0.10501	0.874685	2233	3	2.1386
PNMAL1	4	0.93184	0.9316	1	17237	0	2.1363	0.063363	0.16348	0.904692	3440	3	2.1363
SMR3A	4	0.98873	0.98879	1	18849	0	2.1362	0.011268	0.037532	0.874685	770	4	2.1362
OBSCN	4	0.87211	0.88331	1	16505	1	2.1359	0.039358	0.11706	0.874685	2519	3	2.1359
APBB3	4	0.97583	0.9758	1	18516	0	2.1358	0.024166	0.075865	0.874685	1595	4	2.1358
TMEM177	4	0.97611	0.97609	1	18528	0	2.1352	0.023886	0.075064	0.874685	1574	4	2.1352
CTXN2	4	0.93223	0.93199	1	17247	0	2.1351	0.060828	0.15902	0.904692	3347	3	2.1351
PBX4	4	0.61264	0.75227	0.97621	14694	1	2.1347	0.075958	0.18544	0.916472	3852	3	2.1347
LSP1	4	0.36205	0.55722	0.908929	11689	1	2.1341	0.025744	0.08028	0.874685	1670	3	2.1341
DOK3	4	0.98619	0.98619	1	18784	0	2.1337	0.013806	0.045308	0.874685	942	4	2.1337
SH3BP5	4	0.9962	0.99624	1	19013	0	2.1332	0.0037957	0.013427	0.872327	290	4	2.1332
TCEAL6	4	0.91573	0.91628	1	16857	1	2.1331	0.034496	0.10419	0.874685	2210	3	2.1331
HORMAD2	4	0.62057	0.75883	0.979409	14775	1	2.1328	0.059836	0.15731	0.904342	3316	3	2.1328
CD226	3	0.87414	0.87429	1	16517	0	2.1326	0.11291	0.23283	0.935673	5027	2	2.1326
C1QTNF8	4	0.89997	0.90308	1	16674	1	2.1324	0.059613	0.15694	0.904342	3309	3	2.1324
ARHGEF3	4	0.51419	0.67392	0.939951	13683	1	2.1315	0.035625	0.10717	0.874685	2273	3	2.1315
ABL1	4	0.97484	0.97478	1	18500	0	2.1313	0.025162	0.078682	0.874685	1641	4	2.1313
TMEM106C	4	0.70824	0.80737	0.995602	15468	1	2.1309	0.065308	0.16695	0.908935	3502	3	2.1309
ANKRD34C	4	0.6885	0.80067	0.994525	15352	1	2.1307	0.020243	0.064566	0.874685	1351	3	2.1307
ACADL	4	0.70064	0.80472	0.995195	15424	1	2.1305	0.073749	0.18161	0.916025	3783	3	2.1305
GSTA2	4	0.97712	0.97716	1	18549	0	2.1302	0.022881	0.072181	0.874685	1518	4	2.1302
PDCD6IP	4	0.98698	0.987	1	18803	0	2.1302	0.013022	0.042915	0.874685	891	4	2.1302
SPATA19	4	0.97875	0.97878	1	18592	0	2.1299	0.02125	0.067491	0.874685	1420	4	2.1299
CPSF1	4	0.61621	0.75523	0.977199	14738	1	2.1297	9.67e-06	3.19e-05	0.101485	6	2	2.1297
SLC7A3	4	0.37105	0.56404	0.909681	11830	1	2.1292	0.071304	0.1774	0.916025	3686	3	2.1292
KIF26A	4	0.92334	0.92331	1	17020	1	2.129	0.054367	0.1477	0.894159	3148	3	2.129
CREB3L3	4	0.96316	0.96308	1	18164	0	2.1289	0.036843	0.11043	0.874685	2347	4	2.1289
DCUN1D1	4	0.636	0.77143	0.983057	14953	1	2.1288	0.050053	0.13987	0.886422	3005	3	2.1288
ZMYM3	4	0.25538	0.45928	0.882768	9923	1	2.1286	0.060333	0.15818	0.904342	3334	3	2.1286
FUBP1	4	0.26115	0.46695	0.884529	10061	1	2.1283	0.051445	0.14242	0.888489	3051	3	2.1283
CRNN	4	0.27055	0.47934	0.887325	10297	1	2.1276	0.072297	0.17912	0.916025	3724	3	2.1276
TAS2R5	4	0.73655	0.81764	0.997189	15641	1	2.1276	0.071772	0.17822	0.916025	3701	3	2.1276
OR14J1	4	0.68421	0.79924	0.993979	15337	1	2.1272	0.033734	0.1021	0.874685	2176	3	2.1272
SLC2A6	4	0.72459	0.8132	0.99637	15575	1	2.1269	0.042069	0.12417	0.874685	2692	3	2.1269
EXOG	4	0.79054	0.8399	1	15976	1	2.1265	0.03559	0.10708	0.874685	2272	3	2.1265
PPID	4	0.51156	0.67188	0.939164	13658	1	2.1263	0.04114	0.12175	0.874685	2630	3	2.1263
CPE	4	0.98844	0.98848	1	18844	0	2.1261	0.011564	0.038444	0.874685	789	4	2.1261
ZMAT4	4	0.8556	0.87302	1	16391	1	2.126	0.046294	0.13314	0.877	2888	3	2.126
UBL4A	4	0.98206	0.98208	1	18676	0	2.1258	0.017944	0.057833	0.874685	1218	4	2.1258
RAB11FIP5	4	0.94386	0.94376	1	17588	0	2.1253	0.039574	0.11763	0.874685	2532	3	2.1253
YJEFN3	4	0.97343	0.97335	1	18464	0	2.1246	0.026569	0.082535	0.874685	1720	4	2.1246
EVA1C	4	0.75157	0.8236	0.99829	15755	1	2.1245	0.043361	0.12754	0.874685	2768	3	2.1245
SLCO1B7	4	0.99491	0.99495	1	18987	0	2.1238	0.0050885	0.0178	0.874685	383	4	2.1238
SPTSSB	4	0.3789	0.57004	0.912051	11930	1	2.1231	0.057547	0.15326	0.898932	3250	3	2.1231
MKKS	4	0.51648	0.67575	0.94051	13718	1	2.1229	0.063443	0.16363	0.904692	3444	3	2.1229
RBFA	4	0.54264	0.69641	0.950252	13991	1	2.1229	0.055236	0.14921	0.895438	3176	3	2.1229
KRTAP19-1	4	0.8692	0.88144	1	16494	1	2.1226	0.041994	0.12399	0.874685	2686	3	2.1226
SIAH1	4	0.76333	0.82837	1	15815	1	2.1224	0.066542	0.16908	0.91133	3535	3	2.1224
ANKIB1	4	0.92596	0.9258	1	17083	1	2.1204	0.074185	0.18236	0.916099	3800	3	2.1204
CCR8	4	0.59703	0.73965	0.970515	14537	1	2.1203	0.047004	0.1344	0.879299	2909	3	2.1203
LHX5	4	0.99223	0.99229	1	18930	0	2.1201	0.0077703	0.026548	0.874685	548	4	2.1201
ROBO3	4	0.99067	0.9907	1	18893	0	2.1191	0.0093317	0.031474	0.874685	648	4	2.1191
GSKIP	4	0.95147	0.95138	1	17814	0	2.119	0.05288	0.14502	0.891065	3097	3	2.119
TECRL	4	0.090864	0.21671	0.805279	5127	1	2.1188	0.036628	0.10988	0.874685	2330	3	2.1188
TMEM74B	4	0.51538	0.67488	0.940313	13695	1	2.1185	0.061515	0.16025	0.904692	3373	3	2.1185
COMP	4	0.2576	0.46224	0.882768	9977	1	2.1176	0.040437	0.11991	0.874685	2586	3	2.1176
DUOX2	4	0.96518	0.96512	1	18217	0	2.117	0.0077474	0.026469	0.874685	546	4	2.117
PARD6G	4	0.55749	0.70823	0.955655	14147	1	2.117	0.02132	0.067682	0.874685	1427	3	2.117
FAM9A	4	0.30031	0.51052	0.899033	10816	1	2.1166	0.03913	0.11648	0.874685	2507	3	2.1166
C9orf117	4	0.45841	0.63106	0.92755	12985	1	2.116	0.033688	0.10198	0.874685	2170	3	2.116
MOS	4	0.49109	0.6562	0.933765	13416	1	2.116	0.075107	0.18393	0.916472	3828	3	2.116
ESYT2	4	0.68984	0.80113	0.994718	15358	1	2.1158	0.072619	0.17967	0.916025	3735	3	2.1158
MGA	4	0.38155	0.57206	0.912306	11969	1	2.1158	0.021761	0.068966	0.874685	1456	3	2.1158
CRYBA4	3	0.53506	0.65491	0.933611	13907	1	2.1153	0.12009	0.24109	0.938017	5246	2	2.1153
PCNT	4	0.84455	0.86659	1	16302	1	2.1148	0.04621	0.133	0.877	2884	3	2.1148
SIK3	4	0.080373	0.19938	0.796004	4755	1	2.1147	0.070653	0.17628	0.916025	3659	3	2.1147
TPH2	4	0.11824	0.2605	0.825234	6006	1	2.1146	0.068081	0.17175	0.913161	3583	3	2.1146
ZNF699	4	0.99468	0.99472	1	18984	0	2.1142	0.0053244	0.018585	0.874685	398	4	2.1142
C9orf40	4	0.056043	0.15815	0.768227	3919	1	2.114	0.077085	0.18735	0.916795	3896	3	2.114
LONRF1	4	0.9895	0.98953	1	18867	0	2.114	0.010503	0.03514	0.874685	724	4	2.114
SRGAP2B	4	0.83161	0.85969	1	16224	1	2.1134	0.056281	0.15105	0.897186	3207	3	2.1134
TREX1	4	0.92935	0.92914	1	17169	0	2.1125	0.033829	0.10236	0.874685	2182	3	2.1125
SERPINA5	4	0.78371	0.83695	1	15931	1	2.1124	0.038745	0.11546	0.874685	2476	3	2.1124
HIPK2	4	0.0008689	0.0031733	0.559914	105	1	2.1118	0.041626	0.12303	0.874685	2656	3	2.1118
HACL1	3	0.9878	0.98795	1	18826	0	2.1117	0.012204	0.032364	0.874685	831	3	2.1117
STRA6	4	0.40886	0.59297	0.917914	12329	1	2.1116	0.046056	0.13274	0.877	2878	3	2.1116
PID1	4	0.19089	0.36962	0.853369	8251	1	2.111	0.072141	0.17884	0.916025	3720	3	2.111
PGAM2	4	0.99219	0.99225	1	18929	0	2.1109	0.0078076	0.026654	0.874685	551	4	2.1109
ANGPTL2	4	0.85331	0.87162	1	16375	1	2.1108	0.037537	0.11229	0.874685	2399	3	2.1108
HPX	4	0.98378	0.98377	1	18713	0	2.1105	0.016223	0.052738	0.874685	1108	4	2.1105
PSMB10	3	0.28076	0.42817	0.874216	10513	1	2.1103	0.12125	0.24241	0.938017	5274	2	2.1103
TIMM10B	4	0.014955	0.048896	0.756806	1211	1	2.1102	0.036644	0.10991	0.874685	2331	3	2.1102
ACTL7A	4	0.97656	0.97655	1	18537	0	2.1101	0.023441	0.073781	0.874685	1554	4	2.1101
FMO2	4	0.26115	0.46695	0.884529	10060	1	2.1098	0.051229	0.14203	0.887951	3043	3	2.1098
TRIM51	4	0.97906	0.97911	1	18604	0	2.1093	0.020938	0.066561	0.874685	1392	4	2.1093
TBCEL	4	0.4767	0.64518	0.929783	13254	1	2.1091	0.058301	0.1546	0.899839	3273	3	2.1091
NDUFB3	4	0.24026	0.43875	0.87723	9519	1	2.1076	0.047276	0.13488	0.879383	2917	3	2.1076
COL18A1	4	0.93176	0.93152	1	17235	0	2.1074	0.032971	0.10004	0.874685	2134	3	2.1074
KCTD7	4	0.16506	0.33191	0.842891	7516	1	2.1074	0.07865	0.19006	0.91755	3944	3	2.1074
BBC3	4	0.77413	0.83282	1	15883	1	2.1073	0.05337	0.1459	0.892723	3112	3	2.1073
TAAR6	3	0.5364	0.65552	0.933731	13924	1	2.1072	0.0081756	0.022112	0.874685	577	2	2.1072
KDM2A	4	0.93788	0.93784	1	17399	0	2.107	0.0043578	0.015311	0.874685	332	3	2.107
FBXO40	4	0.92704	0.92683	1	17111	1	2.1069	0.063515	0.16376	0.904692	3451	3	2.1069
CEP162	4	0.54376	0.6973	0.950565	14004	1	2.1068	0.050917	0.14148	0.887951	3027	3	2.1068
CSTA	4	0.67184	0.79519	0.993019	15266	1	2.1068	0.05782	0.15375	0.899579	3257	3	2.1068
MTHFD2L	4	0.92517	0.92502	1	17064	1	2.1067	0.033521	0.10154	0.874685	2160	3	2.1067
HCAR2	4	0.046523	0.13559	0.756882	3410	1	2.1063	0.063089	0.16301	0.904692	3430	3	2.1063
SLC14A2	4	0.93988	0.93983	1	17453	0	2.1063	0.042	0.12401	0.874685	2688	3	2.1063
AP3M1	4	0.66977	0.79452	0.993019	15253	1	2.1061	0.069281	0.17388	0.916025	3617	3	2.1061
TTC39C	4	0.96982	0.96976	1	18356	0	2.1061	0.030182	0.092392	0.874685	1960	4	2.1061
SCML4	4	0.088704	0.21313	0.801812	5063	1	2.106	0.048345	0.13678	0.881256	2953	3	2.106
SDHAF2	4	0.45235	0.62636	0.926198	12907	1	2.1059	0.043522	0.12799	0.874685	2782	3	2.1059
SCPEP1	4	0.97015	0.97009	1	18365	0	2.1056	0.029851	0.091493	0.874685	1941	4	2.1056
CCDC167	4	0.53011	0.68645	0.945418	13852	1	2.1055	0.064097	0.16482	0.906883	3465	3	2.1055
TRIQK	4	0.95269	0.95256	1	17839	0	2.1052	0.066406	0.16884	0.911189	3531	3	2.1052
CCDC153	4	0.94729	0.94727	1	17693	0	2.1051	0.079143	0.19092	0.91755	3966	3	2.1051
SEMA6A	4	0.96603	0.96596	1	18236	0	2.105	0.033972	0.10274	0.874685	2191	4	2.105
CNOT6L	4	0.9573	0.95726	1	17974	0	2.104	0.034901	0.10525	0.874685	2239	4	2.104
GAPT	4	0.95971	0.95962	1	18052	0	2.1039	0.027396	0.084809	0.874685	1760	4	2.1039
TIMM23B	4	0.97428	0.97421	1	18489	0	2.1039	0.025719	0.080206	0.874685	1669	4	2.1039
TNN	4	0.068567	0.17956	0.781282	4373	1	2.1039	0.050002	0.13979	0.886422	3003	3	2.1039
CDC42EP2	4	0.28075	0.49274	0.893785	10511	1	2.1037	0.038551	0.11496	0.874685	2465	3	2.1037
IDH1	4	0.98121	0.98124	1	18658	0	2.1029	0.01879	0.060322	0.874685	1271	4	2.1029
UBR7	4	0.94589	0.94581	1	17649	0	2.102	0.048799	0.13758	0.881791	2972	3	2.102
NLRP11	4	0.76554	0.82927	1	15823	1	2.1019	0.051977	0.14338	0.889046	3068	3	2.1019
CNNM1	4	0.95975	0.95966	1	18054	0	2.1013	0.040247	0.11941	0.874685	2578	4	2.1013
PRAMEF7	4	0.94089	0.94081	1	17486	0	2.1013	0.034753	0.10486	0.874685	2227	3	2.1013
DRD1	4	0.38477	0.5745	0.913292	12003	1	2.1012	0.084635	0.20023	0.918544	4157	3	2.1012
C18orf32	4	0.55629	0.70728	0.955181	14132	1	2.101	0.043637	0.12829	0.874836	2788	3	2.101
EZR	4	0.50589	0.66755	0.937087	13600	1	2.101	0.046483	0.13347	0.877	2898	3	2.101
PRSS21	4	0.99605	0.99608	1	19009	0	2.1006	0.0039478	0.013936	0.872327	301	4	2.1006
CYP4A11	4	0.68713	0.8002	0.994339	15347	1	2.1002	0.080195	0.19266	0.918012	4003	3	2.1002
FGF2	4	0.98631	0.98631	1	18786	0	2.1002	0.013688	0.044953	0.874685	936	4	2.1002
CLN3	4	0.18295	0.35817	0.8513	8010	1	2.1	0.069594	0.17444	0.916025	3624	3	2.1
ZNF408	4	0.67681	0.79678	0.993058	15300	1	2.1	0.061266	0.15981	0.904692	3361	3	2.1
OR4C46	4	0.97351	0.97343	1	18467	0	2.0997	0.026492	0.082317	0.874685	1714	4	2.0997
SHPK	4	0.39353	0.58117	0.915903	12109	1	2.0997	0.062836	0.16256	0.904692	3423	3	2.0997
TAS2R42	4	0.9599	0.95981	1	18061	0	2.0994	0.040095	0.11902	0.874685	2566	4	2.0994
WASF3	4	0.022538	0.071193	0.756806	1665	1	2.0982	0.063259	0.1633	0.904692	3436	3	2.0982
ZNRF2	4	0.50851	0.66953	0.93798	13628	1	2.0979	0.026312	0.081854	0.874685	1700	3	2.0979
FLVCR1	4	0.93155	0.93132	1	17229	0	2.0978	0.045499	0.13172	0.877	2850	3	2.0978
SH2D5	4	0.99143	0.99148	1	18909	0	2.0976	0.0085731	0.029094	0.874685	602	4	2.0976
AHDC1	4	0.94156	0.94147	1	17505	0	2.0967	0.054422	0.14779	0.894159	3151	3	2.0967
DPT	4	0.63029	0.76684	0.982399	14873	1	2.0965	0.052533	0.14441	0.890407	3086	3	2.0965
AATK	4	0.99035	0.99038	1	18884	0	2.0964	0.0096472	0.032448	0.874685	672	4	2.0964
OR52N4	4	0.70064	0.80472	0.995195	15422	1	2.0961	0.051184	0.14196	0.887951	3041	3	2.0961
USP3	4	0.88509	0.89201	1	16583	1	2.096	0.073839	0.18177	0.916025	3786	3	2.096
ZNF791	4	0.9468	0.94675	1	17675	0	2.096	0.070743	0.17643	0.916025	3662	3	2.096
CRYAB	4	0.69584	0.80312	0.994981	15394	1	2.0958	0.01844	0.0593	0.874685	1252	3	2.0958
ETFA	4	0.97854	0.97858	1	18584	0	2.0958	0.021459	0.068071	0.874685	1435	4	2.0958
TMEM231	4	0.29079	0.50346	0.897267	10696	1	2.0957	0.036304	0.109	0.874685	2310	3	2.0957
ACVR2B	4	0.92591	0.92575	1	17081	1	2.0949	0.038877	0.1158	0.874685	2485	3	2.0949
IER3	4	0.98675	0.98676	1	18795	0	2.0949	0.013249	0.043602	0.874685	911	4	2.0949
CLEC12A	4	0.036189	0.10868	0.756806	2622	1	2.0948	0.009056	0.030616	0.874685	634	3	2.0948
TFG	4	0.46883	0.63906	0.929225	13130	1	2.0948	0.089441	0.20833	0.922654	4310	3	2.0948
SLC13A1	4	0.93376	0.93359	1	17278	0	2.0947	0.038257	0.11418	0.874685	2448	3	2.0947
CHD3	4	0.41224	0.59552	0.917914	12380	1	2.0946	0.07681	0.18689	0.916472	3886	3	2.0946
MC3R	4	0.23355	0.42965	0.87454	9362	1	2.0946	0.049293	0.13849	0.883016	2988	3	2.0946
VSIG1	4	0.019608	0.062724	0.756806	1491	1	2.0943	0.059597	0.15692	0.904342	3308	3	2.0943
SHC4	4	0.94741	0.94737	1	17697	0	2.0939	0.054083	0.1472	0.894	3136	3	2.0939
ZNF189	4	0.73097	0.81557	0.997076	15607	1	2.0939	0.056969	0.15224	0.897918	3232	3	2.0939
OPCML	4	0.97637	0.97634	1	18532	0	2.0925	0.023631	0.074345	0.874685	1564	4	2.0925
SOHLH2	4	0.97002	0.96997	1	18360	0	2.0925	0.02998	0.09184	0.874685	1951	4	2.0925
CPNE6	4	0.86147	0.87659	1	16438	1	2.0909	0.0012183	0.0044113	0.777521	104	2	2.0909
GRIA1	4	0.39353	0.58117	0.915903	12113	1	2.0909	0.031271	0.095439	0.874685	2027	3	2.0909
SH3RF1	4	0.98919	0.98924	1	18857	0	2.0909	0.010805	0.036098	0.874685	742	4	2.0909
TECTA	4	0.7234	0.81278	0.99637	15556	1	2.0909	0.079477	0.19149	0.9177	3979	3	2.0909
TEX12	4	0.98518	0.98519	1	18752	0	2.0906	0.014822	0.048473	0.874685	1019	4	2.0906
SPHK2	4	0.29315	0.50517	0.898009	10722	1	2.0903	0.088416	0.20662	0.922562	4273	3	2.0903
HDHD3	4	0.61904	0.7576	0.978609	14766	1	2.0896	0.039301	0.11691	0.874685	2517	3	2.0896
CDH18	4	0.21337	0.40172	0.865103	8843	1	2.0892	0.053355	0.14588	0.892723	3111	3	2.0892
SLIRP	4	0.93248	0.93225	1	17251	0	2.0892	0.016724	0.054213	0.874685	1137	3	2.0892
AQP12B	4	0.98612	0.98612	1	18779	0	2.0889	0.013876	0.045538	0.874685	948	4	2.0889
CD3D	4	0.80564	0.84689	1	16057	1	2.0886	0.040227	0.11935	0.874685	2574	3	2.0886
GLS	4	0.36329	0.55816	0.909007	11697	1	2.0885	0.060186	0.15794	0.904342	3328	3	2.0885
KCNH8	4	0.94891	0.94885	1	17744	0	2.0885	0.046014	0.13265	0.877	2876	3	2.0885
AKAP17A	4	0.94997	0.9499	1	17776	0	2.0881	0.062123	0.16133	0.904692	3397	3	2.0881
MRO	4	0.76662	0.82973	1	15832	1	2.0881	0.041835	0.12359	0.874685	2672	3	2.0881
FRMD8	4	0.85508	0.87271	1	16384	1	2.0879	0.083846	0.1989	0.918544	4130	3	2.0879
TMEM87A	4	0.99368	0.99371	1	18960	0	2.0878	0.0063174	0.021859	0.874685	458	4	2.0878
TFAP4	4	0.80788	0.84793	1	16075	1	2.0872	0.046007	0.13264	0.877	2875	3	2.0872
TRIM24	4	0.82374	0.85568	1	16168	1	2.0871	0.061939	0.161	0.904692	3392	3	2.0871
IGFBPL1	4	0.96971	0.96966	1	18351	0	2.0865	0.030289	0.092672	0.874685	1970	4	2.0865
USP26	4	0.92187	0.92187	1	16982	1	2.0855	0.081601	0.19509	0.918544	4047	3	2.0855
PTPRG	4	0.65627	0.78796	0.990625	15155	1	2.0853	0.049475	0.13882	0.884221	2990	3	2.0853
ACOT6	4	0.9243	0.92421	1	17044	1	2.085	0.065123	0.16664	0.908935	3494	3	2.085
SLCO1C1	4	0.66346	0.79251	0.99224	15220	1	2.0843	0.079556	0.19164	0.9177	3982	3	2.0843
VANGL1	3	0.8555	0.85565	1	16388	1	2.0842	0.12107	0.2422	0.938017	5270	2	2.0842
CST9	4	0.99511	0.99514	1	18989	0	2.084	0.0048898	0.017131	0.874685	370	4	2.084
OSR1	4	0.7234	0.81278	0.99637	15557	1	2.0831	0.080127	0.19255	0.918012	4001	3	2.0831
B3GALT2	4	0.97983	0.97989	1	18625	0	2.0828	0.020169	0.064355	0.874685	1346	4	2.0828
FST	4	0.63865	0.77359	0.983885	14986	1	2.0825	0.020855	0.066332	0.874685	1387	3	2.0825
MIF	4	0.0038662	0.013671	0.653156	398	1	2.0825	0.083885	0.19896	0.918544	4131	3	2.0825
CKMT1A	4	0.95717	0.95712	1	17971	0	2.0822	0.042834	0.12619	0.874685	2741	4	2.0822
ITGA4	4	0.97831	0.97834	1	18578	0	2.0817	0.02169	0.068761	0.874685	1448	4	2.0817
KRTAP10-5	4	0.98562	0.98562	1	18762	0	2.0816	0.014377	0.047085	0.874685	988	4	2.0816
ANO2	4	0.7234	0.81278	0.99637	15560	1	2.0815	0.069997	0.17517	0.916025	3637	3	2.0815
ITCH	4	0.98817	0.9882	1	18837	0	2.0815	0.01183	0.039246	0.874685	809	4	2.0815
GLB1	4	0.81103	0.84942	1	16103	1	2.0814	0.019823	0.063339	0.874685	1328	3	2.0814
C7orf62	4	0.94505	0.94493	1	17625	0	2.081	0.037181	0.11134	0.874685	2374	3	2.081
ALAS2	4	0.98056	0.98059	1	18643	0	2.0805	0.01944	0.062266	0.874685	1309	4	2.0805
RNH1	4	0.94118	0.94112	1	17496	0	2.0804	0.037345	0.11178	0.874685	2386	3	2.0804
HKDC1	4	0.97044	0.97038	1	18373	0	2.08	0.029557	0.090698	0.874685	1920	4	2.08
RAB36	4	0.77303	0.83238	1	15877	1	2.08	0.026491	0.082314	0.874685	1713	3	2.08
C1QTNF9	4	0.94316	0.94307	1	17565	0	2.0796	0.080477	0.19314	0.918012	4013	3	2.0796
ARMC4	4	0.88614	0.8928	1	16586	1	2.0792	0.046624	0.13372	0.878062	2900	3	2.0792
MCEE	4	0.6486	0.78173	0.987622	15086	1	2.0792	0.042998	0.12661	0.874685	2747	3	2.0792
INPP5K	4	0.90746	0.9092	1	16749	1	2.0791	0.08118	0.19435	0.918544	4035	3	2.0791
SIRT5	3	0.90719	0.90729	1	16748	0	2.0791	0.092813	0.2071	0.922562	4397	3	2.0791
ZNF438	4	0.97697	0.977	1	18544	0	2.0791	0.023027	0.072591	0.874685	1529	4	2.0791
GPATCH4	4	0.98068	0.98072	1	18647	0	2.0788	0.019317	0.061894	0.874685	1301	4	2.0788
MGP	4	0.96138	0.96129	1	18103	0	2.0787	0.038615	0.11512	0.874685	2470	4	2.0787
THADA	4	0.99663	0.99664	1	19022	0	2.078	0.003368	0.011959	0.852944	268	4	2.078
HDAC11	4	0.4574	0.63028	0.92755	12977	1	2.0779	0.023107	0.072812	0.874685	1534	3	2.0779
FAM186B	3	0.10724	0.23452	0.814642	5665	1	2.0768	0.12873	0.25113	0.938553	5494	2	2.0768
SUOX	4	0.55629	0.70728	0.955181	14136	1	2.0759	0.054403	0.14776	0.894159	3149	3	2.0759
MPEG1	4	0.99167	0.99173	1	18912	0	2.0757	0.0083287	0.028323	0.874685	589	4	2.0757
AGAP2	4	0.73769	0.8181	0.997189	15653	1	2.0755	0.041166	0.12182	0.874685	2633	3	2.0755
OSCP1	4	0.61761	0.7564	0.97806	14750	1	2.0752	0.085963	0.20244	0.91952	4200	3	2.0752
C20orf196	4	0.99532	0.99535	1	18995	0	2.0751	0.0046799	0.016393	0.874685	350	4	2.0751
CCL26	4	0.77413	0.83282	1	15885	1	2.0751	0.058277	0.15456	0.899839	3272	3	2.0751
NKTR	4	0.27055	0.47934	0.887325	10296	1	2.0739	0.058221	0.15444	0.899839	3267	3	2.0739
SLC30A3	4	0.73971	0.81883	0.997447	15666	1	2.0739	0.060893	0.15915	0.904692	3351	3	2.0739
TMEM71	4	0.45235	0.62636	0.926198	12908	1	2.0739	0.064065	0.16474	0.906727	3464	3	2.0739
DISP2	4	0.98801	0.98803	1	18832	0	2.0737	0.011988	0.039725	0.874685	819	4	2.0737
KRTAP3-2	4	0.98602	0.98602	1	18775	0	2.0737	0.013983	0.045863	0.874685	960	4	2.0737
SCAND1	4	0.63445	0.77016	0.982756	14934	1	2.0737	0.07492	0.1836	0.916472	3821	3	2.0737
FOPNL	4	0.19643	0.37756	0.856189	8406	1	2.0736	0.074064	0.18215	0.916025	3794	3	2.0736
STMND1	4	0.95996	0.95987	1	18064	0	2.0736	0.035514	0.10686	0.874685	2268	4	2.0736
NGFR	4	0.4555	0.62883	0.927183	12949	1	2.0734	0.048497	0.13705	0.881256	2961	3	2.0734
OR51M1	4	0.93131	0.93109	1	17224	0	2.0732	0.040453	0.11995	0.874685	2588	3	2.0732
OR12D3	4	0.98963	0.98965	1	18869	0	2.073	0.010369	0.034717	0.874685	716	4	2.073
PF4	4	0.99238	0.99244	1	18932	0	2.0727	0.0076198	0.026072	0.874685	541	4	2.0727
CNGB1	4	0.99265	0.9927	1	18937	0	2.0726	0.0073464	0.025176	0.874685	528	4	2.0726
UVRAG	4	0.94178	0.94171	1	17516	0	2.0726	0.073253	0.18078	0.916025	3765	3	2.0726
AUH	4	0.94919	0.94912	1	17752	0	2.0722	0.04832	0.13674	0.881256	2951	3	2.0722
PLCXD2	4	0.33274	0.53495	0.903316	11288	1	2.0718	0.050491	0.14067	0.887951	3013	3	2.0718
FNIP1	4	0.81567	0.85169	1	16127	1	2.0713	0.043011	0.12665	0.874685	2748	3	2.0713
NR2C1	4	0.42205	0.60307	0.920744	12507	1	2.071	0.039871	0.11841	0.874685	2547	3	2.071
MAP3K13	4	0.49866	0.66198	0.935655	13514	1	2.0707	0.075839	0.18523	0.916472	3848	3	2.0707
XAGE2	4	0.56843	0.71686	0.959642	14258	1	2.0705	0.049087	0.13809	0.882308	2980	3	2.0705
OR14A16	4	0.97959	0.97965	1	18620	0	2.0704	0.020407	0.065052	0.874685	1359	4	2.0704
PTP4A3	4	0.76554	0.82927	1	15826	1	2.0704	0.075055	0.18383	0.916472	3825	3	2.0704
ABCG2	4	0.96032	0.96022	1	18076	0	2.0703	0.039682	0.11791	0.874685	2537	4	2.0703
ERMAP	3	0.34595	0.49712	0.894865	11476	1	2.07	0.13256	0.25565	0.939177	5608	2	2.07
SPTY2D1	4	0.96949	0.96944	1	18343	0	2.0698	0.030507	0.093271	0.874685	1988	4	2.0698
IFT122	4	0.96211	0.96202	1	18127	0	2.069	0.037886	0.11322	0.874685	2420	4	2.069
SHKBP1	4	0.63296	0.76897	0.982745	14915	1	2.0689	0.078977	0.19062	0.91755	3954	3	2.0689
FOLH1B	4	0.8692	0.88144	1	16495	1	2.0678	0.07006	0.17528	0.916025	3639	3	2.0678
KIAA0895L	4	0.77255	0.83217	1	15875	1	2.0678	0.053139	0.14548	0.891561	3107	3	2.0678
FAM184A	4	0.98457	0.98458	1	18736	0	2.0675	0.015433	0.050316	0.874685	1054	4	2.0675
DEFA5	4	0.96479	0.96475	1	18208	0	2.0668	0.035214	0.10609	0.874685	2252	4	2.0668
RHBDL1	4	0.73097	0.81557	0.997076	15608	1	2.0668	0.084525	0.20004	0.918544	4154	3	2.0668
HACE1	4	0.97415	0.97407	1	18488	0	2.0663	0.025851	0.080589	0.874685	1674	4	2.0663
CISD3	4	0.56412	0.71348	0.958139	14216	1	2.0658	0.055135	0.14903	0.895438	3171	3	2.0658
PKD2L2	4	0.90413	0.90639	1	16712	1	2.0658	0.039945	0.1186	0.874685	2553	3	2.0658
GNMT	4	0.41113	0.59468	0.917914	12359	1	2.0654	0.090949	0.2109	0.924613	4354	3	2.0654
PRRG3	4	0.97984	0.97989	1	18626	0	2.0653	0.020163	0.064337	0.874685	1345	4	2.0653
OR8B4	4	0.97046	0.9704	1	18374	0	2.0651	0.017869	0.057601	0.874685	1211	4	2.0651
POU5F2	4	0.9855	0.9855	1	18758	0	2.0648	0.0145	0.04748	0.874685	1001	4	2.0648
CCDC43	4	0.63738	0.77255	0.983411	14975	1	2.0642	0.074687	0.18319	0.916316	3816	3	2.0642
PYGO1	4	0.73971	0.81883	0.997447	15668	1	2.0637	0.004171	0.014687	0.873422	321	3	2.0637
GOLGB1	4	0.36205	0.55722	0.908929	11685	1	2.0636	0.079633	0.19175	0.9177	3986	3	2.0636
EHF	4	0.80867	0.84831	1	16085	1	2.0634	0.045555	0.13181	0.877	2855	3	2.0634
FAM83B	4	0.32129	0.52626	0.901843	11124	1	2.0633	0.042149	0.12436	0.874685	2698	3	2.0633
SOX7	4	0.99124	0.99129	1	18904	0	2.0622	0.0087556	0.029661	0.874685	616	4	2.0622
PDS5A	3	0.76058	0.77861	0.986335	15801	1	2.062	0.13344	0.25666	0.939315	5634	2	2.062
ELAVL1	4	0.20755	0.39338	0.861524	8697	1	2.0616	0.089121	0.2078	0.922562	4297	3	2.0616
IGSF9B	4	0.24026	0.43875	0.87723	9532	1	2.0606	0.061848	0.16083	0.904692	3388	3	2.0606
SPATA32	4	0.56971	0.71785	0.959895	14277	1	2.0606	0.084482	0.19997	0.918544	4152	3	2.0606
FAM45A	4	0.98473	0.98472	1	18744	0	2.0604	0.015268	0.049823	0.874685	1044	4	2.0604
NUDT12	4	0.40996	0.5938	0.917914	12343	1	2.0597	0.042451	0.12515	0.874685	2716	3	2.0597
DHX57	4	0.91593	0.91645	1	16867	1	2.0596	0.063393	0.16354	0.904692	3441	3	2.0596
PLXNA2	4	0.68984	0.80113	0.994718	15361	1	2.0592	0.071758	0.1782	0.916025	3699	3	2.0592
IL18R1	4	0.40239	0.58802	0.917048	12241	1	2.0587	0.063509	0.16375	0.904692	3449	3	2.0587
BMPR2	4	0.92792	0.92769	1	17131	1	2.0582	0.056673	0.15175	0.897186	3221	3	2.0582
WNT7B	4	0.066343	0.17579	0.779666	4289	1	2.0578	0.084591	0.20015	0.918544	4155	3	2.0578
ZCCHC2	4	0.23912	0.43726	0.87723	9498	1	2.0577	0.0066471	0.022921	0.874685	476	3	2.0577
BMPR1B	4	0.95934	0.95925	1	18040	0	2.0566	0.04066	0.12051	0.874685	2603	4	2.0566
GAS2L3	4	0.50851	0.66953	0.93798	13629	1	2.0562	0.087469	0.20495	0.921675	4244	3	2.0562
UGT1A7	4	0.60977	0.74994	0.975641	14657	1	2.0561	0.053722	0.14655	0.893971	3121	3	2.0561
LOC400736	4	0.13284	0.28333	0.826786	6530	1	2.0555	0.076256	0.18594	0.916472	3863	3	2.0555
DBNL	4	0.56412	0.71348	0.958139	14219	1	2.0544	0.063161	0.16313	0.904692	3433	3	2.0544
YIPF2	4	0.4045	0.58958	0.917269	12264	1	2.0543	0.0546	0.1481	0.894159	3158	3	2.0543
SMARCD2	4	0.95381	0.95369	1	17876	0	2.0534	0.043662	0.12836	0.874836	2789	3	2.0534
TAS2R31	4	0.99134	0.99138	1	18907	0	2.0534	0.008664	0.029376	0.874685	608	4	2.0534
SH3BP5L	4	0.96861	0.96856	1	18319	0	2.0529	0.03139	0.095769	0.874685	2037	4	2.0529
DUSP7	4	0.485	0.65154	0.932262	13354	1	2.0525	0.073912	0.18189	0.916025	3788	3	2.0525
SRSF4	4	0.99592	0.99595	1	19003	0	2.0523	0.0040814	0.014388	0.872327	315	4	2.0523
MSANTD2	4	0.72109	0.81195	0.99637	15546	1	2.0522	0.029599	0.090807	0.874685	1924	3	2.0522
ALDH1B1	4	0.50249	0.6649	0.936313	13558	1	2.0516	0.045721	0.1321	0.877	2862	3	2.0516
C15orf59	4	0.23288	0.42873	0.874216	9341	1	2.0514	0.064754	0.166	0.908935	3480	3	2.0514
AQP4	4	0.297	0.50799	0.898579	10774	1	2.0512	0.047681	0.13562	0.879987	2934	3	2.0512
USP17L24	4	0.89684	0.9007	1	16654	1	2.0511	0.060209	0.15797	0.904342	3329	3	2.0511
OTX2	4	0.11754	0.25942	0.825234	5990	1	2.051	0.027539	0.085206	0.874685	1770	3	2.051
DIAPH3	4	0.97147	0.97145	1	18404	0	2.0506	0.028527	0.087883	0.874685	1851	4	2.0506
KIAA1109	4	0.98619	0.98618	1	18783	0	2.0505	0.01381	0.045328	0.874685	944	4	2.0505
ARSK	4	0.95236	0.95223	1	17832	0	2.0501	0.066464	0.16894	0.91125	3532	3	2.0501
STX12	4	0.69705	0.80352	0.995029	15401	1	2.0501	0.040718	0.12065	0.874685	2606	3	2.0501
ZNF512	4	0.9823	0.98231	1	18683	0	2.0496	0.017698	0.0571	0.874685	1199	4	2.0496
CYYR1	4	0.72763	0.81434	0.996481	15589	1	2.0495	0.024847	0.077759	0.874685	1624	3	2.0495
HENMT1	4	0.4574	0.63028	0.92755	12973	1	2.0489	0.08758	0.20513	0.921675	4248	3	2.0489
TIFA	4	7.9e-05	0.00030224	0.364881	15	1	2.0486	0.080108	0.19251	0.918012	4000	3	2.0486
GSTCD	4	0.67681	0.79678	0.993058	15294	1	2.0485	0.06086	0.15908	0.904692	3349	3	2.0485
EMC4	4	0.070364	0.18265	0.781939	4444	1	2.0484	0.060005	0.15761	0.904342	3321	3	2.0484
ZNF280C	4	0.2576	0.46224	0.882768	9981	1	2.048	0.098703	0.22377	0.931339	4588	3	2.048
NIPSNAP3B	4	0.90296	0.90544	1	16703	1	2.0478	0.068181	0.17193	0.913424	3587	3	2.0478
OR52J3	4	0.94326	0.94315	1	17567	0	2.0473	0.046725	0.1339	0.878154	2903	3	2.0473
WIF1	4	0.93312	0.93291	1	17266	0	2.0472	0.068243	0.17203	0.913696	3588	3	2.0472
UBXN4	4	0.53153	0.68753	0.945883	13872	1	2.0468	0.085439	0.20158	0.918723	4188	3	2.0468
OR7G1	4	0.98513	0.98515	1	18750	0	2.0467	0.014867	0.048631	0.874685	1023	4	2.0467
CDKN1C	4	0.15115	0.31117	0.83582	7100	1	2.0463	0.043847	0.12881	0.875514	2797	3	2.0463
RYR3	4	0.6412	0.77569	0.984873	15013	1	2.045	0.10205	0.22933	0.935673	4678	3	2.045
USP28	4	0.017557	0.056708	0.756806	1371	1	2.045	0.042664	0.12573	0.874685	2730	3	2.045
NDUFA7	4	0.94391	0.94381	1	17590	0	2.0448	0.052007	0.14344	0.889046	3070	3	2.0448
FUT1	4	0.86546	0.87906	1	16463	1	2.0447	0.077409	0.1879	0.916795	3907	3	2.0447
PKD1L1	4	0.9846	0.98461	1	18739	0	2.0446	0.015401	0.050221	0.874685	1053	4	2.0446
CCNG2	4	0.37001	0.56326	0.909508	11812	1	2.0441	0.041004	0.1214	0.874685	2621	3	2.0441
CNNM3	3	0.81237	0.81718	0.997189	16109	1	2.044	0.1393	0.26345	0.942738	5804	2	2.044
DNTTIP1	4	0.94969	0.94962	1	17767	0	2.0439	0.092885	0.21416	0.928192	4400	3	2.0439
IGFBP1	4	0.95128	0.95119	1	17805	0	2.0437	0.073712	0.18153	0.916025	3781	3	2.0437
MYD88	4	0.98115	0.98117	1	18657	0	2.0429	0.018852	0.060513	0.874685	1272	4	2.0429
KLRF2	4	0.47004	0.63998	0.929225	13145	1	2.0423	0.057372	0.15296	0.898812	3244	3	2.0423
DOHH	4	0.63982	0.77452	0.98441	14997	1	2.0412	0.057213	0.15267	0.898641	3238	3	2.0412
OAZ1	4	0.089441	0.21433	0.803117	5081	1	2.0411	0.013748	0.04513	0.874685	939	3	2.0411
PAQR4	4	0.99413	0.99418	1	18970	0	2.0407	0.0058673	0.02038	0.874685	435	4	2.0407
INSIG2	4	0.45344	0.6272	0.926602	12922	1	2.0405	0.097873	0.22241	0.930248	4566	3	2.0405
HSD17B7	4	0.97383	0.97375	1	18475	0	2.0403	0.026172	0.081459	0.874685	1694	4	2.0403
PNPO	4	0.91823	0.91849	1	16903	1	2.04	0.094049	0.21605	0.92946	4440	3	2.04
B4GALNT3	4	0.98731	0.98734	1	18811	0	2.0399	0.012686	0.041867	0.874685	866	4	2.0399
CACNG2	4	0.96615	0.96609	1	18240	0	2.0399	0.033851	0.10242	0.874685	2184	4	2.0399
OR2B6	4	0.70343	0.8057	0.995195	15434	1	2.0399	0.10087	0.22738	0.934145	4649	3	2.0399
EPHA2	4	0.71655	0.81028	0.996178	15519	1	2.0395	0.052217	0.14382	0.889374	3077	3	2.0395
RAB8A	4	0.94599	0.94591	1	17654	0	2.0393	0.079067	0.19079	0.91755	3960	3	2.0393
MCTS1	4	0.86901	0.8813	1	16491	1	2.039	0.045119	0.13104	0.877	2836	3	2.039
TLCD1	4	0.84455	0.86659	1	16303	1	2.0386	0.0062802	0.021745	0.874685	454	3	2.0386
TMEM5	4	0.96349	0.96342	1	18175	0	2.0386	0.036506	0.10954	0.874685	2323	4	2.0386
ALB	4	0.58555	0.73045	0.965469	14434	1	2.0384	0.05868	0.15527	0.899839	3287	3	2.0384
OAS2	4	0.97088	0.97084	1	18386	0	2.0384	0.029117	0.089506	0.874685	1890	4	2.0384
ANAPC16	4	0.98617	0.98617	1	18781	0	2.0379	0.013834	0.045404	0.874685	945	4	2.0379
PCDH11X	4	0.63029	0.76684	0.982399	14872	1	2.0374	0.055065	0.14891	0.895438	3166	3	2.0374
IFNA2	4	0.80396	0.84608	1	16047	1	2.0371	0.074129	0.18226	0.916025	3797	3	2.0371
FADS3	4	0.7541	0.82459	0.998741	15766	1	2.0369	0.046378	0.13329	0.877	2891	3	2.0369
LIAS	4	0.98815	0.98818	1	18836	0	2.0369	0.011845	0.039295	0.874685	810	4	2.0369
TOX4	4	0.70588	0.80654	0.99522	15454	1	2.0367	0.05409	0.14722	0.894	3137	3	2.0367
ARHGAP10	4	0.93198	0.93174	1	17241	0	2.0362	0.043915	0.12893	0.875514	2799	3	2.0362
CDKAL1	4	0.97158	0.97155	1	18408	0	2.0352	0.028418	0.087588	0.874685	1844	4	2.0352
C14orf132	4	0.9893	0.98934	1	18860	0	2.035	0.010705	0.035769	0.874685	738	4	2.035
MCAT	4	0.53011	0.68645	0.945418	13859	1	2.035	0.043401	0.12765	0.874685	2772	3	2.035
PPP3R1	4	0.397	0.58386	0.915985	12161	1	2.0349	0.054237	0.14746	0.894112	3142	3	2.0349
KRTAP19-3	4	0.12104	0.26496	0.825234	6119	1	2.0343	0.090641	0.21038	0.924044	4346	3	2.0343
FASTKD2	4	0.95081	0.95074	1	17796	0	2.0338	0.075453	0.1845	0.916472	3836	3	2.0338
HOXB4	4	0.84551	0.86713	1	16309	1	2.0335	0.072718	0.17985	0.916025	3739	3	2.0335
ARMC1	4	0.9564	0.95632	1	17955	0	2.0329	0.043603	0.1282	0.874836	2787	4	2.0329
COMMD8	4	0.31047	0.51818	0.900466	10967	1	2.0328	0.061307	0.15988	0.904692	3363	3	2.0328
JOSD1	4	0.49995	0.66299	0.935958	13524	1	2.0327	0.022227	0.070308	0.874685	1486	3	2.0327
PTH	4	0.13006	0.27903	0.826786	6429	1	2.0325	0.042397	0.12501	0.874685	2713	3	2.0325
SLC25A42	4	0.97877	0.9788	1	18594	0	2.0313	0.021227	0.067424	0.874685	1416	4	2.0313
FBXL2	4	0.89177	0.89692	1	16632	1	2.031	0.011204	0.037354	0.874685	766	3	2.031
CORO2A	4	0.073029	0.18715	0.785815	4522	1	2.0307	0.080633	0.19342	0.918026	4020	3	2.0307
HMOX2	4	0.67805	0.7972	0.99312	15305	1	2.0307	0.097753	0.22223	0.930248	4561	3	2.0307
TXNRD3	4	0.93855	0.9385	1	17416	0	2.0307	0.055517	0.14967	0.895438	3187	3	2.0307
IQUB	4	0.82452	0.85606	1	16177	1	2.0304	0.081415	0.19477	0.918544	4040	3	2.0304
SCUBE1	4	0.14686	0.30475	0.83325	6977	1	2.0304	0.0066295	0.022868	0.874685	474	3	2.0304
RPE65	4	0.94997	0.9499	1	17775	0	2.0301	0.047536	0.13534	0.879383	2929	3	2.0301
ZNF703	4	0.91754	0.9179	1	16894	1	2.03	0.10024	0.22633	0.932942	4634	3	2.03
HLA-DMA	4	0.97078	0.97072	1	18382	0	2.0299	0.029225	0.089808	0.874685	1900	4	2.0299
EVC	4	0.96106	0.96096	1	18097	0	2.0298	0.038938	0.11597	0.874685	2488	4	2.0298
TMEM208	4	0.66606	0.79332	0.99224	15239	1	2.0296	0.043502	0.12794	0.874685	2781	3	2.0296
MUC1	4	0.35114	0.54895	0.906054	11550	1	2.0288	0.026209	0.081564	0.874685	1696	3	2.0288
PEX3	4	0.69103	0.80154	0.994833	15369	1	2.0282	0.051165	0.14192	0.887951	3040	3	2.0282
BRD7	4	0.92979	0.92957	1	17177	0	2.0276	0.087454	0.20493	0.921675	4243	3	2.0276
GRIP1	4	0.8806	0.88885	1	16552	1	2.0271	0.067381	0.17055	0.911889	3563	3	2.0271
TTC5	4	0.72669	0.81398	0.996481	15583	1	2.0266	0.074008	0.18206	0.916025	3793	3	2.0266
DSTN	4	0.96357	0.96351	1	18176	0	2.0262	0.036433	0.10934	0.874685	2319	4	2.0262
SOAT2	4	0.079507	0.19802	0.796004	4733	1	2.026	0.075079	0.18388	0.916472	3826	3	2.026
LYPD5	4	0.99527	0.9953	1	18993	0	2.0253	0.0047282	0.01658	0.874685	354	4	2.0253
TOR1A	4	0.85909	0.87514	1	16416	1	2.0253	0.053628	0.14637	0.893971	3118	3	2.0253
WWOX	4	0.75815	0.82621	0.999562	15784	1	2.0246	0.098211	0.22297	0.931109	4574	3	2.0246
NRAS	4	0.98602	0.98603	1	18776	0	2.0245	0.013979	0.045848	0.874685	959	4	2.0245
EDEM2	4	0.99199	0.99205	1	18921	0	2.0239	0.0080116	0.027307	0.874685	564	4	2.0239
LNX1	4	0.94901	0.94894	1	17747	0	2.0236	0.062693	0.16231	0.904692	3416	3	2.0236
TRIM23	4	0.99277	0.99283	1	18940	0	2.0235	0.0072268	0.024785	0.874685	517	4	2.0235
GOLPH3	3	0.59529	0.68297	0.944234	14524	1	2.023	0.009511	0.025542	0.874685	661	2	2.023
C10orf113	4	0.94131	0.94123	1	17501	0	2.0223	0.088287	0.20638	0.922562	4268	3	2.0223
KIAA1755	4	0.40996	0.5938	0.917914	12339	1	2.0223	0.067258	0.17034	0.911605	3559	3	2.0223
OTOP3	3	0.82821	0.83055	1	16202	1	2.0223	0.088832	0.19937	0.918544	4289	2	2.0223
ATE1	4	0.72459	0.8132	0.99637	15574	1	2.0205	0.064242	0.16508	0.907538	3469	3	2.0205
PRND	4	0.76849	0.83047	1	15848	1	2.0205	0.02996	0.091786	0.874685	1949	3	2.0205
ZKSCAN1	4	0.96893	0.96886	1	18328	0	2.02	0.031069	0.094846	0.874685	2016	4	2.02
GALM	4	0.97042	0.97035	1	18371	0	2.0199	0.029584	0.090768	0.874685	1923	4	2.0199
CRYBA1	4	0.50717	0.66854	0.937459	13612	1	2.019	0.083756	0.19876	0.918544	4126	3	2.019
WBP2NL	4	0.97088	0.97083	1	18385	0	2.0186	0.02912	0.089516	0.874685	1891	4	2.0186
AIFM3	4	0.95488	0.95474	1	17906	0	2.0184	0.07292	0.1802	0.916025	3749	3	2.0184
ZFAND4	4	0.62765	0.76467	0.981734	14848	1	2.018	0.084956	0.20076	0.918544	4172	3	2.018
NKD1	4	0.66606	0.79332	0.99224	15241	1	2.0178	0.082533	0.19669	0.918544	4080	3	2.0178
PLA2G4D	4	0.1026	0.23566	0.815332	5521	1	2.0176	0.084835	0.20055	0.918544	4164	3	2.0176
OR52M1	4	0.99304	0.99308	1	18947	0	2.0174	0.0069641	0.023931	0.874685	496	4	2.0174
SDS	4	0.94692	0.94688	1	17681	0	2.0173	0.099356	0.22489	0.932712	4604	3	2.0173
RRBP1	4	0.15527	0.31736	0.839216	7217	1	2.0171	0.08311	0.19769	0.918544	4100	3	2.0171
TMEM221	4	0.39353	0.58117	0.915903	12118	1	2.0171	0.042697	0.12584	0.874685	2733	3	2.0171
CNPPD1	4	0.97856	0.97859	1	18586	0	2.0169	0.021444	0.06803	0.874685	1432	4	2.0169
UGT1A8	4	0.99392	0.99396	1	18964	0	2.0163	0.0060778	0.021085	0.874685	443	4	2.0163
TRANK1	4	0.71055	0.80816	0.995801	15479	1	2.0156	0.10551	0.23508	0.935673	4794	3	2.0156
KRTAP10-11	4	0.99213	0.99219	1	18926	0	2.0153	0.0078701	0.026851	0.874685	554	4	2.0153
FOXJ3	4	0.98739	0.98742	1	18814	0	2.0144	0.012606	0.041612	0.874685	860	4	2.0144
EFHD2	4	0.52006	0.67859	0.94227	13747	1	2.0141	0.095011	0.21768	0.929653	4466	3	2.0141
AZIN2	3	0.87531	0.87545	1	16523	0	2.0134	0.13741	0.26126	0.942035	5745	2	2.0134
PPBP	4	0.34812	0.54662	0.905687	11504	1	2.0134	0.048511	0.13708	0.881256	2962	3	2.0134
ERICH6	4	0.92629	0.92611	1	17092	1	2.0133	0.06224	0.16152	0.904692	3400	3	2.0133
BCAP29	4	0.6673	0.79372	0.992666	15242	1	2.0131	0.065304	0.16694	0.908935	3501	3	2.0131
STX17	4	0.75038	0.8231	0.998258	15746	1	2.0124	0.069946	0.17506	0.916025	3636	3	2.0124
CLINT1	4	0.38673	0.57598	0.91413	12028	1	2.0123	0.051363	0.14228	0.887955	3049	3	2.0123
RAB31	4	0.94758	0.94753	1	17705	0	2.0121	0.054511	0.14795	0.894159	3154	3	2.0121
IRF5	4	0.32958	0.53259	0.902629	11242	1	2.0114	0.046469	0.13344	0.877	2897	3	2.0114
MARCH4	4	0.98764	0.98766	1	18817	0	2.0107	0.012358	0.040865	0.874685	847	4	2.0107
ATP1A4	4	0.97052	0.97045	1	18377	0	2.0103	0.029482	0.090479	0.874685	1914	4	2.0103
BAZ1A	4	0.99186	0.99193	1	18916	0	2.0103	0.0081408	0.027711	0.874685	575	4	2.0103
D2HGDH	4	0.96822	0.96816	1	18301	0	2.0102	0.03178	0.096808	0.874685	2062	4	2.0102
GTF2IRD2B	4	0.9326	0.93238	1	17257	0	2.0102	0.051236	0.14204	0.887951	3044	3	2.0102
ASB11	4	0.92298	0.92298	1	17010	1	2.0094	0.086146	0.20276	0.91952	4208	3	2.0094
SLC35F4	4	0.44563	0.62114	0.925779	12812	1	2.0093	0.0048333	0.016936	0.874685	366	2	2.0093
SOX14	4	0.57408	0.72135	0.961475	14318	1	2.0082	0.044323	0.12967	0.875514	2817	3	2.0082
CES2	4	0.53275	0.68854	0.94633	13885	1	2.0073	0.072626	0.17968	0.916025	3736	3	2.0073
CRTAM	4	0.20815	0.39425	0.86157	8719	1	2.0072	0.089653	0.20868	0.923445	4313	3	2.0072
TMEM154	4	0.13239	0.28265	0.826786	6521	1	2.0072	0.04846	0.137	0.881256	2958	3	2.0072
SYN1	4	0.485	0.65154	0.932262	13346	1	2.0068	0.066094	0.1683	0.910699	3522	3	2.0068
TLR6	4	0.98571	0.98571	1	18765	0	2.0068	0.014285	0.046798	0.874685	981	4	2.0068
FAM200A	4	0.62897	0.76576	0.982341	14857	1	2.0064	0.028575	0.088011	0.874685	1854	3	2.0064
ZNF688	4	0.92901	0.92881	1	17159	0	2.0063	0.056812	0.15198	0.897624	3226	3	2.0063
MIEN1	4	0.95427	0.95415	1	17891	0	2.0058	0.045791	0.13224	0.877	2865	3	2.0058
LOC101927844	4	0.30311	0.51262	0.899276	10865	1	2.0056	0.084078	0.1993	0.918544	4140	3	2.0056
ITGA8	4	0.98454	0.98455	1	18734	0	2.0053	0.015458	0.050392	0.874685	1056	4	2.0053
PLS1	4	0.60744	0.74802	0.974935	14633	1	2.0052	0.067868	0.17139	0.913019	3576	3	2.0052
TMEM168	4	0.95505	0.95494	1	17911	0	2.0052	0.048295	0.13669	0.881256	2950	3	2.0052
CLIC3	4	0.67559	0.7964	0.993058	15291	1	2.005	0.057484	0.15315	0.89883	3248	3	2.005
TIAM2	4	0.72975	0.81512	0.99693	15599	1	2.005	0.088266	0.20634	0.922562	4266	3	2.005
POMT1	4	0.8357	0.86183	1	16248	1	2.0049	0.081145	0.19429	0.918544	4034	3	2.0049
RPL10L	4	0.94219	0.94212	1	17530	0	2.0047	0.060317	0.15816	0.904342	3333	3	2.0047
KIF4B	4	0.0011847	0.0042911	0.595314	137	1	2.0042	0.083696	0.19867	0.918544	4123	3	2.0042
GDF7	4	0.96007	0.95997	1	18069	0	2.0037	0.039926	0.11855	0.874685	2552	4	2.0037
KIAA0907	4	0.076632	0.19317	0.790154	4651	1	2.0033	0.010309	0.034537	0.874685	710	3	2.0033
PRKAR1A	4	0.78268	0.8365	1	15924	1	2.0033	0.060375	0.15825	0.904342	3338	3	2.0033
COPZ2	4	0.98052	0.98055	1	18642	0	2.0025	0.019479	0.062378	0.874685	1311	4	2.0025
PCMTD2	4	0.1044	0.23856	0.81668	5575	1	2.0025	0.051954	0.14334	0.889046	3066	3	2.0025
ARRDC4	4	0.53275	0.68854	0.94633	13887	1	2.0018	0.035938	0.10801	0.874685	2291	3	2.0018
USB1	4	0.96947	0.96941	1	18341	0	2.0016	0.030534	0.093354	0.874685	1991	4	2.0016
TMEM127	4	0.90683	0.90865	1	16745	1	2.0007	0.062332	0.16169	0.904692	3406	3	2.0007
CCDC122	4	0.98238	0.98239	1	18687	0	2.0006	0.011043	0.036839	0.874685	755	4	2.0006
DEFB116	4	0.95785	0.95781	1	17992	0	2.0006	0.042154	0.12438	0.874685	2699	4	2.0006
TSHZ2	4	0.84651	0.8677	1	16320	1	2.0006	0.067644	0.17102	0.912055	3572	3	2.0006
SGCG	4	0.95532	0.95521	1	17923	0	2.0004	0.06662	0.16922	0.91133	3538	3	2.0004
CCDC74B	4	0.31278	0.51995	0.900466	10992	1	2.0001	0.096484	0.22014	0.929662	4523	3	2.0001
CRISPLD2	4	0.93934	0.9393	1	17443	0	2	0.073397	0.18103	0.916025	3770	3	2
CNKSR1	4	0.9882	0.98823	1	18838	0	1.9996	0.011796	0.039138	0.874685	805	4	1.9996
RFK	4	0.31135	0.51886	0.900466	10973	1	1.9994	0.036682	0.11001	0.874685	2333	3	1.9994
AKR1B10	4	0.17796	0.3509	0.848757	7871	1	1.9992	0.048994	0.13792	0.882308	2978	3	1.9992
M1AP	4	0.96612	0.96606	1	18239	0	1.9983	0.033876	0.10248	0.874685	2185	4	1.9983
TRPV3	4	0.7716	0.83181	1	15866	1	1.9983	0.097177	0.22129	0.93005	4539	3	1.9983
SMOC1	4	0.57669	0.72338	0.962433	14345	1	1.9981	0.08306	0.1976	0.918544	4097	3	1.9981
RUNX1T1	4	0.60744	0.74802	0.974935	14632	1	1.9978	0.051266	0.1421	0.887951	3046	3	1.9978
ZNF562	4	0.91882	0.91906	1	16920	1	1.9967	0.069047	0.17346	0.916025	3608	3	1.9967
ASUN	4	0.99353	0.99357	1	18956	0	1.9964	0.0064657	0.022359	0.874685	466	4	1.9964
C1orf21	4	0.38371	0.57369	0.913232	11993	1	1.9958	0.077394	0.18788	0.916795	3905	3	1.9958
DACH2	4	0.024607	0.077089	0.756806	1809	1	1.9956	0.051497	0.14252	0.888801	3053	3	1.9956
CLEC2D	4	0.36081	0.55631	0.908533	11661	1	1.9954	0.084115	0.19937	0.918544	4142	3	1.9954
HS6ST2	4	0.16331	0.32926	0.841552	7459	1	1.9945	0.095397	0.2183	0.929653	4481	3	1.9945
HDGFRP2	4	0.64264	0.77685	0.985239	15024	1	1.9939	0.069375	0.17405	0.916025	3619	3	1.9939
H1F0	4	0.9095	0.91088	1	16769	1	1.9937	0.059719	0.15714	0.904342	3312	3	1.9937
HMGN2	4	0.67681	0.79678	0.993058	15293	1	1.9936	0.094829	0.21735	0.929653	4461	3	1.9936
PRPSAP2	4	0.94446	0.94436	1	17612	0	1.9936	0.09088	0.21077	0.924584	4350	3	1.9936
TGM6	4	0.96052	0.96044	1	18083	0	1.9936	0.039476	0.11737	0.874685	2527	4	1.9936
SPATA31C2	3	0.04699	0.11342	0.756806	3438	1	1.993	0.15094	0.27678	0.947504	6166	2	1.993
ABCB11	4	0.14036	0.29489	0.829583	6775	1	1.9928	0.082546	0.19672	0.918544	4081	3	1.9928
IL12RB1	4	0.93725	0.93719	1	17374	0	1.9923	0.049234	0.13838	0.882657	2986	3	1.9923
MXD3	4	0.82296	0.8553	1	16163	1	1.9923	0.058269	0.15455	0.899839	3271	3	1.9923
TNKS1BP1	4	0.86266	0.87732	1	16445	1	1.9923	0.050946	0.14153	0.887951	3028	3	1.9923
PGPEP1L	4	0.99623	0.99626	1	19016	0	1.9921	0.003766	0.013318	0.872327	286	4	1.9921
MREG	4	0.93139	0.93118	1	17226	0	1.9917	0.037725	0.11278	0.874685	2413	3	1.9917
CLSTN1	4	0.94442	0.94432	1	17609	0	1.9914	0.00023703	0.00088702	0.565182	30	3	1.9914
PATE2	4	0.44439	0.62019	0.925375	12795	1	1.9914	0.085588	0.20182	0.918951	4192	3	1.9914
TMEM14E	4	0.33809	0.53898	0.903978	11370	1	1.9914	0.05872	0.15535	0.899839	3290	3	1.9914
MYZAP	4	0.57927	0.72545	0.963251	14368	1	1.9913	0.082033	0.19581	0.918544	4058	3	1.9913
DTYMK	4	0.4713	0.64098	0.929225	13167	1	1.9912	0.063689	0.16407	0.905749	3453	3	1.9912
ZNF513	4	0.94262	0.94253	1	17544	0	1.991	0.05376	0.14662	0.893971	3123	3	1.991
TATDN3	4	0.99068	0.99072	1	18894	0	1.9908	0.0093191	0.031437	0.874685	647	4	1.9908
MYH4	4	0.36081	0.55631	0.908533	11669	1	1.9907	0.090917	0.21084	0.924584	4353	3	1.9907
ATOX1	3	0.42911	0.5832	0.915985	12591	1	1.9904	0.098969	0.21647	0.929653	4595	2	1.9904
RXFP4	4	0.25538	0.45928	0.882768	9918	1	1.9904	0.10363	0.23188	0.935673	4728	3	1.9904
VAV3	4	0.96071	0.96062	1	18086	0	1.9903	0.039292	0.11689	0.874685	2515	4	1.9903
LEP	4	0.22879	0.4231	0.872721	9238	1	1.99	0.063236	0.16327	0.904692	3435	3	1.99
OTUB2	4	0.92905	0.92885	1	17161	0	1.99	0.10695	0.2374	0.935702	4842	3	1.99
MX1	4	0.95546	0.95536	1	17927	0	1.9898	0.05605	0.15064	0.897186	3199	3	1.9898
MYO1E	4	0.27215	0.48152	0.888334	10328	1	1.9893	0.087182	0.20445	0.920455	4239	3	1.9893
CLEC2A	4	0.94195	0.94187	1	17525	0	1.9891	0.071886	0.1784	0.916025	3706	3	1.9891
LRFN4	4	0.7879	0.83874	1	15955	1	1.9891	0.016087	0.052321	0.874685	1097	3	1.9891
STAT4	4	0.95481	0.95467	1	17905	0	1.9888	0.017696	0.057095	0.874685	1198	3	1.9888
MDP1	4	0.93922	0.93918	1	17441	0	1.9884	0.089939	0.20918	0.923512	4323	3	1.9884
HMGB3	4	0.12493	0.27103	0.825504	6261	1	1.9875	0.052353	0.14407	0.889782	3081	3	1.9875
OR3A3	4	0.17689	0.34936	0.848757	7841	1	1.9874	0.047465	0.13521	0.879383	2925	3	1.9874
USP6	3	0.28158	0.42904	0.874216	10532	1	1.9869	0.14276	0.2674	0.942738	5915	2	1.9869
GZF1	4	0.79093	0.84008	1	15978	1	1.9867	0.079093	0.19083	0.91755	3962	3	1.9867
KANK1	4	0.88471	0.89172	1	16580	1	1.9867	0.011	0.036699	0.874685	754	3	1.9867
ADIPOQ	4	0.74526	0.82105	0.997926	15708	1	1.9861	0.051105	0.14181	0.887951	3035	3	1.9861
YWHAG	4	0.83741	0.86271	1	16255	1	1.986	0.077034	0.18727	0.916795	3894	3	1.986
ZDHHC9	4	0.24195	0.44105	0.87723	9573	1	1.9854	0.04726	0.13485	0.879383	2916	3	1.9854
C2CD2L	4	0.68713	0.8002	0.994339	15346	1	1.9848	0.093224	0.21472	0.928192	4408	3	1.9848
ALG9	4	0.9587	0.95865	1	18018	0	1.9846	0.041303	0.12218	0.874685	2640	4	1.9846
ITLN1	4	0.97782	0.97787	1	18565	0	1.9846	0.022177	0.070155	0.874685	1483	4	1.9846
ZNF669	4	0.37635	0.56809	0.911143	11898	1	1.9842	0.041609	0.12299	0.874685	2654	3	1.9842
P3H1	4	0.87987	0.88835	1	16547	1	1.9841	0.050304	0.14033	0.887894	3009	3	1.9841
BHLHA15	4	0.94341	0.94332	1	17571	0	1.9839	0.083686	0.19865	0.918544	4122	3	1.9839
TRMT61A	4	0.86569	0.87921	1	16468	1	1.9838	0.053837	0.14676	0.893971	3125	3	1.9838
MATK	4	0.73441	0.81684	0.997189	15626	1	1.9836	0.064995	0.16642	0.908935	3489	3	1.9836
STIM1	4	0.99488	0.99492	1	18985	0	1.9833	0.0051197	0.017905	0.874685	385	4	1.9833
KRTAP15-1	4	0.019375	0.062078	0.756806	1468	1	1.9832	0.061764	0.16067	0.904692	3384	3	1.9832
ARSD	4	0.73545	0.81724	0.997189	15631	1	1.9826	0.095558	0.21859	0.929653	4492	3	1.9826
CCDC149	4	0.98559	0.98559	1	18760	0	1.982	0.01441	0.047195	0.874685	995	4	1.982
C15orf39	4	0.18169	0.35634	0.850049	7995	1	1.9819	0.075575	0.18474	0.916472	3840	3	1.9819
MTMR9	4	0.98901	0.98906	1	18854	0	1.9813	0.010992	0.036673	0.874685	753	4	1.9813
SLC30A2	4	0.12529	0.2716	0.826265	6270	1	1.9808	0.074101	0.18221	0.916025	3796	3	1.9808
OTOG	4	0.89148	0.8967	1	16628	1	1.9804	0.092977	0.21432	0.928192	4402	3	1.9804
DNAJC1	4	0.7897	0.83954	1	15969	1	1.9799	0.05851	0.15496	0.899839	3277	3	1.9799
ZIM2	4	0.65862	0.78993	0.991565	15182	1	1.9795	0.098852	0.22401	0.931482	4593	3	1.9795
BPIFA1	4	0.49004	0.65538	0.933731	13406	1	1.9787	0.095751	0.21891	0.929658	4499	3	1.9787
BRPF1	4	0.58157	0.72728	0.963878	14399	1	1.9787	0.099356	0.22489	0.932712	4605	3	1.9787
DYM	4	0.94021	0.94016	1	17462	0	1.9786	0.064934	0.16632	0.908935	3486	3	1.9786
DUSP8	4	0.60494	0.746	0.973963	14611	1	1.9785	0.064387	0.16532	0.908345	3471	3	1.9785
CXorf36	4	0.95571	0.95562	1	17934	0	1.9784	0.098364	0.22322	0.931109	4578	3	1.9784
NHLH1	4	0.97029	0.97022	1	18368	0	1.978	0.029712	0.091125	0.874685	1929	4	1.978
EPHA7	4	0.56971	0.71785	0.959895	14275	1	1.9779	0.047529	0.13533	0.879383	2928	3	1.9779
NLRP8	4	0.51759	0.67666	0.940955	13724	1	1.9777	0.07566	0.1849	0.916472	3842	3	1.9777
SLC35E1	4	0.70464	0.8061	0.995195	15447	1	1.9777	0.052648	0.14462	0.890899	3090	3	1.9777
ZNF658	4	0.76955	0.83092	1	15855	1	1.9777	0.075023	0.18379	0.916472	3824	3	1.9777
LYNX1	4	0.53686	0.69182	0.947559	13935	1	1.9772	0.075462	0.18452	0.916472	3837	3	1.9772
MSH5	4	0.95163	0.95153	1	17819	0	1.9769	0.071168	0.17717	0.916025	3681	3	1.9769
GLRX	4	0.97657	0.97656	1	18539	0	1.9766	0.023432	0.073756	0.874685	1552	4	1.9766
OR2S2	4	0.38673	0.57598	0.91413	12029	1	1.976	0.093136	0.21457	0.928192	4403	3	1.976
PDHB	4	0.9863	0.98629	1	18785	0	1.9759	0.013703	0.044997	0.874685	937	4	1.9759
CEACAM18	4	0.97923	0.97926	1	18610	0	1.9754	0.02077	0.066088	0.874685	1381	4	1.9754
ASIC4	4	0.44998	0.62457	0.926198	12871	1	1.9747	0.054345	0.14765	0.894159	3145	3	1.9747
TATDN1	4	0.70064	0.80472	0.995195	15423	1	1.9747	0.052996	0.14523	0.891081	3102	3	1.9747
KIF5C	4	0.16225	0.32772	0.841552	7430	1	1.9739	0.069826	0.17485	0.916025	3630	3	1.9739
TTLL10	4	0.97597	0.97595	1	18522	0	1.9738	0.024027	0.075463	0.874685	1581	4	1.9738
ZNF829	3	0.3026	0.45149	0.8809	10855	1	1.9736	0.15287	0.27901	0.947504	6226	2	1.9736
BLCAP	4	0.88692	0.89337	1	16592	1	1.9734	0.0099782	0.033511	0.874685	688	3	1.9734
KSR2	4	0.54627	0.69933	0.951374	14029	1	1.9733	0.07796	0.18887	0.91755	3920	3	1.9733
CLRN3	4	0.47539	0.64416	0.929225	13243	1	1.9728	0.10333	0.23139	0.935673	4718	3	1.9728
CCDC173	4	0.67559	0.7964	0.993058	15288	1	1.9724	0.042671	0.12575	0.874685	2731	3	1.9724
FAM200B	4	0.34709	0.54584	0.90568	11492	1	1.972	0.0166	0.053856	0.874685	1130	3	1.972
CTXN3	4	0.83891	0.86351	1	16260	1	1.9715	0.10354	0.23174	0.935673	4722	3	1.9715
TMTC1	4	0.99246	0.99251	1	18935	0	1.9714	0.0075427	0.02583	0.874685	538	4	1.9714
BOD1	4	0.65973	0.79089	0.991805	15200	1	1.9709	0.079015	0.1907	0.91755	3956	3	1.9709
SLC34A2	4	0.59575	0.73865	0.969868	14532	1	1.9707	0.07973	0.19192	0.917977	3988	3	1.9707
TTC16	4	0.7322	0.81602	0.997076	15619	1	1.9697	0.011722	0.038903	0.874685	801	3	1.9697
CBY3	4	0.97124	0.9712	1	18393	0	1.9689	0.028762	0.088545	0.874685	1871	4	1.9689
NKX6-1	4	0.74089	0.81932	0.997599	15672	1	1.9689	0.093741	0.21555	0.929013	4430	3	1.9689
CILP	4	0.48381	0.65058	0.932158	13332	1	1.9688	0.097833	0.22236	0.930248	4564	3	1.9688
FAM227B	4	0.30482	0.51388	0.899276	10889	1	1.9686	0.056215	0.15093	0.897186	3202	3	1.9686
FLNA	4	0.96192	0.96183	1	18120	0	1.9684	0.038077	0.11371	0.874685	2434	4	1.9684
NYNRIN	4	0.4741	0.64315	0.929225	13218	1	1.9676	0.059182	0.15619	0.902644	3298	3	1.9676
RAC3	4	0.94859	0.94855	1	17732	0	1.9674	0.10187	0.22904	0.935673	4674	3	1.9674
OR2M4	4	0.9456	0.94551	1	17641	0	1.9672	0.051125	0.14184	0.887951	3038	3	1.9672
SPAG16	4	0.57123	0.71906	0.960088	14285	1	1.9672	0.088527	0.20681	0.922562	4276	3	1.9672
PPP1R3D	4	0.96283	0.96275	1	18151	0	1.9669	0.037172	0.11132	0.874685	2370	4	1.9669
NUAK2	4	0.91899	0.91921	1	16923	1	1.9668	0.059247	0.15631	0.902673	3301	3	1.9668
GIPC3	4	0.29388	0.50569	0.898009	10736	1	1.9666	0.091168	0.21129	0.925813	4356	3	1.9666
B3GALNT1	4	0.093877	0.2216	0.807291	5232	1	1.9661	0.10979	0.24203	0.938017	4903	3	1.9661
PTGFR	4	0.96147	0.96138	1	18107	0	1.9656	0.038528	0.11491	0.874685	2462	4	1.9656
RECK	4	0.98238	0.98239	1	18688	0	1.9656	0.017621	0.056899	0.874685	1194	4	1.9656
EZH1	4	0.47539	0.64416	0.929225	13239	1	1.9655	0.10611	0.23604	0.935673	4811	3	1.9655
ACSS3	4	0.84006	0.86413	1	16268	1	1.9654	0.056697	0.15179	0.897186	3224	3	1.9654
TTC12	4	0.93671	0.93664	1	17359	0	1.9646	0.056239	0.15096	0.897186	3204	3	1.9646
TEPP	4	0.5275	0.68445	0.944566	13828	1	1.9643	0.057332	0.15288	0.898711	3242	3	1.9643
RWDD2A	4	0.98439	0.98439	1	18732	0	1.9642	0.015609	0.050852	0.874685	1064	4	1.9642
LRRC14B	4	0.0054935	0.019149	0.686744	531	1	1.9633	0.05305	0.14533	0.891237	3105	3	1.9633
PCED1B	4	0.95347	0.95336	1	17865	0	1.9627	0.064626	0.16576	0.908935	3475	3	1.9627
PALMD	4	0.98783	0.98786	1	18828	0	1.9624	0.012168	0.04028	0.874685	827	4	1.9624
CYLC1	4	0.97476	0.97471	1	18498	0	1.9621	0.025239	0.078892	0.874685	1645	4	1.9621
GATA2	4	0.25682	0.46121	0.882768	9953	1	1.9619	0.098374	0.22324	0.931109	4580	3	1.9619
UBTD2	4	0.65862	0.78993	0.991565	15185	1	1.9619	0.053695	0.14649	0.893971	3120	3	1.9619
SENP7	4	0.72669	0.81398	0.996481	15584	1	1.9611	0.083786	0.19881	0.918544	4128	3	1.9611
AIF1	4	0.93116	0.93093	1	17220	0	1.961	0.11137	0.24463	0.938017	4958	3	1.961
EXOC2	3	0.42338	0.57736	0.914779	12521	1	1.9607	0.066068	0.15387	0.899723	3521	2	1.9607
LRPAP1	4	0.66977	0.79452	0.993019	15250	1	1.9607	0.013939	0.045729	0.874685	956	3	1.9607
C9orf41	4	0.61264	0.75227	0.97621	14699	1	1.9605	0.07819	0.18925	0.91755	3926	3	1.9605
STOML3	4	0.97522	0.97516	1	18506	0	1.9605	0.024782	0.077582	0.874685	1620	4	1.9605
RTN4	4	0.80952	0.84872	1	16089	1	1.9604	0.11152	0.24488	0.938017	4966	3	1.9604
ZCWPW2	4	0.23219	0.42779	0.874109	9326	1	1.9603	0.079963	0.19227	0.918012	3995	3	1.9603
NME3	4	0.70064	0.80472	0.995195	15420	1	1.9598	0.11278	0.24695	0.938017	5019	3	1.9598
GLT8D1	4	0.88449	0.89157	1	16577	1	1.9595	0.070582	0.17616	0.916025	3655	3	1.9595
SSPN	3	0.21709	0.35976	0.8513	8941	1	1.9584	0.15756	0.28436	0.9481	6351	2	1.9584
SCN2B	4	0.88449	0.89157	1	16576	1	1.9583	0.068075	0.17174	0.913161	3582	3	1.9583
ZNF365	4	0.98437	0.98437	1	18731	0	1.9582	0.015635	0.050928	0.874685	1069	4	1.9582
IL1RL1	4	0.98696	0.98697	1	18801	0	1.9579	0.013042	0.042974	0.874685	895	4	1.9579
ZNF532	4	0.082177	0.20239	0.796004	4828	1	1.9579	0.062802	0.1625	0.904692	3420	3	1.9579
N4BP2L2	4	0.77255	0.83217	1	15874	1	1.9578	0.065563	0.16738	0.909225	3507	3	1.9578
ERC2	4	0.66977	0.79452	0.993019	15251	1	1.9568	0.053861	0.1468	0.893971	3127	3	1.9568
RAPGEF5	4	0.91217	0.91319	1	16804	1	1.9566	0.065399	0.16711	0.909225	3503	3	1.9566
PCDHGB3	4	0.97104	0.97099	1	18390	0	1.9553	0.028965	0.089087	0.874685	1878	4	1.9553
IMPA1	4	0.12529	0.2716	0.826265	6271	1	1.9552	0.11164	0.24508	0.938017	4973	3	1.9552
MAGI2	4	0.13879	0.29253	0.829127	6725	1	1.9551	0.06058	0.15858	0.904692	3342	3	1.9551
GPR22	4	0.59219	0.73581	0.968259	14500	1	1.9543	0.11234	0.24622	0.938017	5000	3	1.9543
GPR171	4	0.93294	0.93274	1	17264	0	1.9542	0.095956	0.21924	0.929662	4504	3	1.9542
ALPP	4	0.97191	0.97188	1	18423	0	1.9533	0.028087	0.086691	0.874685	1816	4	1.9533
SH2D1A	4	0.91306	0.91393	1	16815	1	1.9526	0.0865	0.20334	0.920081	4218	3	1.9526
PRSS36	4	0.56131	0.71127	0.956854	14191	1	1.9524	0.063486	0.16371	0.904692	3447	3	1.9524
FAM105A	4	0.7855	0.8377	1	15943	1	1.9521	0.11673	0.25323	0.938553	5141	3	1.9521
LIPJ	4	0.96794	0.96789	1	18291	0	1.952	0.032063	0.097546	0.874685	2080	4	1.952
TAS1R2	4	0.63029	0.76684	0.982399	14871	1	1.9519	0.093581	0.21529	0.928322	4428	3	1.9519
SLC35F3	4	0.97296	0.97291	1	18453	0	1.9512	0.02704	0.083808	0.874685	1746	4	1.9512
FAM111B	4	0.98576	0.98576	1	18768	0	1.9511	0.014235	0.046624	0.874685	977	4	1.9511
CECR1	4	0.42563	0.60581	0.921976	12549	1	1.9507	0.084933	0.20072	0.918544	4170	3	1.9507
ZNF281	4	0.58423	0.72937	0.965108	14419	1	1.9496	0.062769	0.16245	0.904692	3419	3	1.9496
FKBP1B	4	0.061329	0.16721	0.773702	4117	1	1.9493	0.069216	0.17376	0.916025	3615	3	1.9493
DGCR2	4	0.95717	0.95712	1	17973	0	1.9488	0.031899	0.097109	0.874685	2073	4	1.9488
SEPT2	4	0.91702	0.91741	1	16889	1	1.9486	0.082151	0.19602	0.918544	4066	3	1.9486
TOMM40L	4	0.45643	0.62953	0.927264	12958	1	1.9483	0.046165	0.13293	0.877	2882	3	1.9483
IL1R2	4	0.19033	0.3688	0.853042	8242	1	1.9481	0.077296	0.1877	0.916795	3902	3	1.9481
WNT9A	4	0.98692	0.98694	1	18799	0	1.948	0.01308	0.043085	0.874685	901	4	1.948
CDH2	4	0.78714	0.83842	1	15951	1	1.9477	0.076309	0.18602	0.916472	3865	3	1.9477
LHX3	4	0.19089	0.36962	0.853369	8250	1	1.9476	0.10928	0.24119	0.938017	4895	3	1.9476
FBXO45	4	0.97042	0.97036	1	18372	0	1.9468	0.02958	0.090759	0.874685	1922	4	1.9468
SLK	4	0.98226	0.98228	1	18681	0	1.9467	0.017736	0.057211	0.874685	1203	4	1.9467
KIF21A	4	0.84502	0.86687	1	16305	1	1.9463	0.090063	0.20938	0.923512	4326	3	1.9463
GSTK1	4	0.9641	0.96407	1	18195	0	1.9462	0.035896	0.10788	0.874685	2287	4	1.9462
MSI1	4	0.9418	0.94173	1	17518	0	1.9462	0.11353	0.24812	0.938264	5046	3	1.9462
UCK1	4	0.73097	0.81557	0.997076	15604	1	1.9462	0.095407	0.21832	0.929653	4482	3	1.9462
DCST2	4	0.14651	0.30422	0.833143	6957	1	1.946	0.020033	0.063946	0.874685	1340	3	1.946
SPZ1	4	0.49109	0.6562	0.933765	13417	1	1.9457	0.05798	0.15404	0.899839	3260	3	1.9457
HHEX	4	0.95766	0.95762	1	17985	0	1.9456	0.042341	0.12485	0.874685	2711	4	1.9456
LRRN4	4	0.42318	0.60393	0.921167	12520	1	1.9454	0.095967	0.21926	0.929662	4505	3	1.9454
XRRA1	4	0.97977	0.97983	1	18623	0	1.9453	0.020231	0.064527	0.874685	1350	4	1.9453
PRLH	4	0.62765	0.76467	0.981734	14850	1	1.9449	0.070933	0.17676	0.916025	3673	3	1.9449
ZNF705E	4	0.51538	0.67488	0.940313	13699	1	1.9446	0.10496	0.23415	0.935673	4775	3	1.9446
CYTH4	4	0.94284	0.94275	1	17550	0	1.9445	0.095672	0.21877	0.929653	4495	3	1.9445
IFIT3	4	0.70204	0.80521	0.995195	15425	1	1.9444	0.032994	0.1001	0.874685	2135	3	1.9444
PLCG1	4	0.077921	0.19534	0.79377	4683	1	1.9441	0.057062	0.15242	0.898248	3234	3	1.9441
C9orf89	4	0.51419	0.67392	0.939951	13687	1	1.9434	0.072883	0.18013	0.916025	3747	3	1.9434
ELMOD2	4	0.048453	0.14043	0.75806	3533	1	1.9427	0.049094	0.1381	0.882308	2981	3	1.9427
LAD1	4	0.95278	0.95265	1	17843	0	1.9421	0.060366	0.15824	0.904342	3337	3	1.9421
SFXN4	4	0.80476	0.84649	1	16054	1	1.9421	0.10078	0.22723	0.934145	4645	3	1.9421
TRIM49B	4	0.019972	0.063785	0.756806	1508	1	1.9421	0.0073284	0.025121	0.874685	527	3	1.9421
HOXB5	4	0.36904	0.56254	0.909432	11787	1	1.9418	0.083444	0.19824	0.918544	4114	3	1.9418
CBLB	4	0.97499	0.97494	1	18502	0	1.9414	0.025013	0.078243	0.874685	1634	4	1.9414
OR2T35	4	0.14597	0.3034	0.832926	6940	1	1.9414	0.055517	0.14967	0.895438	3186	3	1.9414
SHISA6	4	0.61621	0.75523	0.977199	14732	1	1.941	0.11795	0.25518	0.939177	5183	3	1.941
OR51S1	4	0.97638	0.97636	1	18534	0	1.9406	0.023615	0.074297	0.874685	1560	4	1.9406
PFN2	4	0.065266	0.17398	0.778918	4245	1	1.9404	0.065986	0.1681	0.910267	3519	3	1.9404
PROSC	4	0.66346	0.79251	0.99224	15221	1	1.9394	0.054476	0.14789	0.894159	3153	3	1.9394
SPATA45	4	0.98361	0.98362	1	18709	0	1.9393	0.016386	0.053215	0.874685	1122	4	1.9393
ID1	4	0.9224	0.9224	1	16997	1	1.9387	0.08038	0.19297	0.918012	4009	3	1.9387
OR10R2	4	0.82865	0.85813	1	16205	1	1.9387	0.015736	0.051217	0.874685	1078	3	1.9387
TSC22D3	4	0.73866	0.81845	0.997296	15663	1	1.9387	0.085923	0.20238	0.91952	4199	3	1.9387
CXorf57	4	0.93832	0.93828	1	17411	0	1.9374	0.096312	0.21986	0.929662	4516	3	1.9374
AMELY	4	0.91593	0.91645	1	16866	1	1.9372	0.071522	0.17778	0.916025	3693	3	1.9372
RAPGEF3	4	0.96209	0.962	1	18124	0	1.9371	0.020361	0.064914	0.874685	1357	4	1.9371
IL27	4	0.71888	0.81114	0.996206	15535	1	1.937	0.076615	0.18654	0.916472	3877	3	1.937
C19orf73	4	0.72669	0.81398	0.996481	15586	1	1.9367	0.10768	0.2386	0.93761	4858	3	1.9367
TMEM14C	4	0.98163	0.98166	1	18666	0	1.9366	0.018372	0.059101	0.874685	1246	4	1.9366
RLN2	4	0.62615	0.76347	0.98096	14837	1	1.9362	0.098659	0.22369	0.931339	4585	3	1.9362
UQCRQ	4	0.88599	0.89269	1	16585	1	1.9356	0.01193	0.03955	0.874685	817	3	1.9356
C14orf119	4	0.18295	0.35817	0.8513	8009	1	1.9355	0.11702	0.2537	0.938553	5156	3	1.9355
APOL6	4	0.69584	0.80312	0.994981	15391	1	1.9352	0.073168	0.18063	0.916025	3760	3	1.9352
RNF19B	4	0.94885	0.94879	1	17741	0	1.9349	0.099537	0.2252	0.93284	4611	3	1.9349
PAIP2B	4	0.49866	0.66198	0.935655	13511	1	1.9348	0.0482	0.13652	0.881256	2947	3	1.9348
PUS7	4	0.94601	0.94593	1	17655	0	1.9347	0.023883	0.07506	0.874685	1573	3	1.9347
TMED6	4	0.62465	0.76219	0.980901	14815	1	1.9347	0.10024	0.22633	0.932942	4633	3	1.9347
ZNF813	4	0.95683	0.95676	1	17966	0	1.9347	0.043173	0.12704	0.874685	2756	4	1.9347
KDR	4	0.60097	0.74283	0.972817	14570	1	1.9342	0.10618	0.23615	0.935673	4815	3	1.9342
VAMP7	4	0.91599	0.9165	1	16870	1	1.9338	0.11434	0.24941	0.938553	5069	3	1.9338
TAF1L	4	0.97234	0.97229	1	18440	0	1.9337	0.02766	0.085537	0.874685	1776	4	1.9337
CASQ2	4	0.94171	0.94163	1	17509	0	1.9336	0.014211	0.046552	0.874685	974	3	1.9336
SMPD4	4	0.95976	0.95967	1	18055	0	1.9331	0.040242	0.1194	0.874685	2577	4	1.9331
GRIK3	4	0.89094	0.89627	1	16624	1	1.9328	0.055081	0.14894	0.895438	3167	3	1.9328
B3GNT2	4	0.55629	0.70728	0.955181	14138	1	1.9327	0.019011	0.060984	0.874685	1282	3	1.9327
TROAP	4	0.98106	0.98107	1	18656	0	1.9326	0.018943	0.060782	0.874685	1275	4	1.9326
RAB37	3	0.92064	0.92071	1	16959	0	1.9318	0.079363	0.1808	0.916025	3972	3	1.9318
DNPH1	4	0.81403	0.85091	1	16124	1	1.9316	0.058712	0.15533	0.899839	3288	3	1.9316
C9orf85	4	0.95877	0.95872	1	18020	0	1.9312	0.041226	0.12198	0.874685	2635	4	1.9312
PLA2G4F	4	0.1518	0.31216	0.836609	7123	1	1.9312	0.082141	0.196	0.918544	4065	3	1.9312
ARHGEF28	4	0.13189	0.28188	0.826786	6501	1	1.9311	0.062282	0.1616	0.904692	3404	3	1.9311
RTP2	4	0.60622	0.74703	0.974709	14616	1	1.9307	0.088533	0.20682	0.922562	4278	3	1.9307
SIRPD	4	0.47004	0.63998	0.929225	13144	1	1.9307	0.076876	0.18699	0.916472	3887	3	1.9307
SLCO3A1	4	0.75525	0.82504	0.998895	15773	1	1.9306	0.10459	0.23349	0.935673	4763	3	1.9306
SERPINA11	4	0.3491	0.54734	0.905687	11517	1	1.9305	0.091536	0.21189	0.925902	4367	3	1.9305
LRP1B	4	0.02737	0.084731	0.756806	1989	1	1.9301	0.062853	0.16259	0.904692	3424	3	1.9301
C1orf100	4	0.59091	0.73476	0.967619	14485	1	1.9294	0.070813	0.17654	0.916025	3667	3	1.9294
KPRP	4	0.96894	0.96887	1	18329	0	1.9294	0.031061	0.094824	0.874685	2015	4	1.9294
MAN2A2	4	0.73655	0.81764	0.997189	15639	1	1.9294	0.08706	0.20426	0.920455	4234	3	1.9294
SYNGR1	4	0.96022	0.96012	1	18074	0	1.9291	0.039775	0.11816	0.874685	2541	4	1.9291
HMX2	4	0.98166	0.98169	1	18668	0	1.929	0.018337	0.059007	0.874685	1244	4	1.929
DMBT1	4	0.98128	0.98131	1	18659	0	1.9289	0.018718	0.060124	0.874685	1267	4	1.9289
PAX4	4	0.58423	0.72937	0.965108	14420	1	1.9289	0.05802	0.15411	0.899839	3262	3	1.9289
GPR61	4	0.90633	0.9082	1	16736	1	1.9286	0.056887	0.15211	0.897681	3229	3	1.9286
PCDHA5	4	0.80476	0.84649	1	16053	1	1.928	0.054202	0.14741	0.894112	3140	3	1.928
SLC25A37	4	0.96603	0.96597	1	18237	0	1.928	0.033968	0.10272	0.874685	2190	4	1.928
CHST9	4	0.37387	0.56622	0.910048	11869	1	1.9278	0.061304	0.15987	0.904692	3362	3	1.9278
CACNA1A	3	0.70538	0.7427	0.972817	15451	1	1.9272	0.16521	0.29318	0.9481	6569	2	1.9272
ERVMER34-1	4	0.16883	0.33746	0.845746	7606	1	1.927	0.073703	0.18152	0.916025	3779	3	1.927
TRIM5	4	0.89511	0.8994	1	16643	1	1.9269	0.084906	0.20067	0.918544	4169	3	1.9269
HFE2	4	0.83279	0.8603	1	16231	1	1.9268	0.10004	0.22601	0.932942	4627	3	1.9268
CACNA2D1	4	0.9741	0.97402	1	18485	0	1.9265	0.025899	0.080726	0.874685	1677	4	1.9265
GUCA2A	4	0.6317	0.76797	0.98271	14898	1	1.9265	0.11672	0.25321	0.938553	5140	3	1.9265
TSSK2	4	0.72572	0.81364	0.996481	15580	1	1.9265	0.061648	0.16048	0.904692	3378	3	1.9265
FCER2	4	0.84709	0.86803	1	16325	1	1.9264	0.11897	0.25683	0.939332	5216	3	1.9264
PDP2	4	0.55366	0.70521	0.954211	14113	1	1.926	0.083467	0.19828	0.918544	4115	3	1.926
PYCR2	4	0.15592	0.31831	0.839988	7233	1	1.926	0.077214	0.18758	0.916795	3900	3	1.926
SIVA1	4	0.29457	0.50617	0.898116	10743	1	1.9259	0.067626	0.17099	0.912055	3570	3	1.9259
PNCK	4	0.96339	0.96333	1	18172	0	1.9254	0.036613	0.10983	0.874685	2328	4	1.9254
KIAA1804	4	0.97146	0.97144	1	18403	0	1.9251	0.028538	0.087913	0.874685	1853	4	1.9251
SPP2	4	0.45454	0.62806	0.926849	12936	1	1.9237	0.022796	0.071934	0.874685	1515	3	1.9237
ZNF518B	4	0.56412	0.71348	0.958139	14218	1	1.9237	0.090167	0.20955	0.923512	4330	3	1.9237
ANKRD61	4	0.97842	0.97846	1	18581	0	1.9234	0.02158	0.068442	0.874685	1443	4	1.9234
KIFC1	4	0.97807	0.97811	1	18570	0	1.9232	0.021929	0.069428	0.874685	1467	4	1.9232
KDM8	4	0.60361	0.74494	0.973513	14590	1	1.9228	0.075288	0.18422	0.916472	3830	3	1.9228
CCDC154	4	0.60688	0.74757	0.97488	14628	1	1.9226	0.12238	0.26233	0.942738	5308	3	1.9226
N4BP3	4	0.14597	0.3034	0.832926	6941	1	1.9224	0.11581	0.25174	0.938553	5113	3	1.9224
TARSL2	4	0.46452	0.63576	0.928954	13070	1	1.9224	0.056452	0.15135	0.897186	3212	3	1.9224
ASCL2	4	0.97403	0.97395	1	18482	0	1.9223	0.02597	0.080924	0.874685	1681	4	1.9223
RALGDS	4	0.54485	0.69818	0.950948	14013	1	1.9218	0.11475	0.25007	0.938553	5082	3	1.9218
DCAF8	4	0.62897	0.76576	0.982341	14855	1	1.9212	0.066768	0.16949	0.911459	3543	3	1.9212
STOM	4	0.49737	0.66101	0.935038	13500	1	1.9209	0.092112	0.21284	0.927586	4379	3	1.9209
PRKRIP1	4	0.51047	0.67102	0.938369	13650	1	1.9207	0.084105	0.19934	0.918544	4141	3	1.9207
RNASET2	4	0.63029	0.76684	0.982399	14875	1	1.9207	0.076895	0.18702	0.916472	3889	3	1.9207
QTRT1	4	0.78268	0.8365	1	15926	1	1.9202	0.070752	0.17644	0.916025	3663	3	1.9202
CNOT4	4	0.60222	0.7438	0.973264	14576	1	1.9198	0.053179	0.14555	0.891738	3108	3	1.9198
RECQL	4	0.97778	0.97782	1	18564	0	1.9197	0.022221	0.070293	0.874685	1485	4	1.9197
AMTN	4	0.035163	0.10595	0.756806	2547	1	1.9196	0.11115	0.24426	0.938017	4950	3	1.9196
ABCC9	4	0.32052	0.52569	0.901843	11109	1	1.9194	0.087774	0.20547	0.921741	4255	3	1.9194
ZNF37A	3	0.45867	0.61332	0.923571	12993	1	1.9194	0.15923	0.28628	0.9481	6401	2	1.9194
LRRC48	4	0.8621	0.87699	1	16441	1	1.9193	0.071768	0.17821	0.916025	3700	3	1.9193
MAGEA1	4	0.47539	0.64416	0.929225	13235	1	1.9193	0.059041	0.15591	0.901744	3296	3	1.9193
TRPC3	4	0.98534	0.98533	1	18756	0	1.9191	0.014664	0.047979	0.874685	1009	4	1.9191
SORBS3	4	0.96899	0.96892	1	18333	0	1.9188	0.031006	0.094672	0.874685	2010	4	1.9188
NFKB1	4	0.072233	0.1858	0.785734	4504	1	1.9185	0.069907	0.17499	0.916025	3633	3	1.9185
RAB7B	4	0.11673	0.25815	0.825234	5967	1	1.9184	0.089514	0.20845	0.923002	4311	3	1.9184
ABCD1	4	0.20938	0.39599	0.862705	8749	1	1.9183	0.10532	0.23476	0.935673	4787	3	1.9183
PHEX	4	0.95546	0.95537	1	17928	0	1.9179	0.058672	0.15525	0.899839	3286	3	1.9179
MAP1A	3	0.36339	0.5154	0.899461	11703	1	1.9176	0.15927	0.28633	0.9481	6403	2	1.9176
SEMA3G	4	0.52517	0.68264	0.943846	13801	1	1.9165	0.11767	0.25472	0.938901	5176	3	1.9165
PCDH20	4	0.9472	0.94718	1	17688	0	1.9164	0.077736	0.18847	0.917539	3917	3	1.9164
PASD1	4	0.48636	0.65256	0.932385	13365	1	1.9163	0.11775	0.25484	0.938901	5180	3	1.9163
CTPS1	4	0.99176	0.99182	1	18914	0	1.9162	0.0082397	0.028034	0.874685	583	4	1.9162
L1TD1	4	0.99305	0.99309	1	18948	0	1.9157	0.0069502	0.023884	0.874685	494	4	1.9157
PCP4	4	0.94935	0.94929	1	17759	0	1.9153	0.060679	0.15876	0.904692	3344	3	1.9153
NDUFS7	4	0.92799	0.92776	1	17134	1	1.915	0.083269	0.19796	0.918544	4110	3	1.915
NQO2	4	0.7998	0.84415	1	16023	1	1.9145	0.059309	0.15641	0.902959	3302	3	1.9145
FAM183A	4	0.58044	0.72637	0.963524	14379	1	1.9143	0.10251	0.23004	0.935673	4695	3	1.9143
PSIP1	4	0.96807	0.96801	1	18294	0	1.9142	0.031931	0.0972	0.874685	2075	4	1.9142
ATG4C	4	0.91575	0.91629	1	16858	1	1.9139	0.080574	0.19331	0.918012	4018	3	1.9139
ZC2HC1B	4	0.9842	0.98421	1	18727	0	1.9138	0.015798	0.05141	0.874685	1081	4	1.9138
DKKL1	4	0.97591	0.97588	1	18520	0	1.9136	0.024088	0.075643	0.874685	1586	4	1.9136
GDAP1L1	4	0.94723	0.9472	1	17690	0	1.9132	0.11253	0.24653	0.938017	5011	3	1.9132
CELF1	4	0.31278	0.51995	0.900466	10998	1	1.9128	0.11858	0.25619	0.939177	5204	3	1.9128
TPI1	4	0.94024	0.94018	1	17464	0	1.9127	0.090544	0.21021	0.923729	4344	3	1.9127
C6orf203	3	0.55996	0.66611	0.936773	14176	1	1.9123	0.16111	0.2884	0.9481	6443	2	1.9123
PYURF	4	0.96283	0.96276	1	18152	0	1.9119	0.037168	0.11131	0.874685	2369	4	1.9119
SLC22A5	4	0.99171	0.99177	1	18913	0	1.9119	0.0082946	0.028216	0.874685	586	4	1.9119
ASB5	4	0.97585	0.97581	1	18517	0	1.9114	0.024153	0.07583	0.874685	1594	4	1.9114
HBD	4	0.90707	0.90886	1	16746	1	1.911	0.10077	0.22722	0.934145	4644	3	1.911
FXYD1	3	0.96633	0.96655	1	18247	0	1.9108	0.033666	0.083646	0.874685	2167	3	1.9108
NLRC4	4	0.41113	0.59468	0.917914	12361	1	1.9104	0.12698	0.26965	0.943678	5449	3	1.9104
TAS1R1	4	0.5275	0.68445	0.944566	13829	1	1.9104	0.05861	0.15513	0.899839	3282	3	1.9104
GPR139	4	0.98266	0.98268	1	18692	0	1.9102	0.01734	0.056097	0.874685	1178	4	1.9102
SRPK1	4	0.92823	0.92803	1	17142	0	1.9102	0.12783	0.27102	0.944684	5470	3	1.9102
ZFYVE21	4	0.25964	0.46493	0.884171	10026	1	1.9094	0.03958	0.11764	0.874685	2533	3	1.9094
HS6ST1	4	0.43226	0.61097	0.923252	12628	1	1.9093	0.021044	0.066875	0.874685	1401	3	1.9093
KMT2C	4	0.9427	0.94261	1	17546	0	1.9093	0.11863	0.25627	0.939177	5206	3	1.9093
ALPK3	4	0.19033	0.3688	0.853042	8241	1	1.909	0.06881	0.17304	0.915273	3602	3	1.909
ARHGAP28	4	0.96153	0.96144	1	18109	0	1.9089	0.038473	0.11477	0.874685	2460	4	1.9089
C5orf51	4	0.5275	0.68445	0.944566	13834	1	1.9089	0.053594	0.1463	0.893971	3116	3	1.9089
FTH1P18	4	0.93367	0.93349	1	17275	0	1.9089	0.08313	0.19773	0.918544	4102	3	1.9089
RAD51AP2	4	0.98274	0.98276	1	18695	0	1.9088	0.017257	0.055842	0.874685	1173	4	1.9088
SIRPB2	4	0.97936	0.9794	1	18615	0	1.9083	0.020641	0.065725	0.874685	1373	4	1.9083
TEX30	4	0.97839	0.97842	1	18580	0	1.9083	0.021613	0.068538	0.874685	1446	4	1.9083
PRICKLE3	4	0.14933	0.30845	0.834156	7048	1	1.9082	0.065977	0.16808	0.910267	3518	3	1.9082
FAM46A	4	0.96258	0.96251	1	18141	0	1.908	0.037423	0.11198	0.874685	2391	4	1.908
USP14	4	0.0074331	0.025475	0.714331	676	1	1.908	0.058373	0.15472	0.899839	3274	3	1.908
METTL18	4	0.16883	0.33746	0.845746	7610	1	1.9075	0.089234	0.20798	0.922562	4302	3	1.9075
RNASE10	4	0.96694	0.96689	1	18264	0	1.9075	0.03306	0.10028	0.874685	2138	4	1.9075
PMEPA1	4	0.53011	0.68645	0.945418	13853	1	1.9074	0.10871	0.24026	0.938017	4881	3	1.9074
TCEA3	4	0.15225	0.31286	0.836948	7132	1	1.9069	0.12306	0.26344	0.942738	5328	3	1.9069
AADACL4	4	0.91539	0.91598	1	16853	1	1.9068	0.082518	0.19667	0.918544	4077	3	1.9068
JAGN1	4	0.97956	0.9796	1	18618	0	1.9067	0.020438	0.065141	0.874685	1361	4	1.9067
LIMD2	4	0.81796	0.85277	1	16141	1	1.906	0.061191	0.15967	0.904692	3359	3	1.906
PPAPDC2	4	0.011669	0.038745	0.736754	1000	1	1.9057	0.09867	0.22371	0.931339	4587	3	1.9057
CIZ1	4	0.96674	0.96668	1	18257	0	1.9056	0.033261	0.10082	0.874685	2148	4	1.9056
HOXD1	4	0.96114	0.96103	1	18100	0	1.9055	0.038864	0.11577	0.874685	2483	4	1.9055
RAB3C	4	0.91773	0.91806	1	16898	1	1.9049	0.089272	0.20805	0.922562	4304	3	1.9049
GPR4	4	0.60744	0.74802	0.974935	14630	1	1.9048	0.079583	0.19167	0.9177	3983	3	1.9048
SUPT20HL1	4	0.91004	0.91133	1	16776	1	1.9048	0.10922	0.2411	0.938017	4893	3	1.9048
SERPINA6	4	0.4815	0.64882	0.931225	13315	1	1.9042	0.11015	0.24262	0.938017	4911	3	1.9042
POTEB	4	0.90433	0.90655	1	16714	1	1.9035	0.0061229	0.021219	0.874685	445	3	1.9035
ZNF678	4	0.96683	0.96677	1	18260	0	1.9034	0.033166	0.10056	0.874685	2143	4	1.9034
RAB6C	4	0.66206	0.79206	0.992219	15217	1	1.9032	0.097993	0.22261	0.930486	4571	3	1.9032
AP1G2	4	0.55629	0.70728	0.955181	14137	1	1.9028	0.011461	0.038122	0.874685	784	3	1.9028
SHROOM3	4	0.93208	0.93184	1	17244	0	1.9028	0.065252	0.16686	0.908935	3498	3	1.9028
UBE2Q1	4	0.95427	0.95416	1	17892	0	1.9024	0.11399	0.24887	0.938553	5058	3	1.9024
PAQR5	4	0.79221	0.84065	1	15986	1	1.9021	0.10021	0.22627	0.932942	4632	3	1.9021
TUBA3C	4	0.92202	0.92202	1	16983	1	1.902	0.028644	0.088214	0.874685	1859	3	1.902
CHST14	4	0.56267	0.71232	0.957255	14205	1	1.9018	0.09207	0.21276	0.927551	4377	3	1.9018
METRN	4	0.35317	0.55046	0.90652	11578	1	1.9018	0.032905	0.09985	0.874685	2130	3	1.9018
NDST3	4	0.41224	0.59552	0.917914	12385	1	1.9018	0.030801	0.094063	0.874685	2001	3	1.9018
KRTAP4-3	4	0.012452	0.04114	0.740481	1059	1	1.9015	0.11777	0.25488	0.938901	5181	3	1.9015
CBLN4	4	0.95648	0.95641	1	17957	0	1.9009	0.038595	0.11507	0.874685	2469	4	1.9009
RASEF	4	0.96686	0.9668	1	18262	0	1.9007	0.033142	0.1005	0.874685	2141	4	1.9007
SMIM15	4	0.98004	0.98009	1	18631	0	1.9007	0.019964	0.063762	0.874685	1336	4	1.9007
HACD1	4	0.97482	0.97477	1	18499	0	1.9004	0.025179	0.078727	0.874685	1643	4	1.9004
FBXW4	4	0.46452	0.63576	0.928954	13072	1	1.9003	0.089379	0.20823	0.922562	4308	3	1.9003
TCF23	4	0.93734	0.93729	1	17376	0	1.8997	0.1127	0.24682	0.938017	5016	3	1.8997
TET2	4	0.9884	0.98843	1	18843	0	1.8996	0.011604	0.038559	0.874685	793	4	1.8996
OR6C1	4	0.49466	0.6589	0.934412	13470	1	1.8992	0.085046	0.20091	0.918544	4176	3	1.8992
APOE	4	0.52369	0.68146	0.943582	13782	1	1.899	0.0087103	0.029517	0.874685	612	2	1.899
[truncated: 17,116 more rows]
