# Supplementary material for: SLC35A2 gene product modulates paramyxovirus fusion events during infection
Source: PLoS Pathog. 2025 Jan 10;21(1):e1012531. doi: 10.1371/journal.ppat.1012531 (PMC11756793; doi:10.1371/journal.ppat.1012531)
Supplement: S2 Table — (XLS) [file ppat.1012531.s008.xls]

## Sheet: MockvsNeg2.gene_summary
id	num	neg|score	neg|p-value	neg|fdr	neg|rank	neg|goodsgrna	neg|lfc	pos|score	pos|p-value	pos|fdr	pos|rank	pos|goodsgrna	pos|lfc
SLC35A2	4	0.99934	0.99935	1	19098	0	3.6326	5.27e-07	1.81e-06	0.017327	2	4	3.6326
SLC35A1	4	1	1	1	19114	0	3.5599	9e-12	2.59e-07	0.00495	1	4	3.5599
LBHD1	4	0.99973	0.99973	1	19107	0	2.9105	1.96e-05	7.02e-05	0.292904	4	4	2.9105
MIB2	4	0.98386	0.98385	1	18767	0	2.6866	2.3e-05	8.31e-05	0.292904	5	4	2.6866
DLL3	4	0.83596	0.84756	1	15550	1	2.582	0.0013373	0.0048417	0.826335	111	3	2.582
OR10S1	3	0.99999	0.99999	1	19113	0	2.5622	7.83e-06	2.72e-05	0.173267	3	3	2.5622
SPOP	4	0.78128	0.81441	1	15157	1	2.541	0.00057993	0.0021348	0.735319	54	3	2.541
CLPB	4	0.79269	0.82078	1	15232	1	2.5385	0.00016942	0.00064876	0.676627	17	3	2.5385
CFAP74	4	0.9789	0.97893	1	18664	0	2.5038	0.000545	0.0019898	0.731436	52	4	2.5038
COG8	4	0.78058	0.814	1	15153	1	2.4833	0.001306	0.0047304	0.822007	109	3	2.4833
TCF24	4	0.99844	0.99845	1	19080	0	2.4678	0.00015107	0.00058194	0.676627	15	4	2.4678
ABHD5	4	0.59974	0.73597	0.996703	14079	1	2.4448	0.00060322	0.0022146	0.735319	56	3	2.4448
CIRBP	4	0.55321	0.69851	0.991802	13430	1	2.4343	0.00092072	0.0033634	0.751849	83	3	2.4343
GNB5	4	0.73793	0.79206	1	14914	1	2.429	0.00065781	0.0024135	0.746951	60	3	2.429
TRIM8	4	0.45536	0.61379	0.962636	12169	1	2.4206	0.00047617	0.0017505	0.717921	45	3	2.4206
OR1M1	4	0.86801	0.87127	1	15957	1	2.4164	0.00077823	0.002846	0.751849	71	3	2.4164
TNIP1	4	0.95999	0.95989	1	18238	0	2.3766	0.00023809	0.00089117	0.676627	22	3	2.3766
OPA3	4	0.70714	0.77789	1	14723	1	2.3722	0.00021857	0.00082124	0.676627	19	3	2.3722
GDF3	4	0.57844	0.72065	0.9949	13818	1	2.3425	0.00070448	0.002586	0.746951	65	3	2.3425
PTPRU	4	0.62483	0.74501	0.999145	14226	1	2.3275	0.0002242	0.00083989	0.676627	20	3	2.3275
JUN	4	0.90504	0.90471	1	16803	0	2.3072	6.92e-05	0.00025976	0.481436	10	3	2.3072
RB1CC1	4	0.41007	0.57495	0.945848	11598	1	2.2976	0.0021926	0.0078801	0.919896	162	3	2.2976
ABCA4	3	0.99859	0.99862	1	19085	0	2.2872	0.0014145	0.0039788	0.78401	115	3	2.2872
MED8	4	0.96289	0.96282	1	18302	0	2.2741	0.0033894	0.012031	0.919896	235	3	2.2741
SASS6	4	0.78557	0.81677	1	15187	1	2.2363	0.0030091	0.010715	0.919896	213	3	2.2363
LRMP	3	0.99023	0.99036	1	18916	0	2.2258	0.0039441	0.010877	0.919896	270	3	2.2258
PAX3	4	0.24763	0.43735	0.91025	9148	1	2.2234	0.00036695	0.0013594	0.692435	36	3	2.2234
UQCRFS1	4	0.75365	0.79991	1	14996	1	2.2184	0.0007343	0.0026963	0.746951	69	3	2.2184
TLE3	3	0.84237	0.84242	1	15617	0	2.2134	0.0063022	0.017217	0.919896	425	2	2.2134
HIST1H4F	4	0.709	0.77869	1	14736	1	2.201	0.000675	0.0024746	0.746951	63	3	2.201
CCDC132	4	0.9176	0.91742	1	17144	0	2.1992	0.0003295	0.0012118	0.692435	33	3	2.1992
PLD4	4	0.69627	0.77318	1	14652	1	2.1881	0.0018805	0.0067743	0.899237	144	3	2.1881
PELO	4	0.99898	0.99897	1	19090	0	2.1764	0.0010243	0.0037157	0.765091	90	4	2.1764
ERN1	3	0.99669	0.99677	1	19045	0	2.1579	0.0033069	0.0091637	0.919896	231	3	2.1579
NUTM2A	4	0.78622	0.81713	1	15192	1	2.1525	0.0054966	0.019163	0.919896	371	3	2.1525
PANK4	4	0.66514	0.76029	1	14474	1	2.1513	0.0023956	0.0086079	0.919896	174	3	2.1513
TESK2	4	0.99902	0.999	1	19091	0	2.14	0.00098493	0.0035753	0.759351	89	4	2.14
CNTNAP4	4	0.99974	0.99974	1	19108	0	2.1322	0.00025953	0.00096316	0.676627	27	4	2.1322
PARM1	4	0.55955	0.70408	0.991802	13530	1	2.1301	0.002927	0.010434	0.919896	208	3	2.1301
FAXDC2	3	0.53641	0.62361	0.966776	13204	1	2.1267	0.015778	0.041236	0.919896	1046	2	2.1267
HIST1H4H	4	0.17435	0.34142	0.872202	7453	1	2.1086	0.0015727	0.0056896	0.866709	124	3	2.1086
NDUFA6	4	0.13102	0.27378	0.856885	6084	1	2.1067	0.00047562	0.0017489	0.717921	44	3	2.1067
NT5C1A	4	0.66085	0.75857	1	14447	1	2.1044	0.0071041	0.02438	0.919896	480	3	2.1044
ILDR1	4	0.1769	0.34534	0.873641	7528	1	2.1034	0.00080793	0.0029527	0.751849	73	3	2.1034
SERHL2	3	0.9999	0.9999	1	19111	0	2.1034	9.67e-05	0.00029032	0.481436	13	3	2.1034
IBTK	4	0.85478	0.86101	1	15760	1	2.1031	0.00087676	0.0032029	0.751849	77	3	2.1031
ZDHHC14	4	0.94597	0.94589	1	17901	0	2.098	0.0020739	0.0074647	0.911175	155	3	2.098
NOTCH1	4	0.10535	0.23186	0.840504	5255	1	2.0945	0.00071924	0.0026357	0.746951	67	3	2.0945
PGD	4	0.99963	0.99964	1	19104	0	2.0939	0.00036531	0.0013542	0.692435	35	4	2.0939
USF2	4	0.94541	0.9453	1	17880	0	2.0839	0.0028429	0.010126	0.919896	200	3	2.0839
FGFBP3	4	0.76305	0.80474	1	15058	1	2.0821	0.0010446	0.0037908	0.770855	92	3	2.0821
RBMY1F	4	0.41922	0.58276	0.949041	11720	1	2.0807	0.0044986	0.015779	0.919896	304	3	2.0807
SMURF1	4	0.92907	0.92887	1	17434	0	2.0747	0.0028462	0.010141	0.919896	202	3	2.0747
POC1A	4	0.86156	0.86621	1	15857	1	2.0725	0.004942	0.017312	0.919896	336	3	2.0725
CGB1	4	0.59974	0.73597	0.996703	14082	1	2.0718	0.0011768	0.0042657	0.787748	100	3	2.0718
PCDHB1	4	0.066795	0.16555	0.799064	3950	1	2.0707	0.00059447	0.0021804	0.735319	55	3	2.0707
SSPN	3	0.21686	0.34735	0.875637	8545	1	2.0655	0.0103	0.027582	0.919896	693	2	2.0655
TNFRSF1A	4	0.98772	0.98774	1	18864	0	2.0636	0.0016581	0.0059958	0.866709	131	4	2.0636
TMEM17	4	0.15115	0.3057	0.864269	6735	1	2.0612	0.00073133	0.0026797	0.746951	68	3	2.0612
RND1	4	0.99482	0.99486	1	19007	0	2.0593	0.0039101	0.013802	0.919896	266	4	2.0593
QKI	4	0.88689	0.88732	1	16333	1	2.0561	0.00080319	0.0029356	0.751849	72	3	2.0561
FBXL18	4	0.98589	0.98589	1	18825	0	2.0529	0.0015543	0.0056233	0.866709	123	4	2.0529
ATP6V1C1	4	0.76129	0.80381	1	15046	1	2.0465	0.00982	0.033022	0.919896	664	3	2.0465
FAP	3	0.92421	0.92428	1	17318	0	2.0422	0.0081338	0.022009	0.919896	556	2	2.0422
ABHD12B	4	0.24957	0.43896	0.91074	9182	1	2.0414	0.0022136	0.0079583	0.919896	163	3	2.0414
C6orf52	4	0.98772	0.98774	1	18862	0	2.0392	0.0036764	0.013021	0.919896	255	4	2.0392
CEACAM7	4	0.92318	0.92304	1	17287	0	2.0365	0.0032085	0.011394	0.919896	224	3	2.0365
C6orf222	4	0.97481	0.97475	1	18574	0	2.0287	0.00037453	0.0013806	0.692435	38	4	2.0287
TYROBP	4	0.56579	0.70956	0.993282	13624	1	2.0229	0.0011801	0.0042766	0.787748	101	3	2.0229
CYP2D6	4	0.19927	0.37879	0.88983	8115	1	2.0219	0.0076406	0.026134	0.919896	517	3	2.0219
WSCD1	4	0.92014	0.91994	1	17217	0	2.0158	0.0031147	0.011068	0.919896	216	3	2.0158
TBL1X	4	0.9494	0.94934	1	17982	0	2.0153	0.0012239	0.0044367	0.802304	103	3	2.0153
CITED1	4	0.43342	0.59499	0.954658	11903	1	2.0152	0.0017179	0.0062045	0.874527	135	3	2.0152
BPI	4	0.99564	0.99567	1	19026	0	2.0145	0.0043627	0.015326	0.919896	294	4	2.0145
INPP5D	4	0.11817	0.25288	0.846114	5690	1	2.0069	0.0061567	0.021327	0.919896	412	3	2.0069
MATN4	4	0.40743	0.57268	0.945848	11559	1	1.9947	0.0045823	0.016071	0.919896	310	3	1.9947
ANKFY1	4	0.22634	0.41824	0.908682	8759	1	1.99	0.0077317	0.026418	0.919896	525	3	1.99
HIST2H2AA4	3	0.71466	0.73202	0.996703	14779	1	1.9897	0.03122	0.078104	0.933603	1919	2	1.9897
TMEM138	4	0.61713	0.74217	0.998074	14185	1	1.9891	0.0080001	0.027273	0.919896	542	3	1.9891
THTPA	4	0.99994	0.99994	1	19112	0	1.989	5.85e-05	0.0002147	0.455996	9	4	1.989
KBTBD2	4	0.95054	0.95047	1	18008	0	1.9824	0.0018317	0.0066044	0.895337	141	3	1.9824
SPDYE3	4	0.22499	0.41632	0.907736	8735	1	1.9806	0.0015091	0.0054622	0.864618	120	3	1.9806
IKZF2	4	0.98386	0.98385	1	18768	0	1.9803	0.0020729	0.0074637	0.911175	154	4	1.9803
ACTR5	4	0.65159	0.75496	1	14384	1	1.977	0.0073602	0.025225	0.919896	499	3	1.977
LYZL2	4	0.34099	0.5159	0.923862	10660	1	1.9759	0.014374	0.047077	0.919896	953	3	1.9759
HPCA	4	0.99768	0.99768	1	19064	0	1.975	0.0017007	0.0061382	0.874527	134	4	1.975
GALNT15	4	0.12257	0.26011	0.849838	5826	1	1.9745	0.0019633	0.0070737	0.905908	149	3	1.9745
C11orf74	4	0.68042	0.7665	1	14564	1	1.9721	0.0086026	0.029177	0.919896	585	3	1.9721
NAT8	4	0.99842	0.99843	1	19078	0	1.9689	0.0015817	0.0057186	0.866709	126	4	1.9689
CYP11B2	4	0.60098	0.73641	0.996703	14088	1	1.9679	0.000668	0.0024518	0.746951	62	3	1.9679
CACNG8	4	0.63106	0.74727	1	14261	1	1.964	0.011363	0.037826	0.919896	760	3	1.964
CXorf58	4	0.9822	0.98221	1	18736	0	1.9627	0.0062196	0.021542	0.919896	416	4	1.9627
LOC730159	4	0.12719	0.26756	0.853273	5970	1	1.9627	0.0041633	0.014666	0.919896	280	3	1.9627
SHCBP1L	4	0.38933	0.55712	0.938189	11343	1	1.9565	0.0051801	0.018099	0.919896	354	3	1.9565
CDCA5	4	0.99939	0.9994	1	19100	0	1.9547	0.00060723	0.0022312	0.735319	58	4	1.9547
NUMB	4	0.9967	0.9967	1	19046	0	1.9546	0.0032975	0.011701	0.919896	230	4	1.9546
RIMS4	4	0.23906	0.43025	0.908811	9014	1	1.9531	0.010778	0.036011	0.919896	725	3	1.9531
SEPT1	4	0.97962	0.97967	1	18684	0	1.952	0.0032804	0.011649	0.919896	227	4	1.952
MAT1A	4	0.7631	0.80477	1	15060	1	1.9431	0.0048425	0.01697	0.919896	326	3	1.9431
PROSER3	4	0.99459	0.99463	1	19003	0	1.9412	0.003097	0.011005	0.919896	215	4	1.9412
NUP50	4	0.99968	0.99969	1	19105	0	1.9402	0.0003176	0.0011693	0.692435	32	4	1.9402
LYRM2	4	0.95491	0.95478	1	18108	0	1.9399	0.0077849	0.026589	0.919896	531	3	1.9399
TXNDC16	4	0.99601	0.99605	1	19034	0	1.9399	0.0039886	0.014065	0.919896	275	4	1.9399
MASP1	4	0.99716	0.99716	1	19054	0	1.939	0.0028431	0.010127	0.919896	201	4	1.939
C1orf234	4	0.66085	0.75857	1	14448	1	1.9328	0.0084332	0.028649	0.919896	574	3	1.9328
MMEL1	4	0.52751	0.67587	0.985158	13083	1	1.9281	0.0086578	0.029358	0.919896	592	3	1.9281
MPP5	4	0.68138	0.7669	1	14567	1	1.926	0.0082821	0.028168	0.919896	564	3	1.926
NR2F1	4	0.64255	0.75155	1	14329	1	1.9257	0.0022992	0.0082531	0.919896	168	3	1.9257
MYO1C	4	0.96823	0.96817	1	18418	0	1.9242	0.0025433	0.0090953	0.919896	178	3	1.9242
ZNF555	4	0.94796	0.94791	1	17949	0	1.9223	0.0019401	0.0069872	0.902428	148	3	1.9223
LANCL3	4	0.9237	0.92357	1	17299	0	1.9216	0.003493	0.012389	0.919896	242	3	1.9216
SAMD7	4	0.63875	0.75011	1	14302	1	1.9209	0.0081433	0.027718	0.919896	557	3	1.9209
SLC25A1	4	0.58849	0.72954	0.996452	13963	1	1.92	0.0061839	0.021421	0.919896	414	3	1.92
TMEM184C	4	0.17553	0.3433	0.873084	7487	1	1.9175	0.0013234	0.0047972	0.826108	110	3	1.9175
AFF3	4	0.66961	0.76206	1	14498	1	1.9156	0.003817	0.013494	0.919896	263	3	1.9156
RBBP9	4	0.9715	0.97147	1	18502	0	1.9151	0.001643	0.0059377	0.866709	130	4	1.9151
ICA1	3	0.13289	0.24945	0.846114	6150	1	1.9145	0.02064	0.053175	0.919896	1332	2	1.9145
FAM178B	4	0.77749	0.81234	1	15138	1	1.9141	0.0005233	0.0019199	0.719569	51	3	1.9141
ID2	4	0.31986	0.49791	0.919707	10328	1	1.9116	0.0027159	0.0096682	0.919896	190	3	1.9116
TMLHE	4	0.98287	0.98291	1	18748	0	1.9111	0.0029202	0.010414	0.919896	206	4	1.9111
DNAJC7	4	0.66085	0.75857	1	14445	1	1.9101	0.0039727	0.014012	0.919896	272	3	1.9101
EIF1AY	4	0.55021	0.69588	0.990665	13391	1	1.9079	0.002237	0.0080443	0.919896	164	3	1.9079
ERICH4	4	0.057759	0.14939	0.781259	3637	1	1.9077	0.010163	0.034075	0.919896	683	3	1.9077
ALPK2	4	0.99516	0.99518	1	19014	0	1.9061	0.0048447	0.016978	0.919896	327	4	1.9061
ABCD4	4	0.99197	0.99203	1	18957	0	1.9047	0.0064857	0.02242	0.919896	440	4	1.9047
MMP2	4	0.998	0.99802	1	19068	0	1.9044	0.0019955	0.0071881	0.905908	151	4	1.9044
RNASE11	4	0.99817	0.9982	1	19072	0	1.9041	0.0018252	0.00658	0.895337	140	4	1.9041
IL1B	4	0.15865	0.31733	0.868185	6957	1	1.8997	0.015515	0.050565	0.919896	1034	3	1.8997
HSPBAP1	4	0.35278	0.52593	0.927629	10813	1	1.8936	0.0049653	0.017379	0.919896	337	3	1.8936
ACVRL1	4	0.23536	0.42717	0.908811	8939	1	1.8904	0.0068982	0.023713	0.919896	466	3	1.8904
BTLA	4	0.96876	0.96871	1	18432	0	1.8863	0.0049739	0.017401	0.919896	339	3	1.8863
ZCCHC9	4	0.84695	0.85521	1	15664	1	1.8862	0.00040913	0.0015019	0.700193	41	3	1.8862
VPS4A	4	0.89912	0.89883	1	16648	1	1.8848	0.0053146	0.018552	0.919896	360	3	1.8848
CLIC3	4	0.33401	0.50992	0.922229	10550	1	1.8841	0.0060443	0.020964	0.919896	406	3	1.8841
ERCC1	4	0.99369	0.99373	1	18984	0	1.8812	0.0063087	0.021828	0.919896	427	4	1.8812
SOCS3	4	0.41007	0.57495	0.945848	11600	1	1.8798	0.010009	0.033597	0.919896	676	3	1.8798
TATDN1	4	0.98526	0.98527	1	18807	0	1.8752	0.0027338	0.0097282	0.919896	191	4	1.8752
C2orf83	4	0.9918	0.99187	1	18950	0	1.8748	0.0064083	0.022167	0.919896	436	4	1.8748
OR1J4	4	0.57551	0.71809	0.9949	13765	1	1.8736	0.013889	0.045579	0.919896	926	3	1.8736
IL22RA1	4	0.61964	0.7431	0.998339	14199	1	1.8728	0.008467	0.02876	0.919896	576	3	1.8728
GIF	4	0.99567	0.99571	1	19030	0	1.87	0.0043261	0.015196	0.919896	288	4	1.87
EHF	4	0.68365	0.76785	1	14582	1	1.8698	0.004902	0.017174	0.919896	332	3	1.8698
FAM160A1	4	0.89223	0.89224	1	16467	1	1.869	0.015068	0.04924	0.919896	1000	3	1.869
FBN2	3	0.56302	0.63763	0.97397	13589	1	1.8656	0.018345	0.047551	0.919896	1212	2	1.8656
PLS1	4	0.28962	0.47254	0.915427	9846	1	1.8653	0.0083073	0.028255	0.919896	567	3	1.8653
FAM71D	4	0.45278	0.61152	0.961797	12146	1	1.8638	0.013976	0.045835	0.919896	933	3	1.8638
C5orf28	4	0.94207	0.942	1	17799	0	1.8625	0.0088533	0.029968	0.919896	601	3	1.8625
PCP4L1	4	0.98964	0.98966	1	18908	0	1.8623	0.0048739	0.017072	0.919896	329	4	1.8623
TRIM49D1	4	0.46217	0.61961	0.964724	12257	1	1.8615	0.0079346	0.027065	0.919896	540	3	1.8615
IKBKG	4	0.99976	0.99976	1	19110	0	1.8602	0.00024159	0.00089842	0.676627	25	4	1.8602
NPTXR	4	0.93932	0.93928	1	17729	0	1.8596	0.0043014	0.015127	0.919896	287	3	1.8596
PLSCR1	4	0.90122	0.90086	1	16695	1	1.8577	0.0094559	0.031855	0.919896	643	3	1.8577
IFI30	4	0.78688	0.81751	1	15199	1	1.8569	0.0072677	0.024912	0.919896	494	3	1.8569
HYAL3	4	0.44994	0.60913	0.961157	12102	1	1.8555	0.0071737	0.024616	0.919896	491	3	1.8555
CCDC157	4	0.99724	0.99724	1	19056	0	1.8528	0.0027617	0.0098293	0.919896	193	4	1.8528
HOXD13	4	0.99952	0.99953	1	19103	0	1.8502	0.00048247	0.0017764	0.717921	46	4	1.8502
SAMSN1	4	0.52876	0.67694	0.985158	13106	1	1.8492	0.0056844	0.019771	0.919896	381	3	1.8492
MLKL	4	0.24657	0.43646	0.910035	9129	1	1.8486	0.0034734	0.01232	0.919896	240	3	1.8486
LRTM1	4	0.48557	0.63969	0.974235	12528	1	1.8479	0.013748	0.045132	0.919896	914	3	1.8479
ATXN7L2	4	0.76076	0.80352	1	15039	1	1.8435	0.0066048	0.022795	0.919896	450	3	1.8435
TAGAP	4	0.71982	0.78356	1	14807	1	1.8405	0.00037132	0.0013734	0.692435	37	3	1.8405
HPN	4	0.96997	0.9699	1	18458	0	1.8401	0.0056443	0.019634	0.919896	380	4	1.8401
APIP	4	0.96326	0.96319	1	18311	0	1.8382	0.013982	0.04586	0.919896	934	3	1.8382
KRT72	4	0.99599	0.99603	1	19033	0	1.837	0.0040074	0.014132	0.919896	276	4	1.837
CASK	4	0.91386	0.91364	1	17033	0	1.8353	0.0023763	0.0085343	0.919896	172	3	1.8353
TMEM45B	4	0.99849	0.9985	1	19082	0	1.8336	0.0015118	0.0054731	0.864618	121	4	1.8336
NUCKS1	4	0.9501	0.95004	1	18000	0	1.8281	0.0036468	0.012917	0.919896	253	3	1.8281
MARCH8	4	0.99638	0.9964	1	19039	0	1.8278	0.0033107	0.011749	0.919896	232	4	1.8278
KANK3	4	0.99902	0.99901	1	19092	0	1.8274	0.0009753	0.0035452	0.759351	88	4	1.8274
ENO4	4	0.90445	0.9041	1	16792	0	1.8267	0.0094085	0.03172	0.919896	639	3	1.8267
CDY2A	4	0.92344	0.92328	1	17292	0	1.8258	0.0032712	0.011618	0.919896	226	3	1.8258
EP300	4	0.087871	0.20224	0.827435	4663	1	1.8258	0.0048293	0.016924	0.919896	324	3	1.8258
GLRA3	4	0.99942	0.99944	1	19101	0	1.8232	0.00057508	0.0021131	0.735319	53	4	1.8232
CRYBB3	4	0.94949	0.94943	1	17985	0	1.8207	0.0037707	0.013333	0.919896	261	3	1.8207
ZNF623	4	0.99337	0.99341	1	18978	0	1.8171	0.0066282	0.022864	0.919896	452	4	1.8171
PRF1	4	0.82351	0.83938	1	15444	1	1.817	0.0077752	0.026558	0.919896	530	3	1.817
MBNL3	4	0.95514	0.95503	1	18112	0	1.8145	0.0058837	0.020435	0.919896	396	3	1.8145
CDK14	4	0.89258	0.89255	1	16478	1	1.8132	0.00093706	0.003422	0.751849	86	3	1.8132
ARMCX5-GPRASP2	3	0.67756	0.70622	0.992057	14547	1	1.813	0.018141	0.047073	0.919896	1200	2	1.813
APOBEC3D	4	0.71891	0.78314	1	14803	1	1.8128	0.0065327	0.022565	0.919896	445	3	1.8128
RPL36AL	4	0.91121	0.91099	1	16953	0	1.8128	0.024756	0.077504	0.933603	1557	3	1.8128
CALCOCO1	4	0.87693	0.87861	1	16146	1	1.8079	0.014907	0.048749	0.919896	991	3	1.8079
SMIM13	4	0.97694	0.97695	1	18619	0	1.8045	0.008336	0.02835	0.919896	570	4	1.8045
MEAF6	4	0.8373	0.84845	1	15565	1	1.8042	0.011942	0.039583	0.919896	803	3	1.8042
ACRV1	4	0.9946	0.99464	1	19004	0	1.8019	0.0019998	0.0072037	0.905908	152	4	1.8019
WNT7B	4	0.89371	0.89363	1	16505	1	1.801	0.0051059	0.017858	0.919896	347	3	1.801
NGFRAP1	4	0.87054	0.87334	1	16014	1	1.8002	0.0076361	0.026117	0.919896	516	3	1.8002
GABRA1	4	0.23094	0.42349	0.908811	8856	1	1.8	0.0071248	0.024444	0.919896	486	3	1.8
LGALS9C	4	0.37139	0.5418	0.931759	11102	1	1.7993	0.0009546	0.0034852	0.757032	87	3	1.7993
NANOS3	4	0.96986	0.96981	1	18456	0	1.7986	0.014539	0.047603	0.919896	963	4	1.7986
SLC30A8	4	0.95415	0.95403	1	18095	0	1.7977	0.0070007	0.024056	0.919896	474	3	1.7977
ACBD3	4	0.95726	0.95722	1	18169	0	1.7944	0.010315	0.034553	0.919896	694	3	1.7944
PMM2	4	0.99052	0.99054	1	18922	0	1.7939	0.0094839	0.031934	0.919896	644	4	1.7939
PRSS46	3	0.99645	0.99653	1	19041	0	1.7905	0.0035503	0.0098256	0.919896	246	3	1.7905
ARMC10	4	0.10893	0.23773	0.841836	5379	1	1.7893	0.0099422	0.033391	0.919896	672	3	1.7893
NRN1L	4	0.87289	0.87527	1	16058	1	1.789	0.0066276	0.022861	0.919896	451	3	1.789
UBXN4	4	0.63632	0.74918	1	14286	1	1.7884	0.01543	0.050309	0.919896	1024	3	1.7884
OR2A5	4	0.94972	0.94964	1	17990	0	1.7875	0.0099977	0.033566	0.919896	675	3	1.7875
HOXC10	3	0.96672	0.96692	1	18394	0	1.7864	0.018228	0.047269	0.919896	1205	3	1.7864
FAM71E2	4	0.95925	0.95917	1	18221	0	1.7853	0.0068166	0.023464	0.919896	460	3	1.7853
NPIPA3	4	0.83025	0.84372	1	15502	1	1.7852	0.017625	0.056915	0.925127	1165	3	1.7852
TDRD5	4	0.77888	0.81308	1	15142	1	1.7808	0.0071404	0.024496	0.919896	487	3	1.7808
ATP2B3	4	0.97919	0.97923	1	18672	0	1.7799	0.0071475	0.024526	0.919896	488	4	1.7799
TAS2R60	4	0.59744	0.73517	0.996703	14066	1	1.7767	0.010482	0.035088	0.919896	706	3	1.7767
TMTC1	4	0.93801	0.93796	1	17690	0	1.7754	0.011336	0.037748	0.919896	757	3	1.7754
SMPD4	4	0.92381	0.92367	1	17303	0	1.7751	0.0026301	0.0093745	0.919896	183	3	1.7751
B3GALT1	4	0.9307	0.93046	1	17486	0	1.7731	0.0075143	0.025742	0.919896	506	3	1.7731
RAP1B	4	0.96241	0.96234	1	18292	0	1.7709	0.018345	0.059021	0.927047	1211	3	1.7709
TOMM40	4	0.79076	0.81966	1	15219	1	1.7699	0.0039845	0.014053	0.919896	274	3	1.7699
C5AR2	4	0.97909	0.97913	1	18668	0	1.7693	0.01339	0.044049	0.919896	892	4	1.7693
JCHAIN	3	0.8922	0.89227	1	16465	0	1.768	0.016834	0.043845	0.919896	1124	2	1.768
SREBF2	4	0.95047	0.95041	1	18006	0	1.7654	0.0069985	0.024048	0.919896	473	3	1.7654
LOXL1	4	0.98939	0.98942	1	18902	0	1.7649	0.0056882	0.019789	0.919896	382	4	1.7649
KDELR3	4	0.41922	0.58276	0.949041	11725	1	1.7629	0.0064979	0.022461	0.919896	442	3	1.7629
MRPL39	4	0.77364	0.81027	1	15115	1	1.7621	0.0090681	0.030654	0.919896	617	3	1.7621
UCP2	4	0.93808	0.93804	1	17693	0	1.7618	0.0034394	0.012199	0.919896	238	3	1.7618
TMOD1	4	0.86944	0.87246	1	15989	1	1.7607	0.011782	0.0391	0.919896	788	3	1.7607
KRTAP6-2	4	0.30703	0.48708	0.917984	10110	1	1.7603	0.0022867	0.0082039	0.919896	166	3	1.7603
UBXN7	4	0.92971	0.9295	1	17455	0	1.7585	0.010471	0.035048	0.919896	704	3	1.7585
NOTUM	4	0.95948	0.95939	1	18227	0	1.7576	0.0027831	0.0099095	0.919896	195	3	1.7576
TAF9	4	0.99516	0.99519	1	19015	0	1.7553	0.0048408	0.016968	0.919896	325	4	1.7553
URM1	3	0.70048	0.72199	0.995441	14680	1	1.7549	0.028503	0.07187	0.933603	1778	2	1.7549
LOC339862	4	0.99919	0.99918	1	19096	0	1.7536	0.00081196	0.0029677	0.751849	74	4	1.7536
MARK4	4	0.13068	0.27323	0.856885	6073	1	1.7535	0.0028362	0.010103	0.919896	199	3	1.7535
ASXL1	4	0.99972	0.99972	1	19106	0	1.7534	0.00028152	0.0010419	0.683663	29	4	1.7534
SLC6A13	4	0.43342	0.59499	0.954658	11900	1	1.753	0.0097909	0.032934	0.919896	663	3	1.753
MKRN2OS	4	0.98691	0.98692	1	18846	0	1.7524	0.0020798	0.0074839	0.911175	157	4	1.7524
VIPR2	4	0.46504	0.62208	0.966122	12296	1	1.7511	0.0051993	0.018161	0.919896	355	3	1.7511
SPTLC2	3	0.79587	0.79743	1	15251	1	1.7506	0.048286	0.1163	0.945224	2545	2	1.7506
DNAJC27	3	0.92019	0.92027	1	17219	0	1.7493	0.030743	0.077015	0.933603	1903	2	1.7493
SRSF12	4	0.91408	0.91387	1	17040	0	1.7491	0.014714	0.048132	0.919896	978	3	1.7491
CCDC116	4	0.57296	0.7158	0.993942	13739	1	1.7464	0.015411	0.050247	0.919896	1019	3	1.7464
CXCL9	4	0.74132	0.79369	1	14935	1	1.7464	0.010972	0.036613	0.919896	737	3	1.7464
KLC3	4	0.45137	0.61033	0.96145	12121	1	1.7452	0.011997	0.039758	0.919896	807	3	1.7452
TPRG1	4	0.99305	0.99309	1	18974	0	1.7447	0.0069458	0.023873	0.919896	469	4	1.7447
KHK	4	0.79435	0.82175	1	15241	1	1.7429	0.02633	0.081896	0.933603	1654	3	1.7429
SLC19A3	4	0.89494	0.8948	1	16537	1	1.7424	0.02074	0.065999	0.933603	1336	3	1.7424
TMEM53	4	0.9934	0.99344	1	18979	0	1.7423	0.0065953	0.022761	0.919896	449	4	1.7423
PRPH2	4	0.99937	0.99938	1	19099	0	1.7419	0.00062954	0.0023063	0.746951	59	4	1.7419
KLHDC7A	4	0.85653	0.86236	1	15782	1	1.7417	0.026908	0.08347	0.933603	1690	3	1.7417
PACS1	4	0.66514	0.76029	1	14475	1	1.7408	0.0097681	0.032858	0.919896	661	3	1.7408
GIPR	4	0.81156	0.83196	1	15362	1	1.7398	0.0077443	0.026459	0.919896	528	3	1.7398
NDOR1	4	0.8007	0.82547	1	15273	1	1.7393	0.030447	0.092936	0.934937	1891	3	1.7393
PCDHB11	4	0.98516	0.98517	1	18804	0	1.7381	0.0059298	0.020589	0.919896	399	4	1.7381
ANKRD18B	4	0.24187	0.43255	0.909399	9060	1	1.7379	0.014507	0.047499	0.919896	961	3	1.7379
AP3S1	4	0.65861	0.7577	1	14430	1	1.7367	0.017219	0.05573	0.925127	1142	3	1.7367
IRAK1BP1	4	0.98485	0.98485	1	18799	0	1.7363	0.0095782	0.032235	0.919896	649	4	1.7363
ACTA2	4	0.59619	0.73472	0.996703	14052	1	1.7355	0.013157	0.043301	0.919896	874	3	1.7355
ACOT1	4	0.47757	0.63283	0.972004	12433	1	1.734	0.0097522	0.032805	0.919896	658	3	1.734
EHD1	4	0.98662	0.98662	1	18839	0	1.7339	0.013384	0.044028	0.919896	891	4	1.7339
CNPY4	4	0.44433	0.60426	0.958696	12039	1	1.7304	0.019053	0.061112	0.933383	1244	3	1.7304
RC3H1	4	0.99783	0.99785	1	19066	0	1.7303	0.0021675	0.007804	0.919896	160	4	1.7303
FES	4	0.43342	0.59499	0.954658	11891	1	1.7301	0.012253	0.040545	0.919896	825	3	1.7301
PCDHGA12	4	0.67217	0.76313	1	14506	1	1.7301	0.010669	0.035662	0.919896	716	3	1.7301
DIXDC1	4	0.88452	0.88515	1	16285	1	1.7295	0.0067296	0.023192	0.919896	456	3	1.7295
CLEC17A	4	0.99489	0.99493	1	19009	0	1.7282	0.0051097	0.017871	0.919896	348	4	1.7282
ANKRD12	4	0.98162	0.98165	1	18724	0	1.7268	0.011613	0.038582	0.919896	779	4	1.7268
FAM122C	4	0.018441	0.059302	0.695825	1568	1	1.7265	0.0037215	0.013172	0.919896	258	3	1.7265
AS3MT	4	0.72246	0.78476	1	14824	1	1.7259	0.0063942	0.022114	0.919896	435	3	1.7259
OR5L1	4	0.89328	0.89322	1	16495	1	1.7259	0.019448	0.062285	0.933383	1265	3	1.7259
FAIM2	4	0.33895	0.51414	0.923405	10627	1	1.7249	0.00045553	0.0016692	0.717921	43	3	1.7249
RLTPR	4	0.84517	0.85391	1	15651	1	1.7242	0.0053423	0.018646	0.919896	363	3	1.7242
ATAD3B	4	0.39728	0.56398	0.94226	11433	1	1.7239	0.017026	0.055153	0.92344	1130	3	1.7239
ADPRHL2	4	0.6083	0.73894	0.997381	14131	1	1.7233	0.012093	0.040042	0.919896	813	3	1.7233
MVP	4	0.487	0.64092	0.974556	12551	1	1.7223	0.022124	0.069993	0.933603	1420	3	1.7223
EFNA1	4	0.82394	0.83966	1	15447	1	1.7202	0.0076153	0.026063	0.919896	515	3	1.7202
GTF3C3	4	0.59859	0.73555	0.996703	14071	1	1.7202	0.031596	0.095226	0.937701	1935	3	1.7202
FAM65B	4	0.70028	0.77487	1	14677	1	1.7199	0.0076046	0.026042	0.919896	514	3	1.7199
CAMK1G	4	0.9819	0.98193	1	18728	0	1.7196	0.018102	0.058288	0.925127	1197	4	1.7196
PRKD3	4	0.82623	0.84109	1	15465	1	1.7175	0.0043704	0.015359	0.919896	295	3	1.7175
ELOVL5	4	0.16027	0.3198	0.8687	7005	1	1.717	0.012224	0.040455	0.919896	822	3	1.717
OR3A1	4	0.99085	0.99091	1	18927	0	1.7166	0.0091459	0.030885	0.919896	622	4	1.7166
RCN2	4	0.99395	0.99399	1	18991	0	1.7152	0.0060509	0.020985	0.919896	407	4	1.7152
PXMP4	4	0.47967	0.63462	0.972214	12464	1	1.7147	0.011147	0.037182	0.919896	744	3	1.7147
CCDC112	4	0.58849	0.72954	0.996452	13960	1	1.7146	0.015255	0.049789	0.919896	1010	3	1.7146
NPTX2	4	0.64121	0.75106	1	14322	1	1.7146	0.012072	0.039973	0.919896	811	3	1.7146
DDX17	4	0.090057	0.20601	0.829746	4740	1	1.7128	0.010768	0.035967	0.919896	724	3	1.7128
ERGIC1	4	0.21014	0.39479	0.898382	8366	1	1.7128	0.015878	0.051649	0.919896	1056	3	1.7128
EDIL3	4	0.044082	0.12454	0.761557	3098	1	1.7089	0.013439	0.044202	0.919896	895	3	1.7089
ILDR2	4	0.89403	0.89393	1	16513	1	1.7078	0.0052562	0.018356	0.919896	358	3	1.7078
TMEM8A	4	0.70802	0.77827	1	14730	1	1.7075	0.022246	0.070363	0.933603	1431	3	1.7075
TGM7	4	0.59229	0.73293	0.996703	14020	1	1.7043	0.0086161	0.029216	0.919896	586	3	1.7043
KRTAP22-2	4	0.99647	0.99648	1	19042	0	1.7027	0.0035257	0.012492	0.919896	245	4	1.7027
LDLRAP1	4	0.42409	0.58694	0.951977	11775	1	1.7016	0.0068178	0.023469	0.919896	461	3	1.7016
C11orf80	4	0.16883	0.33299	0.871052	7268	1	1.7014	0.026059	0.081155	0.933603	1643	3	1.7014
AP3M1	4	0.97935	0.97939	1	18676	0	1.701	0.020655	0.065759	0.933603	1334	4	1.701
FAAH2	4	0.99511	0.99515	1	19013	0	1.6995	0.0048854	0.017116	0.919896	330	4	1.6995
SNX32	4	0.75289	0.79955	1	14994	1	1.6993	0.0050739	0.017742	0.919896	345	3	1.6993
ABHD11	4	0.91948	0.9193	1	17193	0	1.6992	0.0065041	0.022476	0.919896	443	3	1.6992
MRPL55	4	0.19791	0.37679	0.888946	8077	1	1.6983	0.0077174	0.02637	0.919896	524	3	1.6983
KIF2A	4	0.65484	0.7562	1	14408	1	1.6981	0.012626	0.041678	0.919896	843	3	1.6981
FAM111A	4	0.78343	0.81562	1	15176	1	1.6968	0.016069	0.05226	0.919896	1074	3	1.6968
COASY	4	0.97981	0.97987	1	18688	0	1.6961	0.017491	0.056524	0.925127	1157	4	1.6961
EDARADD	4	0.7304	0.78848	1	14869	1	1.6942	0.026927	0.08352	0.933603	1691	3	1.6942
N4BP2	4	0.85167	0.85864	1	15718	1	1.6941	0.018851	0.060509	0.930021	1239	3	1.6941
VAMP1	4	0.97174	0.97169	1	18507	0	1.694	0.004688	0.016426	0.919896	316	4	1.694
AMN	4	0.93293	0.93273	1	17552	0	1.6935	0.0072392	0.024824	0.919896	493	3	1.6935
GGACT	4	0.38453	0.55304	0.936106	11272	1	1.6935	0.022343	0.070641	0.933603	1437	3	1.6935
LRRC45	4	0.9964	0.99642	1	19040	0	1.6935	0.0035991	0.012734	0.919896	251	4	1.6935
RAB5B	4	0.74817	0.79714	1	14969	1	1.6924	0.015705	0.051136	0.919896	1043	3	1.6924
CITED2	4	0.050331	0.13588	0.771002	3352	1	1.6922	0.028028	0.086537	0.933603	1756	3	1.6922
METTL7B	4	0.99706	0.99706	1	19051	0	1.6922	0.002935	0.010461	0.919896	209	4	1.6922
HDGF	3	0.79252	0.79446	1	15231	1	1.6917	0.03795	0.093335	0.934937	2150	2	1.6917
OR2A4	4	0.59974	0.73597	0.996703	14083	1	1.6912	0.00988	0.033208	0.919896	667	3	1.6912
TEAD3	4	0.87137	0.87401	1	16030	1	1.6905	0.022217	0.070285	0.933603	1427	3	1.6905
ARHGDIA	4	0.9881	0.98813	1	18871	0	1.6852	0.011896	0.03944	0.919896	798	4	1.6852
ATXN2	4	0.99095	0.99099	1	18931	0	1.6849	0.0068706	0.023632	0.919896	463	4	1.6849
ZNF711	4	0.98134	0.98136	1	18713	0	1.6846	0.01026	0.034369	0.919896	692	4	1.6846
SIX2	4	0.97733	0.97736	1	18629	0	1.6832	0.00051158	0.0018779	0.717921	50	4	1.6832
HDAC4	4	0.93643	0.93633	1	17640	0	1.6825	0.011876	0.039382	0.919896	796	3	1.6825
NDUFS8	4	0.98907	0.98911	1	18896	0	1.6813	0.0016584	0.0059963	0.866709	132	4	1.6813
MFSD3	4	0.51109	0.66155	0.980707	12869	1	1.6811	0.021334	0.067728	0.933603	1375	3	1.6811
IQCH	4	0.62716	0.74585	0.999434	14240	1	1.6809	0.011616	0.038591	0.919896	780	3	1.6809
PLA2G16	4	0.98777	0.9878	1	18865	0	1.6806	0.012227	0.040466	0.919896	823	4	1.6806
FPR2	4	0.94104	0.94096	1	17773	0	1.6805	0.0080819	0.027522	0.919896	551	3	1.6805
SPINK8	4	0.9917	0.99177	1	18946	0	1.6798	0.0051217	0.01791	0.919896	351	4	1.6798
PRICKLE4	4	0.98693	0.98695	1	18848	0	1.6794	0.0027141	0.0096614	0.919896	189	4	1.6794
SLC24A2	4	0.91557	0.91536	1	17081	0	1.6784	0.024714	0.077388	0.933603	1555	3	1.6784
COQ10B	4	0.93254	0.93231	1	17544	0	1.6783	0.0099848	0.033531	0.919896	674	3	1.6783
ZMYM3	4	0.39287	0.56015	0.939973	11381	1	1.6783	0.0059879	0.020779	0.919896	402	3	1.6783
ACSL1	4	0.99247	0.99253	1	18967	0	1.6777	0.007528	0.025788	0.919896	507	4	1.6777
C11orf85	4	0.95269	0.95256	1	18051	0	1.6773	0.014928	0.048812	0.919896	993	3	1.6773
PSME2	4	0.99975	0.99975	1	19109	0	1.6771	0.00025344	0.00093934	0.676627	26	4	1.6771
NPIPB5	4	0.2384	0.42968	0.908811	8998	1	1.6761	0.0024473	0.0087798	0.919896	176	3	1.6761
SCFD1	4	0.82031	0.83737	1	15417	1	1.6758	0.0087108	0.02952	0.919896	594	3	1.6758
SLC25A17	4	0.98149	0.98151	1	18718	0	1.6751	0.018513	0.05953	0.928153	1222	4	1.6751
RALA	4	0.46372	0.62097	0.965415	12278	1	1.6745	0.018839	0.060476	0.930021	1238	3	1.6745
TMEM209	4	0.97286	0.97281	1	18527	0	1.6743	0.019927	0.063656	0.933603	1293	4	1.6743
TUBGCP6	3	0.53303	0.62178	0.966122	13150	1	1.6741	0.054682	0.13011	0.94622	2787	2	1.6741
POGZ	4	0.55479	0.6999	0.991802	13444	1	1.6728	0.015881	0.05166	0.919896	1057	3	1.6728
NKRF	4	0.47825	0.6334	0.972004	12438	1	1.6727	0.014862	0.048613	0.919896	987	3	1.6727
ZNF629	4	0.95761	0.95756	1	18181	0	1.6727	0.0027699	0.0098606	0.919896	194	3	1.6727
ERG	4	0.12895	0.27046	0.854983	6018	1	1.6726	0.0035698	0.01263	0.919896	248	3	1.6726
FEM1A	4	0.99847	0.99849	1	19081	0	1.6725	0.0015291	0.0055353	0.866709	122	4	1.6725
SLC27A3	4	0.97405	0.97397	1	18553	0	1.6719	0.016035	0.052147	0.919896	1069	4	1.6719
FAM184B	4	0.98417	0.98417	1	18781	0	1.6717	0.0054347	0.018955	0.919896	366	4	1.6717
TMC7	4	0.60098	0.73641	0.996703	14097	1	1.6716	0.01433	0.046938	0.919896	950	3	1.6716
RNF220	4	0.98895	0.989	1	18892	0	1.6715	0.0037006	0.013102	0.919896	257	4	1.6715
RFPL3	4	0.65159	0.75496	1	14387	1	1.6714	0.013168	0.043339	0.919896	876	3	1.6714
PEMT	4	0.91747	0.91728	1	17138	0	1.6711	0.012111	0.040099	0.919896	817	3	1.6711
SMIM21	4	0.98384	0.98383	1	18766	0	1.6703	0.01616	0.052539	0.919896	1081	4	1.6703
CRIPT	4	0.41425	0.57847	0.947113	11663	1	1.6694	0.020643	0.065726	0.933603	1333	3	1.6694
GPBP1	4	0.99371	0.99375	1	18986	0	1.669	0.0062851	0.021759	0.919896	423	4	1.669
CDH12	4	0.67398	0.76387	1	14522	1	1.6685	0.015598	0.05082	0.919896	1037	3	1.6685
AMOTL1	4	0.95732	0.95728	1	18171	0	1.6684	0.031858	0.095715	0.938449	1943	3	1.6684
DOCK11	4	0.89474	0.89461	1	16529	1	1.6667	0.0078627	0.02683	0.919896	537	3	1.6667
SLC1A6	4	0.99399	0.99405	1	18993	0	1.6654	0.0060099	0.020854	0.919896	403	4	1.6654
PEG10	4	0.98725	0.98726	1	18854	0	1.6643	0.0046884	0.016428	0.919896	317	4	1.6643
TMEM203	4	0.9949	0.99494	1	19010	0	1.6631	0.0050971	0.017826	0.919896	346	4	1.6631
RNF44	4	0.93749	0.93745	1	17674	0	1.6626	0.0081156	0.027629	0.919896	554	3	1.6626
HUS1B	4	0.99718	0.99719	1	19055	0	1.6625	0.0028186	0.010042	0.919896	198	4	1.6625
ATP7B	4	0.92075	0.92055	1	17230	0	1.662	0.020609	0.065632	0.933603	1328	3	1.662
DUSP4	4	0.92769	0.92746	1	17402	0	1.6611	0.030618	0.093253	0.934937	1898	3	1.6611
SPRED2	4	0.93363	0.93345	1	17571	0	1.66	0.007119	0.024429	0.919896	484	3	1.66
CMC4	4	0.64997	0.75435	1	14375	1	1.6592	0.024545	0.076908	0.933603	1542	3	1.6592
STOML2	4	0.74606	0.79608	1	14954	1	1.6592	0.0063356	0.021918	0.919896	430	3	1.6592
SLC6A11	4	0.98453	0.98454	1	18790	0	1.6585	0.015469	0.050432	0.919896	1030	4	1.6585
ZNF469	4	0.98425	0.98425	1	18784	0	1.6581	0.0052024	0.018172	0.919896	356	4	1.6581
ABCC1	4	0.98669	0.98668	1	18842	0	1.6578	0.0082143	0.02795	0.919896	561	4	1.6578
OR10G9	4	0.92499	0.92479	1	17341	0	1.6576	0.021712	0.068829	0.933603	1394	3	1.6576
CDKN1C	4	0.12672	0.2668	0.853273	5953	1	1.6571	0.020402	0.065038	0.933603	1317	3	1.6571
WNK4	4	0.99375	0.99378	1	18987	0	1.6556	0.0062546	0.021655	0.919896	420	4	1.6556
HECW1	4	0.37799	0.54746	0.933845	11192	1	1.6554	0.013962	0.045794	0.919896	931	3	1.6554
ZSCAN26	4	0.98825	0.98827	1	18876	0	1.6534	0.011752	0.039003	0.919896	786	4	1.6534
PPARGC1B	4	0.93903	0.93901	1	17722	0	1.6526	0.0069793	0.023979	0.919896	471	3	1.6526
OR56A5	4	0.99132	0.99137	1	18939	0	1.6517	0.0086814	0.029427	0.919896	593	4	1.6517
FLI1	4	0.86697	0.87043	1	15939	1	1.6515	0.012767	0.042113	0.919896	852	3	1.6515
FAM159B	4	0.95407	0.95395	1	18093	0	1.6502	0.011662	0.038723	0.919896	783	3	1.6502
CBX7	4	0.83255	0.84525	1	15519	1	1.6501	0.016466	0.053465	0.919896	1100	3	1.6501
ARHGEF26	4	0.48411	0.63842	0.974008	12511	1	1.6491	0.023515	0.073997	0.933603	1494	3	1.6491
PPP1R17	4	0.99546	0.9955	1	19022	0	1.6491	0.0045369	0.015921	0.919896	305	4	1.6491
RSF1	4	0.70028	0.77487	1	14675	1	1.6485	0.0092926	0.031358	0.919896	630	3	1.6485
POMGNT2	4	0.997	0.99699	1	19050	0	1.6481	0.0030041	0.010697	0.919896	212	4	1.6481
GPC2	4	0.73231	0.78938	1	14881	1	1.6479	0.030976	0.09399	0.936715	1911	3	1.6479
ADHFE1	4	0.77785	0.81253	1	15139	1	1.6475	0.0050336	0.017601	0.919896	343	3	1.6475
ELF4	4	0.98772	0.98774	1	18863	0	1.6462	0.0026656	0.0094884	0.919896	186	4	1.6462
BSN	4	0.55178	0.69723	0.99126	13416	1	1.6457	0.026609	0.082646	0.933603	1672	3	1.6457
UQCRC2	4	0.31986	0.49791	0.919707	10331	1	1.6436	0.012837	0.042349	0.919896	857	3	1.6436
KLHL18	4	0.86141	0.86609	1	15855	1	1.6417	0.01591	0.051745	0.919896	1060	3	1.6417
PMCH	4	0.9816	0.98163	1	18722	0	1.6389	0.01341	0.044118	0.919896	894	4	1.6389
ACHE	4	0.64643	0.75301	1	14350	1	1.6388	0.01023	0.034269	0.919896	687	3	1.6388
TTLL12	4	0.96578	0.96573	1	18375	0	1.6384	0.0044737	0.015703	0.919896	302	3	1.6384
ENTPD6	4	0.95395	0.95383	1	18086	0	1.6376	0.015795	0.051399	0.919896	1047	3	1.6376
SOWAHC	4	0.97222	0.97218	1	18513	0	1.6373	0.013371	0.04399	0.919896	889	4	1.6373
POU2AF1	4	0.65721	0.75717	1	14423	1	1.6372	0.023453	0.073812	0.933603	1492	3	1.6372
MARCKSL1	4	0.89975	0.89944	1	16662	1	1.637	0.011875	0.039381	0.919896	795	3	1.637
RNF133	4	0.9342	0.93404	1	17584	0	1.6362	0.011156	0.037211	0.919896	746	3	1.6362
CLU	4	0.14716	0.29949	0.862686	6617	1	1.6354	0.025525	0.079671	0.933603	1602	3	1.6354
COMT	4	0.9993	0.99931	1	19097	0	1.6353	0.0007013	0.002573	0.746951	64	4	1.6353
C1QL1	4	0.96656	0.9665	1	18390	0	1.6349	0.028406	0.087552	0.933603	1773	3	1.6349
DHX29	4	0.98693	0.98694	1	18847	0	1.6337	0.013074	0.043069	0.919896	872	4	1.6337
NUPR1	4	0.89528	0.89516	1	16543	1	1.6334	0.018767	0.060257	0.930021	1232	3	1.6334
ECHS1	4	0.91176	0.91157	1	16970	0	1.6332	0.0075322	0.025801	0.919896	508	3	1.6332
MICB	4	0.92603	0.92584	1	17367	0	1.633	0.0062755	0.02173	0.919896	421	3	1.633
SH3GLB2	4	0.97066	0.9706	1	18476	0	1.6329	0.023193	0.073083	0.933603	1478	4	1.6329
PRR27	4	0.22728	0.41958	0.908811	8778	1	1.6328	0.013381	0.044015	0.919896	890	3	1.6328
HRH3	4	0.98021	0.98026	1	18696	0	1.6327	0.0035783	0.012656	0.919896	249	4	1.6327
FSTL4	4	0.2426	0.43317	0.909438	9063	1	1.6319	0.034959	0.10174	0.945224	2047	3	1.6319
TMEM168	4	0.93323	0.93304	1	17558	0	1.6313	0.00090157	0.0032914	0.751849	82	3	1.6313
MTRNR2L4	4	0.98235	0.98237	1	18740	0	1.6312	0.010344	0.034638	0.919896	696	4	1.6312
TMEM161A	4	0.99565	0.99569	1	19027	0	1.6301	0.0043484	0.015277	0.919896	293	4	1.6301
AGXT2	4	0.36091	0.53292	0.929413	10942	1	1.6299	0.027613	0.085411	0.933603	1733	3	1.6299
RBP3	4	0.7924	0.8206	1	15229	1	1.6294	0.012335	0.040788	0.919896	830	3	1.6294
ABLIM2	4	0.61461	0.74126	0.997756	14175	1	1.6278	0.027931	0.086273	0.933603	1753	3	1.6278
RDH8	4	0.99838	0.99839	1	19076	0	1.6273	0.0016162	0.0058424	0.866709	128	4	1.6273
POLL	4	0.9923	0.99235	1	18962	0	1.6271	0.0077038	0.026321	0.919896	523	4	1.6271
SOX1	4	0.72246	0.78476	1	14823	1	1.6263	0.022028	0.069714	0.933603	1412	3	1.6263
ST3GAL3	4	0.99245	0.99251	1	18966	0	1.6262	0.0075461	0.025839	0.919896	510	4	1.6262
CCNC	4	0.74091	0.79349	1	14932	1	1.6258	0.013293	0.043744	0.919896	884	3	1.6258
OR5T1	4	0.99907	0.99906	1	19093	0	1.6254	0.00093129	0.0034033	0.751849	85	4	1.6254
TBX21	4	0.27373	0.45922	0.913611	9575	1	1.6244	0.013472	0.044287	0.919896	897	3	1.6244
IFNW1	3	0.9628	0.96304	1	18299	0	1.624	0.037196	0.091627	0.934005	2125	3	1.624
FAM160B2	4	0.93609	0.93599	1	17632	0	1.6236	0.022695	0.071633	0.933603	1456	3	1.6236
HP1BP3	4	0.98906	0.9891	1	18895	0	1.6232	0.010945	0.036521	0.919896	733	4	1.6232
HSPB9	4	0.43822	0.59902	0.95643	11956	1	1.6232	0.035921	0.1036	0.945224	2077	3	1.6232
MYO1D	4	0.99189	0.99196	1	18952	0	1.6227	0.0081088	0.027607	0.919896	552	4	1.6227
TMPRSS4	4	0.98807	0.98809	1	18869	0	1.6212	0.01193	0.039548	0.919896	801	4	1.6212
SRA1	4	0.94213	0.94206	1	17801	0	1.6207	0.019703	0.062991	0.933383	1284	3	1.6207
TEX22	4	0.99837	0.99837	1	19075	0	1.6205	0.0016341	0.0059103	0.866709	129	4	1.6205
RAD17	4	0.6527	0.75538	1	14392	1	1.6202	0.00499	0.017455	0.919896	340	3	1.6202
RASAL3	4	0.87317	0.87548	1	16066	1	1.6198	0.040359	0.11213	0.945224	2236	3	1.6198
RGSL1	4	0.81544	0.83435	1	15384	1	1.6196	0.004234	0.014904	0.919896	284	3	1.6196
RFTN2	4	0.60962	0.73942	0.997507	14144	1	1.6191	0.0093376	0.031493	0.919896	633	3	1.6191
THUMPD1	4	0.46372	0.62097	0.965415	12286	1	1.6185	0.017912	0.057741	0.925127	1182	3	1.6185
VDAC2	4	0.9995	0.99951	1	19102	0	1.6174	0.00050179	0.0018463	0.717921	48	4	1.6174
PMFBP1	4	0.91276	0.91256	1	16999	0	1.6166	0.0078074	0.026654	0.919896	533	3	1.6166
MLC1	4	0.99364	0.99367	1	18982	0	1.616	0.0063572	0.021995	0.919896	432	4	1.616
SLC27A1	4	0.94503	0.9449	1	17873	0	1.6159	0.0092798	0.031315	0.919896	628	3	1.6159
CCDC97	4	0.99301	0.99306	1	18973	0	1.6155	0.0069859	0.024006	0.919896	472	4	1.6155
PDIA2	4	0.054833	0.14417	0.777779	3527	1	1.6154	0.0048188	0.016887	0.919896	323	3	1.6154
ATP8A2	4	0.78878	0.81856	1	15207	1	1.6132	0.011418	0.03799	0.919896	765	3	1.6132
SMARCD3	4	0.45957	0.6174	0.964162	12225	1	1.6129	0.020396	0.065019	0.933603	1316	3	1.6129
PATL2	4	0.98907	0.98912	1	18897	0	1.612	0.010927	0.036475	0.919896	731	4	1.612
BTN1A1	4	0.99763	0.99762	1	19062	0	1.6114	0.0023742	0.0085266	0.919896	171	4	1.6114
ANKRD40	4	0.97827	0.97831	1	18648	0	1.6097	0.0064405	0.022271	0.919896	439	4	1.6097
ZNF286A	4	0.21162	0.39705	0.898961	8408	1	1.609	0.030619	0.093254	0.934937	1899	3	1.609
DDR2	4	0.97393	0.97385	1	18549	0	1.6074	0.024286	0.076204	0.933603	1529	4	1.6074
TBX6	4	0.65484	0.7562	1	14407	1	1.6072	0.026769	0.083078	0.933603	1682	3	1.6072
NIPAL4	4	0.99912	0.99911	1	19095	0	1.6069	0.00088203	0.0032179	0.751849	78	4	1.6069
MLNR	4	0.41151	0.57617	0.946093	11625	1	1.6051	0.045468	0.12174	0.945224	2445	3	1.6051
ST6GAL2	4	0.42731	0.58972	0.952555	11823	1	1.6044	0.029771	0.091289	0.934005	1860	3	1.6044
PATZ1	4	0.99056	0.99059	1	18923	0	1.604	0.009436	0.031798	0.919896	642	4	1.604
HNRNPCL4	3	0.55078	0.63112	0.970645	13403	1	1.6025	0.058441	0.13808	0.94622	2926	2	1.6025
ASB8	4	0.87096	0.87369	1	16020	1	1.6024	0.033101	0.09812	0.944083	1976	3	1.6024
C5orf63	4	0.90556	0.90525	1	16814	0	1.6019	0.016965	0.054962	0.92344	1128	3	1.6019
ZNF766	4	0.71084	0.77949	1	14751	1	1.6017	0.0088795	0.03005	0.919896	602	3	1.6017
PCDH20	4	0.99893	0.99892	1	19089	0	1.6014	0.0010717	0.0038897	0.78027	93	4	1.6014
TM9SF2	4	0.48265	0.63716	0.973717	12489	1	1.6012	0.01033	0.034597	0.919896	695	3	1.6012
A1CF	4	0.99712	0.99711	1	19053	0	1.6011	0.0028849	0.010277	0.919896	204	4	1.6011
CLEC18B	4	0.71524	0.78145	1	14781	1	1.5998	0.017699	0.057102	0.925127	1168	3	1.5998
NCMAP	4	0.99095	0.991	1	18932	0	1.5991	0.0090497	0.030593	0.919896	615	4	1.5991
OMP	4	0.25705	0.4453	0.91354	9288	1	1.5991	0.021912	0.069381	0.933603	1404	3	1.5991
NOS1AP	4	0.92657	0.92636	1	17378	0	1.599	0.039507	0.1105	0.945224	2204	3	1.599
SGPP2	4	0.9716	0.97156	1	18504	0	1.5983	0.028402	0.087541	0.933603	1772	4	1.5983
MYOZ2	4	0.20078	0.38104	0.890518	8151	1	1.5975	0.0057845	0.020106	0.919896	391	3	1.5975
ATP7A	4	0.87756	0.87914	1	16158	1	1.5973	0.0089924	0.030404	0.919896	611	3	1.5973
CAPRIN1	4	0.70622	0.77747	1	14709	1	1.5971	0.00030783	0.0011356	0.692435	31	2	1.5971
PRM1	4	0.88815	0.88847	1	16369	1	1.5971	0.0080467	0.027404	0.919896	547	3	1.5971
P2RX2	4	0.3818	0.55074	0.935711	11237	1	1.5961	0.01928	0.061774	0.933383	1255	3	1.5961
HTR7	4	0.2134	0.39962	0.89953	8454	1	1.596	0.012129	0.040161	0.919896	819	3	1.596
CCDC122	4	0.91164	0.91144	1	16965	0	1.5955	0.024999	0.0782	0.933603	1575	3	1.5955
ATG14	4	0.38378	0.5524	0.936106	11268	1	1.5945	0.0093751	0.031618	0.919896	637	3	1.5945
DSE	4	0.94019	0.94014	1	17748	0	1.5945	0.030804	0.093616	0.934937	1907	3	1.5945
GSX2	4	0.8848	0.8854	1	16291	1	1.5942	0.0049207	0.017238	0.919896	334	3	1.5942
ALX3	4	0.87625	0.87803	1	16131	1	1.5929	0.024673	0.077267	0.933603	1552	3	1.5929
THBS3	4	0.92095	0.92074	1	17236	0	1.5928	0.027481	0.085039	0.933603	1723	3	1.5928
GALC	4	0.34727	0.52125	0.925569	10752	1	1.592	0.034276	0.10045	0.944652	2018	3	1.592
WNT10A	4	0.11112	0.24139	0.842972	5458	1	1.5908	0.02179	0.069047	0.933603	1398	3	1.5908
TCF7L2	4	0.99788	0.9979	1	19067	0	1.5906	0.0021166	0.0076227	0.919896	158	4	1.5906
PDHX	4	0.91353	0.9133	1	17021	0	1.5905	0.029941	0.091728	0.934005	1868	3	1.5905
GAL3ST2	3	0.99681	0.99688	1	19048	0	1.5904	0.0031882	0.0088477	0.919896	223	3	1.5904
NKIRAS2	4	0.67505	0.76429	1	14529	1	1.5904	0.0023422	0.0084105	0.919896	169	3	1.5904
TSPO	4	0.98852	0.98856	1	18884	0	1.5903	0.01148	0.038175	0.919896	768	4	1.5903
WBP4	4	0.99743	0.99744	1	19060	0	1.5899	0.0025653	0.0091606	0.919896	179	4	1.5899
ZNF117	4	0.12719	0.26756	0.853273	5968	1	1.5899	0.015869	0.051618	0.919896	1052	3	1.5899
SPATA24	4	0.9881	0.98812	1	18870	0	1.5896	0.011903	0.039462	0.919896	799	4	1.5896
CSMD2	4	0.98436	0.98436	1	18786	0	1.5894	0.015643	0.050956	0.919896	1042	4	1.5894
CSPG4	4	0.99089	0.99093	1	18930	0	1.589	0.0091132	0.030786	0.919896	619	4	1.589
ZNF503	4	0.50075	0.65268	0.978357	12719	1	1.5888	0.010802	0.036086	0.919896	727	3	1.5888
IFNA6	3	0.29295	0.43337	0.909511	9889	1	1.5885	0.075472	0.17064	0.954479	3526	2	1.5885
MRGPRX4	4	0.99164	0.99169	1	18943	0	1.5875	0.0083637	0.02844	0.919896	571	4	1.5875
KLK5	4	0.44155	0.60188	0.957633	12005	1	1.5872	0.024318	0.07628	0.933603	1532	3	1.5872
GFOD2	4	0.97755	0.97758	1	18638	0	1.5858	0.013803	0.045298	0.919896	921	4	1.5858
CD46	4	0.31255	0.49183	0.917984	10221	1	1.5855	0.0094347	0.031795	0.919896	641	3	1.5855
AZU1	4	0.97544	0.97537	1	18590	0	1.5854	0.016632	0.053944	0.919896	1111	4	1.5854
C18orf21	4	0.67634	0.76481	1	14538	1	1.5851	0.0011833	0.0042859	0.787748	102	2	1.5851
PTS	4	0.98887	0.98891	1	18889	0	1.5847	0.011135	0.037141	0.919896	743	4	1.5847
C1D	4	0.41273	0.57719	0.946384	11645	1	1.5836	0.025625	0.079937	0.933603	1609	3	1.5836
NSUN7	4	0.058615	0.15091	0.782402	3673	1	1.5823	0.025285	0.079015	0.933603	1590	3	1.5823
PLCE1	4	0.22384	0.41467	0.906712	8711	1	1.5822	0.018445	0.059317	0.927284	1218	3	1.5822
ZNF865	4	0.98729	0.98732	1	18856	0	1.5818	0.012709	0.041943	0.919896	848	4	1.5818
POLK	4	0.18142	0.35216	0.876967	7645	1	1.5811	0.016607	0.053876	0.919896	1109	3	1.5811
MRPL41	4	0.94737	0.94733	1	17936	0	1.5808	0.020258	0.064606	0.933603	1311	3	1.5808
PRR32	4	0.96596	0.96589	1	18378	0	1.5808	0.030023	0.091954	0.934005	1874	3	1.5808
SLC41A1	4	0.99259	0.99264	1	18968	0	1.5808	0.0074135	0.025406	0.919896	502	4	1.5808
CLIC6	4	0.7951	0.8222	1	15247	1	1.5784	0.01485	0.048566	0.919896	985	3	1.5784
SARS2	4	0.80948	0.8307	1	15343	1	1.5775	0.026118	0.081299	0.933603	1646	3	1.5775
GRIK4	4	0.9935	0.99353	1	18980	0	1.5766	0.0065043	0.022476	0.919896	444	4	1.5766
RETN	4	0.9647	0.96466	1	18342	0	1.5765	0.010015	0.033616	0.919896	677	3	1.5765
HRH4	4	0.83526	0.84711	1	15545	1	1.5762	0.0035858	0.012684	0.919896	250	3	1.5762
IGSF3	4	0.95081	0.95073	1	18016	0	1.5762	0.022266	0.070424	0.933603	1433	3	1.5762
ASMT	4	0.96477	0.96473	1	18346	0	1.576	0.01466	0.047963	0.919896	971	3	1.576
ZNF468	4	0.52994	0.67797	0.985737	13117	1	1.5759	0.031674	0.095372	0.938258	1937	3	1.5759
KCTD20	4	0.74569	0.7959	1	14951	1	1.5745	0.010641	0.035589	0.919896	715	3	1.5745
KRTAP4-11	4	0.99814	0.99816	1	19071	0	1.5731	0.0018632	0.0067142	0.899237	142	4	1.5731
PRAMEF4	4	0.030334	0.092809	0.714764	2465	1	1.573	0.010678	0.035688	0.919896	718	3	1.573
PTMA	4	0.77955	0.81346	1	15148	1	1.5727	0.011987	0.039722	0.919896	806	3	1.5727
HLA-DQA2	4	0.91695	0.91674	1	17117	0	1.572	0.010496	0.03512	0.919896	707	3	1.572
CARD17	4	0.31255	0.49183	0.917984	10226	1	1.5714	0.035939	0.10364	0.945224	2080	3	1.5714
AGAP5	4	0.71351	0.78066	1	14773	1	1.5712	0.013684	0.044945	0.919896	908	3	1.5712
PIWIL3	4	0.17599	0.34398	0.873316	7504	1	1.571	0.00026565	0.00099113	0.676627	28	3	1.571
CEP104	4	0.9289	0.92871	1	17427	0	1.5705	0.022119	0.069978	0.933603	1419	3	1.5705
ARHGEF17	3	0.41999	0.56712	0.943934	11732	1	1.5695	0.077077	0.17268	0.954733	3584	2	1.5695
CPLX4	4	0.93677	0.9367	1	17649	0	1.5695	0.017749	0.057247	0.925127	1170	3	1.5695
AMICA1	3	0.83769	0.83774	1	15569	0	1.5684	0.035884	0.08866	0.933603	2075	2	1.5684
NACAD	4	0.4754	0.63099	0.970645	12408	1	1.568	0.055467	0.14038	0.94622	2821	3	1.568
SH2D3C	4	0.98341	0.98343	1	18755	0	1.5676	0.014213	0.04656	0.919896	942	4	1.5676
SLC36A1	4	0.89235	0.89235	1	16471	1	1.5668	0.012032	0.039866	0.919896	809	3	1.5668
CLCN7	4	0.95884	0.95879	1	18210	0	1.5661	0.012899	0.042529	0.919896	862	3	1.5661
GLB1L2	4	0.97034	0.97028	1	18466	0	1.5661	0.017803	0.057413	0.925127	1173	4	1.5661
NPC1L1	4	0.0072762	0.024942	0.695825	625	1	1.5656	0.030129	0.092239	0.934378	1879	3	1.5656
TMEM185B	4	0.45691	0.61509	0.963046	12190	1	1.5654	0.011983	0.039709	0.919896	805	3	1.5654
MAP1A	3	0.97786	0.978	1	18640	0	1.5651	0.022144	0.056827	0.925127	1425	3	1.5651
CYP11B1	4	0.4216	0.58483	0.950591	11747	1	1.5649	0.027731	0.085723	0.933603	1738	3	1.5649
ELFN1	4	0.33072	0.50717	0.920965	10510	1	1.5647	0.044964	0.12082	0.945224	2422	3	1.5647
GPR85	4	0.39911	0.56558	0.942477	11463	1	1.5632	0.017869	0.057603	0.925127	1179	3	1.5632
ARF6	4	0.37649	0.54618	0.9332	11174	1	1.5629	0.0046015	0.016127	0.919896	312	3	1.5629
IL4R	4	0.59619	0.73472	0.996703	14054	1	1.5628	0.026689	0.082868	0.933603	1677	3	1.5628
GSTM3	4	0.97141	0.97138	1	18499	0	1.5626	0.01252	0.04135	0.919896	837	4	1.5626
SERPINA6	4	0.90009	0.89973	1	16671	1	1.5626	0.011334	0.037741	0.919896	756	3	1.5626
F3	4	0.12317	0.26109	0.849838	5844	1	1.5625	0.019944	0.0637	0.933603	1295	3	1.5625
ZSCAN30	4	0.042196	0.12099	0.758769	3022	1	1.5622	0.019403	0.062171	0.933383	1262	3	1.5622
C1orf100	4	0.88336	0.88411	1	16257	1	1.5621	0.026908	0.08347	0.933603	1689	3	1.5621
DNAJA2	4	0.63875	0.75011	1	14304	1	1.5617	0.022695	0.071633	0.933603	1455	3	1.5617
SAA4	4	0.28584	0.46935	0.914839	9771	1	1.5611	0.0051147	0.017888	0.919896	349	3	1.5611
MMP13	4	0.060401	0.15412	0.786583	3728	1	1.5606	0.026584	0.082576	0.933603	1669	3	1.5606
C1QTNF4	4	0.91832	0.9181	1	17158	0	1.5594	0.044016	0.11907	0.945224	2382	3	1.5594
CRISP1	4	0.99602	0.99605	1	19035	0	1.5592	0.0039807	0.01404	0.919896	273	4	1.5592
CDK5RAP1	4	0.6684	0.76158	1	14491	1	1.5591	0.036361	0.10445	0.945224	2097	3	1.5591
UBE2E3	4	0.32709	0.50408	0.920581	10448	1	1.5583	0.015558	0.050707	0.919896	1035	3	1.5583
ZNF212	4	0.606	0.73814	0.997065	14119	1	1.5583	0.042917	0.11699	0.945224	2338	3	1.5583
SYT3	4	0.69216	0.77144	1	14629	1	1.5576	0.025138	0.078611	0.933603	1583	3	1.5576
HSPB8	4	0.89702	0.8968	1	16579	1	1.5575	0.025933	0.080828	0.933603	1632	3	1.5575
M6PR	4	0.96099	0.96089	1	18259	0	1.5569	0.01889	0.060619	0.930713	1241	3	1.5569
CYP3A43	4	0.87129	0.87396	1	16026	1	1.5562	0.0086367	0.029296	0.919896	588	3	1.5562
PSAP	4	0.81404	0.83349	1	15376	1	1.5555	0.016819	0.054511	0.921186	1121	3	1.5555
BAALC	4	0.66401	0.75982	1	14461	1	1.5547	0.034171	0.10025	0.944652	2012	3	1.5547
KLRF2	4	0.9836	0.98361	1	18759	0	1.5545	0.013628	0.044772	0.919896	903	4	1.5545
CLDN9	4	0.53604	0.68333	0.987515	13189	1	1.5531	0.023159	0.07298	0.933603	1477	3	1.5531
SMIM24	4	0.93894	0.93891	1	17719	0	1.5527	0.010886	0.036345	0.919896	730	3	1.5527
CCL7	4	0.98903	0.98908	1	18893	0	1.5526	0.01097	0.036603	0.919896	736	4	1.5526
CDC42BPB	4	0.21974	0.40877	0.903942	8615	1	1.5517	0.0446	0.12015	0.945224	2405	3	1.5517
PLEC	4	0.89492	0.89478	1	16536	1	1.5511	0.04881	0.12791	0.94622	2567	3	1.5511
RPS4Y1	4	0.69358	0.77204	1	14644	1	1.5508	0.0074538	0.025543	0.919896	503	3	1.5508
DPP4	4	0.82823	0.84241	1	15481	1	1.5506	0.024896	0.077919	0.933603	1569	3	1.5506
SPINK4	4	0.62077	0.74352	0.99844	14210	1	1.5504	0.020124	0.064234	0.933603	1305	3	1.5504
BARHL2	4	0.78817	0.81821	1	15205	1	1.5503	0.044272	0.11956	0.945224	2391	3	1.5503
AGAP11	4	0.7596	0.80291	1	15032	1	1.5502	0.046571	0.12377	0.945224	2498	3	1.5502
FXYD5	4	0.98508	0.9851	1	18801	0	1.5499	0.014915	0.048774	0.919896	992	4	1.5499
FLOT1	4	0.86171	0.86633	1	15859	1	1.5491	0.0073316	0.02513	0.919896	497	3	1.5491
MTNR1B	4	0.41551	0.57956	0.947541	11675	1	1.5487	0.01548	0.05047	0.919896	1032	3	1.5487
FOXK2	4	0.97339	0.97332	1	18539	0	1.5486	0.019259	0.061717	0.933383	1253	4	1.5486
FAM177B	4	0.25792	0.446	0.91354	9302	1	1.5485	0.029932	0.091707	0.934005	1866	3	1.5485
CATSPER4	4	0.62604	0.74546	0.999434	14236	1	1.5484	0.020313	0.064767	0.933603	1314	3	1.5484
PRY2	4	0.94293	0.94284	1	17820	0	1.5484	0.021798	0.069072	0.933603	1399	3	1.5484
CMC1	4	0.78175	0.81466	1	15164	1	1.548	0.023331	0.073468	0.933603	1485	3	1.548
TPTE	4	0.38933	0.55712	0.938189	11340	1	1.5477	0.017292	0.055945	0.925127	1148	3	1.5477
EQTN	4	0.6336	0.74821	1	14276	1	1.5473	0.015433	0.050317	0.919896	1025	3	1.5473
FCER1G	4	0.48857	0.64228	0.975626	12563	1	1.5472	0.012736	0.042022	0.919896	850	3	1.5472
ZNF354B	4	0.94288	0.94277	1	17818	0	1.547	0.033397	0.098728	0.944541	1988	3	1.547
ERICH2	4	0.82076	0.83765	1	15422	1	1.546	0.045381	0.12155	0.945224	2441	3	1.546
ITGA10	4	0.2426	0.43317	0.909438	9065	1	1.5459	0.0085367	0.02897	0.919896	580	3	1.5459
MFSD1	3	0.99424	0.99435	1	18997	0	1.5459	0.0057618	0.015801	0.919896	388	3	1.5459
ZFYVE27	4	0.43342	0.59499	0.954658	11901	1	1.5459	0.026645	0.082749	0.933603	1675	3	1.5459
CDK5RAP3	4	0.99095	0.991	1	18933	0	1.5456	0.0090482	0.030588	0.919896	614	4	1.5456
ZFP2	4	0.94373	0.94364	1	17842	0	1.5455	0.013643	0.044814	0.919896	905	3	1.5455
HDAC7	4	0.70714	0.77789	1	14721	1	1.545	0.030173	0.092364	0.934378	1882	3	1.545
C7orf60	4	0.22634	0.41824	0.908682	8760	1	1.544	0.029092	0.089443	0.933603	1813	3	1.544
HCFC1R1	4	0.7235	0.78525	1	14832	1	1.5438	0.042258	0.11569	0.945224	2312	3	1.5438
MXRA5	4	0.33895	0.51414	0.923405	10631	1	1.5435	0.022405	0.070818	0.933603	1440	3	1.5435
CHIC2	4	0.99404	0.9941	1	18994	0	1.5425	0.0059578	0.02068	0.919896	400	4	1.5425
ZNF132	4	0.2656	0.4524	0.913611	9424	1	1.5425	0.010254	0.034349	0.919896	690	3	1.5425
CHD8	4	0.63106	0.74727	1	14262	1	1.5418	0.027764	0.085808	0.933603	1739	3	1.5418
SPARC	4	0.99336	0.9934	1	18977	0	1.5407	0.0066417	0.022905	0.919896	453	4	1.5407
FAT1	4	0.91513	0.91492	1	17070	0	1.5402	0.0071041	0.02438	0.919896	481	3	1.5402
ING4	4	0.59974	0.73597	0.996703	14080	1	1.5385	0.021122	0.067129	0.933603	1360	3	1.5385
ANKAR	4	0.96607	0.966	1	18382	0	1.5377	0.019803	0.063274	0.933603	1288	3	1.5377
ACTL9	3	0.99232	0.99242	1	18963	0	1.5373	0.0076839	0.020834	0.919896	520	3	1.5373
ZBED2	4	0.41151	0.57617	0.946093	11627	1	1.5372	0.02949	0.090505	0.933603	1842	3	1.5372
NKX3-1	4	0.96561	0.96553	1	18368	0	1.5371	0.0071215	0.024435	0.919896	485	3	1.5371
PLD1	4	0.66961	0.76206	1	14494	1	1.537	0.023386	0.073638	0.933603	1488	3	1.537
NCDN	4	0.50735	0.65838	0.97953	12822	1	1.5354	0.018261	0.058772	0.926151	1208	3	1.5354
METTL15	4	0.71802	0.78273	1	14796	1	1.5348	0.019861	0.063447	0.933603	1291	3	1.5348
DEFB104B	4	0.93356	0.93338	1	17568	0	1.5322	0.035548	0.10288	0.945224	2064	3	1.5322
SMIM15	4	0.96199	0.9619	1	18282	0	1.532	0.0063176	0.02186	0.919896	428	3	1.532
CST11	4	0.87588	0.8777	1	16121	1	1.5318	0.0020266	0.0073	0.911175	153	2	1.5318
LRP2BP	4	0.41151	0.57617	0.946093	11629	1	1.5316	0.019337	0.061964	0.933383	1258	3	1.5316
SLC22A20	4	0.036958	0.11074	0.745588	2817	1	1.5311	0.011826	0.039236	0.919896	791	3	1.5311
TAB1	4	0.44697	0.60655	0.960178	12065	1	1.5305	0.03361	0.099132	0.944652	1995	3	1.5305
C11orf63	4	0.97998	0.98004	1	18691	0	1.5299	0.017506	0.056567	0.925127	1159	4	1.5299
MYOG	4	0.17599	0.34398	0.873316	7506	1	1.5295	0.014384	0.047106	0.919896	956	3	1.5295
NOX1	4	0.91858	0.91837	1	17168	0	1.5277	0.0011146	0.0040492	0.78401	95	2	1.5277
NEB	4	0.20005	0.37997	0.890517	8134	1	1.5275	0.016551	0.053716	0.919896	1104	3	1.5275
MYL12B	4	0.93142	0.9312	1	17509	0	1.5254	0.043115	0.11735	0.945224	2345	3	1.5254
ZNF234	4	0.57551	0.71809	0.9949	13767	1	1.5253	0.015008	0.049058	0.919896	996	3	1.5253
ABHD1	4	0.71084	0.77949	1	14752	1	1.5248	0.022244	0.070356	0.933603	1430	3	1.5248
GALM	4	0.98001	0.98008	1	18693	0	1.5248	0.019986	0.063821	0.933603	1297	4	1.5248
PM20D1	4	0.054076	0.14283	0.777779	3492	1	1.5248	0.032741	0.097407	0.943249	1963	3	1.5248
VASH2	4	0.98888	0.98893	1	18890	0	1.5244	0.010728	0.035849	0.919896	721	4	1.5244
ACSM5	2	0.90338	0.90311	1	16755	0	1.524	0.096622	0.165	0.950056	4227	2	1.524
SCN10A	4	0.99439	0.99444	1	19000	0	1.5234	0.0056093	0.01952	0.919896	379	4	1.5234
AMMECR1L	4	0.98129	0.98132	1	18712	0	1.5233	0.018707	0.060091	0.930021	1231	4	1.5233
CER1	4	0.38315	0.55187	0.936081	11256	1	1.5221	0.03647	0.10467	0.945224	2102	3	1.5221
CHAC2	4	0.69156	0.77118	1	14628	1	1.521	0.024664	0.077251	0.933603	1550	3	1.521
ZNF429	4	0.99651	0.99651	1	19043	0	1.5202	0.0034938	0.012392	0.919896	243	4	1.5202
DUSP19	3	0.12501	0.23998	0.842383	5908	1	1.5173	0.087964	0.18625	0.956434	3941	2	1.5173
CTLA4	4	0.98892	0.98896	1	18891	0	1.5168	0.011083	0.036964	0.919896	741	4	1.5168
TMEM246	4	0.93022	0.93	1	17469	0	1.5168	4e-05	0.00014633	0.399576	7	2	1.5168
TYW1B	4	0.54597	0.69212	0.989892	13336	1	1.5162	0.047277	0.12509	0.94622	2519	3	1.5162
KIAA1045	4	0.58713	0.72831	0.996388	13939	1	1.5155	0.027792	0.085891	0.933603	1742	3	1.5155
KIAA0930	4	0.54597	0.69212	0.989892	13338	1	1.5139	0.035217	0.10225	0.945224	2053	3	1.5139
MAGEC2	4	0.99808	0.99809	1	19069	0	1.5139	0.0019249	0.0069405	0.902428	147	4	1.5139
IFNL3	4	0.81671	0.83514	1	15392	1	1.5135	0.039874	0.1112	0.945224	2218	3	1.5135
DENND4B	4	0.21087	0.39592	0.898961	8387	1	1.5129	0.028203	0.086984	0.933603	1761	3	1.5129
C16orf52	4	0.99376	0.9938	1	18988	0	1.5128	0.0062394	0.021605	0.919896	419	4	1.5128
KIAA0040	4	0.98128	0.9813	1	18711	0	1.5128	0.0064959	0.022457	0.919896	441	4	1.5128
P2RY12	4	0.96085	0.96077	1	18256	0	1.5126	0.015871	0.051622	0.919896	1053	3	1.5126
ZNF674	4	0.94094	0.94087	1	17771	0	1.5125	0.016593	0.053839	0.919896	1108	3	1.5125
GATA5	4	0.89224	0.89225	1	16468	1	1.5123	0.013896	0.045598	0.919896	927	3	1.5123
P3H1	4	0.78878	0.81856	1	15210	1	1.5123	0.0042317	0.014897	0.919896	283	3	1.5123
ACTRT1	4	0.61461	0.74126	0.997756	14169	1	1.512	0.0057704	0.020056	0.919896	389	3	1.512
RNASEL	4	0.6479	0.75357	1	14358	1	1.5118	0.0045866	0.016085	0.919896	311	3	1.5118
ENTHD2	4	0.77859	0.81293	1	15141	1	1.5117	0.046136	0.123	0.945224	2474	3	1.5117
DVL1	4	0.98962	0.98964	1	18906	0	1.5116	0.01038	0.034746	0.919896	700	4	1.5116
ANKRD18A	4	0.99216	0.99221	1	18960	0	1.5112	0.0078438	0.026769	0.919896	535	4	1.5112
AQP10	4	0.99068	0.99072	1	18925	0	1.5098	0.0093153	0.031428	0.919896	631	4	1.5098
CT45A9	4	0.56201	0.70625	0.992057	13573	1	1.5097	0.04799	0.12641	0.94622	2539	3	1.5097
METTL21B	4	0.26143	0.4489	0.913548	9355	1	1.5096	0.0068982	0.023713	0.919896	465	3	1.5096
GMPS	4	0.64643	0.75301	1	14349	1	1.5085	0.025288	0.079029	0.933603	1591	3	1.5085
C7orf76	4	0.52012	0.66943	0.982952	12995	1	1.5082	0.0035511	0.012573	0.919896	247	3	1.5082
ERAS	3	0.9885	0.98864	1	18883	0	1.508	0.011497	0.030597	0.919896	769	3	1.508
FAM153A	4	0.97402	0.97394	1	18551	0	1.5071	0.020995	0.066728	0.933603	1350	4	1.5071
TIAL1	4	0.96577	0.96572	1	18373	0	1.5071	0.01883	0.060452	0.930021	1237	3	1.5071
STBD1	4	0.95357	0.95344	1	18076	0	1.5069	0.017475	0.05648	0.925127	1156	3	1.5069
OR4A5	4	0.97733	0.97736	1	18628	0	1.5066	0.013193	0.043422	0.919896	878	4	1.5066
NRDE2	4	0.74731	0.79672	1	14964	1	1.5065	0.064673	0.15723	0.946912	3170	3	1.5065
SGMS2	4	0.55816	0.70284	0.991802	13515	1	1.5057	0.05524	0.13999	0.94622	2812	3	1.5057
BLMH	4	0.67315	0.76353	1	14513	1	1.5056	0.019097	0.061241	0.933383	1246	3	1.5056
MBD3L5	4	0.80236	0.82644	1	15286	1	1.505	0.034498	0.10087	0.944652	2030	3	1.505
TMIE	4	0.97741	0.97744	1	18634	0	1.5044	0.022588	0.071343	0.933603	1447	4	1.5044
BCHE	4	0.99864	0.99864	1	19087	0	1.5037	0.0013641	0.0049407	0.835757	112	4	1.5037
EVI5L	4	0.71263	0.78025	1	14765	1	1.5033	0.048601	0.12752	0.94622	2558	3	1.5033
KLK10	4	0.97953	0.97957	1	18681	0	1.5025	0.016424	0.05333	0.919896	1096	4	1.5025
HMGCS2	4	0.65721	0.75717	1	14421	1	1.5023	0.023418	0.073719	0.933603	1490	3	1.5023
SMIM10L1	4	0.40374	0.5695	0.944553	11516	1	1.5021	0.029155	0.089617	0.933603	1819	3	1.5021
AFAP1L2	4	0.76999	0.80837	1	15096	1	1.5016	0.016311	0.053005	0.919896	1090	3	1.5016
CDH20	4	0.99911	0.9991	1	19094	0	1.5015	0.00088961	0.0032479	0.751849	79	4	1.5015
BPY2	4	0.94173	0.94166	1	17792	0	1.5004	0.010363	0.0347	0.919896	697	3	1.5004
PLEKHA4	4	0.98563	0.98563	1	18819	0	1.4991	0.01437	0.047064	0.919896	952	4	1.4991
RAB13	4	0.52994	0.67797	0.985737	13119	1	1.4983	0.074664	0.17519	0.954733	3497	3	1.4983
FAM196B	4	0.44557	0.60532	0.959583	12049	1	1.4976	0.035568	0.10292	0.945224	2065	3	1.4976
MFHAS1	4	0.5687	0.71208	0.993362	13670	1	1.4973	0.024384	0.076475	0.933603	1533	3	1.4973
KIAA1614	4	0.43588	0.59704	0.956115	11926	1	1.497	0.024408	0.076537	0.933603	1535	3	1.497
CNTNAP3	4	0.9981	0.99812	1	19070	0	1.4969	0.0019013	0.0068468	0.902428	145	4	1.4969
TMEM200B	4	0.15069	0.30498	0.864269	6720	1	1.4969	0.01196	0.039639	0.919896	804	3	1.4969
ADAM15	4	0.90142	0.90105	1	16701	1	1.4957	0.03491	0.10165	0.945099	2046	3	1.4957
ADAMTS15	4	0.99292	0.99297	1	18971	0	1.4932	0.0070799	0.024293	0.919896	479	4	1.4932
SNCA	4	0.85087	0.85806	1	15708	1	1.4932	0.02906	0.08934	0.933603	1811	3	1.4932
BET1	4	0.55647	0.70138	0.991802	13476	1	1.493	0.039864	0.11118	0.945224	2217	3	1.493
IRS4	4	0.56724	0.71079	0.993282	13650	1	1.4929	0.021271	0.06755	0.933603	1371	3	1.4929
FZD10	4	0.97995	0.98001	1	18690	0	1.4926	0.02005	0.063995	0.933603	1301	4	1.4926
CCDC42B	4	0.99169	0.99175	1	18945	0	1.4923	0.0083056	0.028251	0.919896	566	4	1.4923
ANKS3	4	0.96454	0.96449	1	18336	0	1.4906	0.032528	0.097003	0.94314	1957	3	1.4906
SYT6	4	0.58713	0.72831	0.996388	13940	1	1.4903	0.018096	0.058266	0.925127	1195	3	1.4903
LY6D	4	0.72138	0.78428	1	14817	1	1.4902	0.0098937	0.033249	0.919896	669	3	1.4902
WDR26	4	0.99851	0.99852	1	19083	0	1.4893	0.0014889	0.0053778	0.863841	119	4	1.4893
MAP3K11	4	0.97431	0.97424	1	18559	0	1.4891	0.025688	0.08012	0.933603	1616	4	1.4891
LHFPL4	4	0.30233	0.48313	0.917169	10048	1	1.4889	0.048651	0.12761	0.94622	2561	3	1.4889
CREB3	4	0.26666	0.45329	0.913611	9447	1	1.4885	0.022052	0.069781	0.933603	1414	3	1.4885
XKR8	4	0.95898	0.95889	1	18213	0	1.488	0.02575	0.080301	0.933603	1621	3	1.488
BMP6	4	0.95434	0.95422	1	18098	0	1.4879	0.050476	0.13108	0.94622	2627	3	1.4879
NOBOX	4	0.99486	0.9949	1	19008	0	1.4879	0.0051354	0.017947	0.919896	352	4	1.4879
KCNJ18	4	0.93215	0.93192	1	17533	0	1.4873	0.013251	0.04361	0.919896	882	3	1.4873
CRTAM	4	0.57423	0.71696	0.994678	13750	1	1.4872	0.03369	0.099286	0.944652	1998	3	1.4872
C7orf49	4	0.35975	0.53191	0.929301	10924	1	1.4869	0.02745	0.084951	0.933603	1720	3	1.4869
SLC16A10	4	0.51392	0.66398	0.98155	12902	1	1.4869	0.012844	0.042372	0.919896	858	3	1.4869
TGFB3	4	0.25617	0.44453	0.913479	9270	1	1.4867	0.044244	0.11951	0.945224	2388	3	1.4867
CHST12	4	0.99555	0.99559	1	19024	0	1.4866	0.0044464	0.0156	0.919896	300	4	1.4866
BPGM	4	0.96854	0.96848	1	18427	0	1.4865	0.032289	0.096539	0.939256	1955	3	1.4865
FAM173B	4	0.2977	0.4792	0.91634	9971	1	1.4861	0.071682	0.16992	0.954073	3399	3	1.4861
POTEF	4	0.8231	0.83913	1	15441	1	1.4855	0.025129	0.078588	0.933603	1582	3	1.4855
SLC31A1	4	0.96558	0.96552	1	18367	0	1.4853	0.027267	0.084455	0.933603	1710	3	1.4853
DUSP15	4	0.95861	0.95856	1	18207	0	1.4846	0.023659	0.074428	0.933603	1502	3	1.4846
GJB5	4	0.99102	0.99108	1	18935	0	1.4846	0.0089834	0.030381	0.919896	610	4	1.4846
GCC1	4	0.67093	0.76261	1	14501	1	1.4842	0.033546	0.099021	0.944652	1992	3	1.4842
CDH3	4	0.59104	0.7318	0.996703	14003	1	1.4838	0.026709	0.082925	0.933603	1678	3	1.4838
ATP13A1	4	0.99461	0.99465	1	19005	0	1.483	0.0053938	0.018805	0.919896	365	4	1.483
METTL21A	4	0.66453	0.76003	1	14466	1	1.4829	0.021016	0.066796	0.933603	1354	3	1.4829
SGSM2	4	0.41007	0.57495	0.945848	11606	1	1.4826	0.036416	0.10455	0.945224	2100	3	1.4826
LAMTOR5	4	0.92905	0.92885	1	17433	0	1.4823	0.042847	0.11685	0.945224	2335	3	1.4823
LELP1	4	0.99732	0.99732	1	19058	0	1.4821	0.0026844	0.0095532	0.919896	187	4	1.4821
P2RX3	4	0.98738	0.98741	1	18858	0	1.4814	0.012617	0.041654	0.919896	842	4	1.4814
REEP1	4	0.85371	0.86018	1	15745	1	1.4808	0.02759	0.085338	0.933603	1730	3	1.4808
ELOVL1	4	0.9193	0.91911	1	17187	0	1.4801	0.030336	0.092723	0.934805	1889	3	1.4801
LRRC43	4	0.54479	0.69104	0.989525	13318	1	1.4792	0.029986	0.091854	0.934005	1871	3	1.4792
ARRDC1	4	0.8161	0.83477	1	15388	1	1.479	0.015632	0.050922	0.919896	1040	3	1.479
ZMYND11	4	0.88965	0.88983	1	16407	1	1.478	0.044648	0.12024	0.945224	2408	3	1.478
LRCH1	4	0.98543	0.98542	1	18816	0	1.4774	0.0070544	0.024221	0.919896	477	4	1.4774
PADI4	4	0.99853	0.99854	1	19084	0	1.4773	0.001473	0.0053271	0.862938	118	4	1.4773
REEP4	4	0.67217	0.76313	1	14510	1	1.4773	0.0077335	0.026421	0.919896	526	3	1.4773
ADCK1	3	0.92887	0.929	1	17425	0	1.4766	0.071135	0.16418	0.950056	3386	3	1.4766
RBM3	4	0.60477	0.73773	0.997065	14116	1	1.4766	0.042644	0.11645	0.945224	2328	3	1.4766
NDEL1	4	0.28496	0.46861	0.914839	9759	1	1.4761	0.035418	0.10264	0.945224	2060	3	1.4761
HIF3A	4	0.44697	0.60655	0.960178	12069	1	1.4759	0.064556	0.15702	0.946912	3160	3	1.4759
C3orf38	4	0.98917	0.9892	1	18898	0	1.4756	0.010833	0.036175	0.919896	728	4	1.4756
PCDHA13	4	0.84609	0.85458	1	15655	1	1.4751	0.050262	0.13067	0.94622	2618	3	1.4751
ADAM32	4	0.30334	0.48399	0.917169	10068	1	1.4745	0.032582	0.097117	0.943249	1958	3	1.4745
AKNAD1	4	0.53752	0.68466	0.988236	13217	1	1.4742	0.017075	0.055295	0.92344	1137	3	1.4742
MTMR1	4	0.98423	0.98424	1	18783	0	1.4734	0.015767	0.051311	0.919896	1045	4	1.4734
RNF34	4	0.82207	0.83847	1	15434	1	1.473	0.027455	0.084966	0.933603	1721	3	1.473
NEUROD4	4	0.27929	0.4639	0.914174	9678	1	1.4724	0.0087165	0.029539	0.919896	595	3	1.4724
ZWILCH	4	0.59104	0.7318	0.996703	13999	1	1.4724	0.030782	0.09358	0.934937	1906	3	1.4724
PXDNL	4	0.94964	0.94957	1	17988	0	1.4713	0.017273	0.055891	0.925127	1145	3	1.4713
TMEM174	4	0.98598	0.98598	1	18827	0	1.4708	0.014017	0.045962	0.919896	936	4	1.4708
LRTM2	4	0.98874	0.9888	1	18886	0	1.4707	0.011256	0.037498	0.919896	754	4	1.4707
LRRC30	4	0.99872	0.99872	1	19088	0	1.4701	0.0012758	0.0046273	0.818986	106	4	1.4701
GNPDA1	4	0.96972	0.96967	1	18451	0	1.4699	0.034491	0.10086	0.944652	2028	3	1.4699
EGFL7	4	0.95362	0.9535	1	18081	0	1.4697	0.0085904	0.029139	0.919896	584	3	1.4697
TFPI2	4	0.99545	0.99549	1	19021	0	1.469	0.0045471	0.015955	0.919896	306	4	1.469
VAV2	4	0.92367	0.92354	1	17298	0	1.469	0.013017	0.042897	0.919896	869	3	1.469
TNFSF14	4	0.90108	0.90071	1	16692	1	1.4688	0.0044965	0.01577	0.919896	303	3	1.4688
NFATC2IP	4	0.59479	0.73425	0.996703	14038	1	1.4685	0.026559	0.082502	0.933603	1667	3	1.4685
ADAM8	4	0.75684	0.80151	1	15015	1	1.4682	0.017637	0.056941	0.925127	1166	3	1.4682
FHOD3	4	0.49999	0.65204	0.978357	12711	1	1.4678	0.042182	0.11555	0.945224	2307	3	1.4678
C6orf201	4	0.89786	0.89764	1	16610	1	1.4671	0.028054	0.086593	0.933603	1758	3	1.4671
ETNK1	4	0.68888	0.77004	1	14614	1	1.4668	0.0096048	0.032308	0.919896	650	3	1.4668
PRR21	4	0.97406	0.97398	1	18554	0	1.4662	0.013882	0.045556	0.919896	925	4	1.4662
SFSWAP	4	0.83576	0.84743	1	15548	1	1.4654	0.028256	0.087111	0.933603	1763	3	1.4654
CFAP46	4	0.96014	0.96003	1	18240	0	1.4652	0.057792	0.14463	0.94622	2910	3	1.4652
OR13G1	4	0.8948	0.89468	1	16533	1	1.4652	0.034856	0.10154	0.945099	2042	3	1.4652
SIRT1	4	0.65383	0.75581	1	14399	1	1.4652	0.052635	0.13519	0.94622	2714	3	1.4652
SURF1	4	0.67315	0.76353	1	14514	1	1.4652	0.041641	0.11456	0.945224	2284	3	1.4652
TMEM170B	4	0.875	0.87698	1	16107	1	1.465	0.048474	0.12731	0.94622	2551	3	1.465
NDUFB3	4	0.902	0.90162	1	16716	0	1.4646	0.049654	0.12954	0.94622	2592	3	1.4646
CAPN15	4	0.96104	0.96094	1	18261	0	1.4642	0.038733	0.10904	0.945224	2176	3	1.4642
FAM3D	4	0.45691	0.61509	0.963046	12198	1	1.4642	0.033576	0.099066	0.944652	1994	3	1.4642
NR3C2	4	0.64516	0.75253	1	14345	1	1.4641	0.0019245	0.0069395	0.902428	146	3	1.4641
SERTAD2	4	0.94896	0.9489	1	17974	0	1.4638	0.036969	0.10563	0.945224	2117	3	1.4638
FGF2	3	0.3587	0.50638	0.920965	10912	1	1.4634	0.11201	0.21601	0.962563	4724	2	1.4634
UNC45B	4	0.3668	0.53792	0.930951	11027	1	1.4629	0.043122	0.11736	0.945224	2346	3	1.4629
MAS1	4	0.98826	0.98828	1	18877	0	1.4619	0.011737	0.03895	0.919896	785	4	1.4619
YPEL4	4	0.23758	0.42901	0.908811	8976	1	1.4613	0.019592	0.062682	0.933383	1276	3	1.4613
CBFA2T2	4	0.16083	0.32067	0.8687	7030	1	1.4609	0.020082	0.064095	0.933603	1304	3	1.4609
MSX2	4	0.81536	0.8343	1	15382	1	1.4606	0.030578	0.093171	0.934937	1895	3	1.4606
CBR1	4	0.42859	0.59084	0.952833	11844	1	1.4602	0.023854	0.074973	0.933603	1514	3	1.4602
ZNF445	4	0.93298	0.93277	1	17554	0	1.4602	0.034078	0.10005	0.944652	2008	3	1.4602
S100B	4	0.98797	0.988	1	18868	0	1.4593	0.012025	0.039845	0.919896	808	4	1.4593
IL27RA	4	0.6184	0.74262	0.998258	14195	1	1.4586	0.011372	0.037859	0.919896	761	3	1.4586
ADIG	4	0.16447	0.32627	0.869727	7141	1	1.4582	0.0048985	0.017161	0.919896	331	2	1.4582
MESP1	4	0.48115	0.63588	0.97309	12478	1	1.4579	0.0051178	0.017897	0.919896	350	3	1.4579
ART3	4	0.98578	0.98577	1	18824	0	1.4572	0.014217	0.046573	0.919896	943	4	1.4572
DNAJC15	4	0.53444	0.68191	0.987175	13175	1	1.4572	0.035407	0.10262	0.945224	2058	3	1.4572
LSS	4	0.487	0.64092	0.974556	12550	1	1.4568	0.041756	0.11477	0.945224	2289	3	1.4568
TMEM2	4	0.77552	0.81128	1	15131	1	1.4566	0.032763	0.097456	0.943249	1965	3	1.4566
ORC4	4	0.91211	0.91192	1	16982	0	1.4562	0.02364	0.074372	0.933603	1501	3	1.4562
COL3A1	4	0.1179	0.25246	0.846114	5676	1	1.4561	0.054264	0.13821	0.94622	2776	3	1.4561
CCND2	4	0.95846	0.9584	1	18203	0	1.4557	0.0075908	0.025994	0.919896	513	3	1.4557
STK16	4	0.9882	0.98823	1	18875	0	1.4556	0.011799	0.03915	0.919896	789	4	1.4556
PCDHGA6	4	0.99088	0.99093	1	18929	0	1.4555	0.0091179	0.030797	0.919896	620	4	1.4555
TMEM144	4	0.92844	0.92824	1	17417	0	1.4553	0.0086418	0.029309	0.919896	590	3	1.4553
SERPINA12	4	0.97223	0.97218	1	18514	0	1.4551	0.027773	0.085837	0.933603	1741	4	1.4551
SMCP	4	0.98474	0.98473	1	18797	0	1.4541	0.01526	0.049801	0.919896	1011	4	1.4541
BBS4	4	0.39673	0.56349	0.941828	11422	1	1.4537	0.030018	0.091933	0.934005	1873	3	1.4537
RFXANK	4	0.97505	0.975	1	18580	0	1.4528	0.024949	0.078081	0.933603	1572	4	1.4528
LRRC48	4	0.17756	0.34633	0.874182	7546	1	1.4526	0.010696	0.03574	0.919896	719	3	1.4526
CCDC28A	4	0.85942	0.86455	1	15829	1	1.4525	0.01788	0.057635	0.925127	1181	3	1.4525
KCNK12	4	0.84051	0.85063	1	15601	1	1.4521	0.014515	0.04752	0.919896	962	3	1.4521
MUC3A	4	0.93192	0.93168	1	17524	0	1.4517	0.022008	0.069655	0.933603	1410	3	1.4517
OAT	4	0.79612	0.82277	1	15254	1	1.4513	0.041601	0.11447	0.945224	2282	3	1.4513
MYEOV	4	0.9984	0.99841	1	19077	0	1.4505	0.0016005	0.0057886	0.866709	127	4	1.4505
DHRS7	4	0.33779	0.51313	0.923056	10608	1	1.4504	0.04447	0.11991	0.945224	2403	3	1.4504
CRIP2	4	0.47967	0.63462	0.972214	12453	1	1.4486	0.012554	0.041453	0.919896	839	3	1.4486
PURG	4	0.41425	0.57847	0.947113	11661	1	1.4479	0.03811	0.10785	0.945224	2153	3	1.4479
TMEM115	4	0.85281	0.85951	1	15735	1	1.4479	0.031293	0.094626	0.937168	1922	3	1.4479
MRPS31	4	0.59974	0.73597	0.996703	14085	1	1.4478	0.021875	0.06927	0.933603	1403	3	1.4478
ASL	4	0.63106	0.74727	1	14260	1	1.4476	0.010409	0.034844	0.919896	701	3	1.4476
CAMK2A	4	0.19724	0.37583	0.888368	8056	1	1.4476	0.028049	0.086581	0.933603	1757	3	1.4476
F8A3	4	0.95584	0.95575	1	18129	0	1.4476	0.04894	0.12815	0.94622	2569	3	1.4476
TMPRSS15	4	0.9888	0.98885	1	18887	0	1.4476	0.011196	0.037325	0.919896	750	4	1.4476
PRDM2	4	0.17865	0.34798	0.876148	7565	1	1.4473	0.047341	0.1252	0.94622	2521	3	1.4473
ATG101	4	0.31255	0.49183	0.917984	10225	1	1.4464	0.011392	0.037911	0.919896	762	3	1.4464
MORF4L2	4	0.98629	0.98629	1	18835	0	1.446	0.013706	0.045007	0.919896	911	4	1.446
ZNF521	4	0.19724	0.37583	0.888368	8054	1	1.4456	0.020153	0.06431	0.933603	1306	3	1.4456
HOXA7	4	0.63246	0.74779	1	14268	1	1.4445	0.050167	0.13049	0.94622	2612	3	1.4445
SUFU	4	0.78128	0.81441	1	15155	1	1.4444	0.055264	0.14003	0.94622	2814	3	1.4444
PDE12	4	0.97922	0.97925	1	18674	0	1.4442	0.020781	0.066116	0.933603	1340	4	1.4442
ATF7IP2	4	0.57296	0.7158	0.993942	13737	1	1.444	0.023761	0.074714	0.933603	1509	3	1.444
MTHFD1	4	0.96871	0.96864	1	18430	0	1.4438	0.017552	0.056697	0.925127	1162	3	1.4438
SLC11A1	4	0.2451	0.43523	0.910035	9100	1	1.4435	0.035826	0.1034	0.945224	2073	3	1.4435
TMEM88B	4	0.95641	0.95633	1	18146	0	1.4434	0.0601	0.14888	0.94622	2997	3	1.4434
AKR1E2	4	0.93941	0.93938	1	17732	0	1.4429	0.015426	0.050294	0.919896	1023	3	1.4429
GRP	4	0.99555	0.99558	1	19023	0	1.4428	0.0044546	0.015631	0.919896	301	4	1.4428
CIAPIN1	4	0.99824	0.99826	1	19074	0	1.4414	0.0017555	0.0063345	0.875668	137	4	1.4414
KIAA1324	4	0.93152	0.93129	1	17512	0	1.4408	0.016142	0.052488	0.919896	1078	3	1.4408
EGR3	4	0.95738	0.95735	1	18174	0	1.4404	0.029181	0.08968	0.933603	1822	3	1.4404
RSPH9	4	0.6083	0.73894	0.997381	14134	1	1.439	0.043317	0.11773	0.945224	2354	3	1.439
ZFHX3	4	0.89342	0.89335	1	16498	1	1.439	0.054828	0.13924	0.94622	2795	3	1.439
UBAC2	4	0.31885	0.49709	0.919392	10315	1	1.4381	0.011243	0.037455	0.919896	753	3	1.4381
DR1	4	0.44849	0.60786	0.960661	12089	1	1.438	0.053833	0.13742	0.94622	2763	3	1.438
NLN	4	0.79234	0.82056	1	15228	1	1.4375	0.021568	0.068398	0.933603	1388	3	1.4375
TRPV4	4	0.1664	0.32926	0.871052	7195	1	1.4373	0.050631	0.13139	0.94622	2635	3	1.4373
NBPF6	4	0.9823	0.98231	1	18738	0	1.4372	0.017699	0.057106	0.925127	1169	4	1.4372
ZBTB46	4	0.91133	0.91112	1	16956	0	1.4372	0.01626	0.052856	0.919896	1085	3	1.4372
CREBRF	4	0.19162	0.36746	0.883784	7910	1	1.4353	0.015455	0.050387	0.919896	1027	3	1.4353
ZSCAN31	4	0.31885	0.49709	0.919392	10316	1	1.4348	0.036271	0.10428	0.945224	2091	3	1.4348
TYMS	4	0.91998	0.91978	1	17211	0	1.4345	0.020227	0.06452	0.933603	1310	3	1.4345
CXorf23	4	0.25792	0.446	0.91354	9300	1	1.434	0.037756	0.10714	0.945224	2142	3	1.434
RPS6KA6	4	0.98926	0.9893	1	18899	0	1.4338	0.010738	0.035876	0.919896	723	4	1.4338
DIDO1	3	0.65033	0.68866	0.989474	14377	1	1.433	0.060819	0.14306	0.94622	3028	2	1.433
PELI2	4	0.9699	0.96984	1	18457	0	1.4322	0.030105	0.092173	0.934378	1877	4	1.4322
ODF1	4	0.89703	0.89681	1	16580	1	1.4314	0.051552	0.13312	0.94622	2675	3	1.4314
ETFDH	4	0.83844	0.84921	1	15580	1	1.431	0.035527	0.10283	0.945224	2063	3	1.431
ZFAND6	4	0.99299	0.99304	1	18972	0	1.4306	0.0070056	0.024069	0.919896	475	4	1.4306
ARHGEF37	4	0.079509	0.18792	0.815943	4395	1	1.43	0.0031371	0.011141	0.919896	220	2	1.43
MAP6	4	0.92893	0.92874	1	17428	0	1.4297	0.022729	0.071736	0.933603	1459	3	1.4297
PHF7	4	0.95074	0.95066	1	18013	0	1.4295	0.026056	0.081145	0.933603	1642	3	1.4295
RECK	4	0.91251	0.9123	1	16993	0	1.4294	0.03862	0.10883	0.945224	2172	3	1.4294
C7orf55-LUC7L2	4	0.98929	0.98933	1	18900	0	1.4286	0.010713	0.035794	0.919896	720	4	1.4286
UBFD1	4	0.98815	0.98818	1	18873	0	1.4286	0.011848	0.039307	0.919896	793	4	1.4286
PARK7	4	0.11764	0.25203	0.846114	5668	1	1.4285	0.013796	0.04528	0.919896	920	3	1.4285
TFAP2A	4	0.97746	0.97749	1	18635	0	1.4284	0.017994	0.057974	0.925127	1186	4	1.4284
FST	4	0.9626	0.96254	1	18297	0	1.4273	0.037052	0.10578	0.945224	2120	3	1.4273
NPR3	4	0.65788	0.75742	1	14425	1	1.4273	0.05269	0.13528	0.94622	2717	3	1.4273
LATS2	4	0.049292	0.13397	0.768873	3320	1	1.4269	0.01399	0.045883	0.919896	935	3	1.4269
SNAPC5	3	0.64154	0.68322	0.987515	14327	1	1.4267	0.050791	0.12166	0.945224	2645	2	1.4267
SLC2A14	4	0.93295	0.93275	1	17553	0	1.4266	0.022759	0.071822	0.933603	1461	3	1.4266
CCDC142	4	0.71179	0.77989	1	14759	1	1.4265	0.026051	0.081133	0.933603	1640	3	1.4265
YIPF3	4	0.23094	0.42349	0.908811	8863	1	1.4265	0.017053	0.055235	0.92344	1134	3	1.4265
GCNT1	4	0.81116	0.83172	1	15357	1	1.4264	0.039374	0.11024	0.945224	2196	3	1.4264
SYNJ2BP-COX16	4	0.046499	0.12888	0.765722	3200	1	1.4264	0.026425	0.08215	0.933603	1658	3	1.4264
OXGR1	4	0.25617	0.44453	0.913479	9267	1	1.4253	0.035247	0.10231	0.945224	2054	3	1.4253
CCDC106	4	0.9971	0.9971	1	19052	0	1.4249	0.0028974	0.010318	0.919896	205	4	1.4249
IFT52	4	0.94058	0.94049	1	17763	0	1.4245	0.028287	0.087198	0.933603	1766	3	1.4245
MUC5AC	4	0.98524	0.98525	1	18806	0	1.4244	0.014756	0.048267	0.919896	980	4	1.4244
TREM2	4	0.91803	0.9178	1	17152	0	1.4243	0.040404	0.11221	0.945224	2238	3	1.4243
IQUB	4	0.79811	0.82395	1	15260	1	1.4242	0.044696	0.12033	0.945224	2412	3	1.4242
KIR2DS4	4	0.99193	0.992	1	18954	0	1.4234	0.008069	0.027478	0.919896	549	4	1.4234
LTK	4	0.96793	0.96788	1	18413	0	1.4234	0.053214	0.13624	0.94622	2741	3	1.4234
CACHD1	4	0.045584	0.12722	0.764966	3162	1	1.4228	0.039107	0.10975	0.945224	2187	3	1.4228
EMC2	4	0.96553	0.96546	1	18363	0	1.4228	0.03444	0.10077	0.944652	2024	3	1.4228
TAGLN	4	0.97112	0.97107	1	18489	0	1.4222	0.016524	0.053632	0.919896	1102	4	1.4222
OLFM3	4	0.55647	0.70138	0.991802	13473	1	1.4218	0.040611	0.11263	0.945224	2249	3	1.4218
C1QL3	4	0.91119	0.91097	1	16951	0	1.4212	0.039234	0.10998	0.945224	2190	3	1.4212
AKR1B1	4	0.19308	0.3696	0.88511	7955	1	1.4209	0.025052	0.078356	0.933603	1578	3	1.4209
ING5	4	0.024815	0.07767	0.701342	2102	1	1.4208	0.029473	0.090457	0.933603	1841	3	1.4208
SELT	3	0.98362	0.98376	1	18760	0	1.4203	0.016385	0.042764	0.919896	1094	3	1.4203
KRBA1	4	0.85939	0.86453	1	15827	1	1.4196	0.012148	0.040218	0.919896	820	3	1.4196
PTPN5	4	0.99862	0.99862	1	19086	0	1.4195	0.0013799	0.0049925	0.837111	113	4	1.4195
VPS37B	4	0.91951	0.91933	1	17194	0	1.4187	0.048926	0.12813	0.94622	2568	3	1.4187
DBI	4	0.35729	0.52978	0.928383	10893	1	1.4186	0.041582	0.11444	0.945224	2281	3	1.4186
SLCO1A2	4	0.61713	0.74217	0.998074	14186	1	1.4185	0.05401	0.13775	0.94622	2768	3	1.4185
PIK3IP1	4	0.52876	0.67694	0.985158	13102	1	1.4184	0.028641	0.088202	0.933603	1789	3	1.4184
FRMPD2	4	0.24863	0.43818	0.910322	9171	1	1.418	0.05668	0.14263	0.94622	2872	3	1.418
ORAI1	4	0.85115	0.85827	1	15714	1	1.4177	0.03762	0.10688	0.945224	2138	3	1.4177
AGRP	4	0.97544	0.97537	1	18589	0	1.4167	0.024561	0.076954	0.933603	1545	4	1.4167
TRMT10A	4	0.4741	0.62986	0.969927	12398	1	1.4156	0.056133	0.14161	0.94622	2852	3	1.4156
RSAD2	4	0.6083	0.73894	0.997381	14133	1	1.4149	0.054162	0.13804	0.94622	2773	3	1.4149
TRAF3IP1	3	0.76193	0.76852	1	15049	1	1.414	0.1037	0.20576	0.960167	4465	2	1.414
CNOT6L	4	0.94071	0.94063	1	17766	0	1.4134	0.022351	0.070667	0.933603	1438	3	1.4134
WIPF3	4	0.50211	0.65384	0.978714	12746	1	1.4119	0.010981	0.036639	0.919896	738	2	1.4119
HIST1H4D	4	0.96737	0.96731	1	18400	0	1.4117	0.034055	0.1	0.944652	2007	3	1.4117
IRF2	4	0.96509	0.96504	1	18352	0	1.4116	0.018037	0.058093	0.925127	1192	3	1.4116
PPP1CA	4	0.97127	0.97124	1	18495	0	1.4114	0.0031687	0.011251	0.919896	221	4	1.4114
TXNRD2	4	0.97555	0.9755	1	18593	0	1.4102	0.024441	0.07662	0.933603	1537	4	1.4102
HLA-DRA	4	0.47283	0.62875	0.969165	12386	1	1.41	0.034452	0.10079	0.944652	2026	3	1.41
PFKFB4	4	0.95398	0.95386	1	18088	0	1.4099	0.079587	0.18401	0.956194	3673	3	1.4099
APELA	4	0.73124	0.78886	1	14877	1	1.4096	0.02186	0.06924	0.933603	1401	3	1.4096
OR4F6	4	0.64928	0.7541	1	14368	1	1.4095	0.053798	0.13736	0.94622	2762	3	1.4095
TMEM51	4	0.98943	0.98946	1	18903	0	1.4095	0.010568	0.035334	0.919896	711	4	1.4095
ANKRD30A	4	0.95231	0.95219	1	18044	0	1.4085	0.0394	0.11028	0.945224	2197	3	1.4085
ANP32C	4	0.99607	0.99611	1	19036	0	1.4082	0.0039267	0.013858	0.919896	269	4	1.4082
ABCB11	4	0.99366	0.99369	1	18983	0	1.408	0.006337	0.021922	0.919896	431	4	1.408
ZBTB40	4	0.98633	0.98633	1	18836	0	1.4078	0.013672	0.044905	0.919896	907	4	1.4078
UBLCP1	4	0.36585	0.53708	0.930431	11021	1	1.4076	0.056346	0.14202	0.94622	2860	3	1.4076
SCGB2A1	4	0.98182	0.98186	1	18726	0	1.4075	0.018185	0.058535	0.925472	1203	4	1.4075
FXYD2	4	0.99671	0.99672	1	19047	0	1.4068	0.0032888	0.011674	0.919896	229	4	1.4068
PIGZ	4	0.86112	0.86585	1	15846	1	1.4065	0.019436	0.062252	0.933383	1264	3	1.4065
GPR137B	4	0.78583	0.8169	1	15189	1	1.4061	0.056086	0.14153	0.94622	2847	3	1.4061
CSMD1	4	0.9895	0.98953	1	18905	0	1.4059	0.010501	0.035132	0.919896	708	4	1.4059
XPO4	4	0.92652	0.92631	1	17377	0	1.4059	0.018822	0.06043	0.930021	1236	3	1.4059
POLDIP2	4	0.709	0.77869	1	14735	1	1.4056	0.044313	0.11964	0.945224	2394	3	1.4056
ARHGAP12	4	0.90437	0.90403	1	16791	0	1.4055	0.026065	0.081171	0.933603	1644	3	1.4055
KCNT1	4	0.52012	0.66943	0.982952	12989	1	1.4053	0.025452	0.079475	0.933603	1600	3	1.4053
INPP4A	4	0.0017636	0.0063677	0.695825	157	1	1.405	0.029441	0.090368	0.933603	1840	3	1.405
OR4C12	4	0.88157	0.88253	1	16229	1	1.405	0.037682	0.107	0.945224	2139	3	1.405
ZC3H3	4	0.97626	0.97624	1	18606	0	1.4047	0.023745	0.074674	0.933603	1508	4	1.4047
OR2Z1	4	0.15318	0.30889	0.865827	6799	1	1.4043	0.024626	0.077146	0.933603	1547	3	1.4043
FAM189B	4	0.40862	0.57371	0.945848	11576	1	1.4041	0.04594	0.12263	0.945224	2468	3	1.4041
C8orf87	4	0.99028	0.99029	1	18918	0	1.4034	0.0097247	0.03272	0.919896	656	4	1.4034
RGL2	3	0.98294	0.98308	1	18750	0	1.402	0.017064	0.044408	0.919896	1135	3	1.402
PON1	3	0.99556	0.99568	1	19025	0	1.4019	0.0044427	0.01227	0.919896	299	3	1.4019
PACS2	4	0.2513	0.44039	0.911744	9204	1	1.4011	0.026044	0.081114	0.933603	1638	3	1.4011
MAP3K13	4	0.89741	0.89719	1	16594	1	1.4008	0.010471	0.035048	0.919896	705	2	1.4008
GALNT2	4	0.42731	0.58972	0.952555	11819	1	1.4003	0.029356	0.090163	0.933603	1833	3	1.4003
KCNF1	4	0.98518	0.98519	1	18805	0	1.4002	0.014817	0.048457	0.919896	983	4	1.4002
RARB	4	0.24339	0.43381	0.90984	9076	1	1.3999	0.043162	0.11743	0.945224	2349	3	1.3999
PEX11A	4	0.99765	0.99765	1	19063	0	1.3994	0.0023536	0.0084499	0.919896	170	4	1.3994
SOBP	4	0.34399	0.51847	0.924227	10710	1	1.3993	0.026726	0.082974	0.933603	1679	3	1.3993
HTR1F	3	0.97464	0.9748	1	18569	0	1.3992	0.025357	0.064511	0.933603	1595	3	1.3992
MFN1	4	0.94773	0.94769	1	17943	0	1.3985	0.016748	0.054292	0.920858	1116	3	1.3985
PKP3	4	0.43203	0.59381	0.954153	11884	1	1.3983	0.015476	0.050454	0.919896	1031	3	1.3983
ZDHHC22	4	0.88793	0.88827	1	16361	1	1.3982	0.018348	0.059031	0.927047	1213	3	1.3982
NXF5	4	0.91161	0.91142	1	16964	0	1.3979	0.026964	0.083618	0.933603	1696	3	1.3979
ZNF716	4	0.041023	0.11884	0.754795	2982	1	1.3966	0.048514	0.12738	0.94622	2555	3	1.3966
TMEM181	4	0.33185	0.50814	0.921816	10525	1	1.3962	0.021467	0.068093	0.933603	1383	3	1.3962
SERPINH1	4	0.23094	0.42349	0.908811	8857	1	1.3956	0.046557	0.12375	0.945224	2497	3	1.3956
ADSS	4	0.70802	0.77827	1	14725	1	1.3949	0.054905	0.13939	0.94622	2796	3	1.3949
DMRT1	4	0.24339	0.43381	0.90984	9078	1	1.3944	0.013439	0.044202	0.919896	896	3	1.3944
CWC27	4	0.43482	0.59613	0.955394	11918	1	1.3943	0.033979	0.099834	0.944652	2003	3	1.3943
RHOBTB1	4	0.89842	0.89816	1	16625	1	1.3943	0.021174	0.067278	0.933603	1365	3	1.3943
MASP2	4	0.96851	0.96845	1	18425	0	1.3938	0.043872	0.11882	0.945224	2377	3	1.3938
TNFSF12-TNFSF13	4	0.50211	0.65384	0.978714	12742	1	1.3927	0.044134	0.1193	0.945224	2385	3	1.3927
DTNA	4	0.069892	0.17107	0.803646	4063	1	1.3922	0.056094	0.14155	0.94622	2848	3	1.3922
CDKN2D	4	0.12257	0.26011	0.849838	5821	1	1.392	0.026014	0.081039	0.933603	1637	3	1.392
ABCA1	4	0.73231	0.78938	1	14882	1	1.3912	0.03641	0.10454	0.945224	2099	3	1.3912
KRTAP19-4	4	0.50472	0.65609	0.979464	12778	1	1.3912	0.022445	0.070924	0.933603	1442	3	1.3912
FAM96A	4	0.93504	0.93492	1	17606	0	1.3911	0.030123	0.092222	0.934378	1878	3	1.3911
RAB40C	4	0.36276	0.53446	0.929418	10965	1	1.3911	0.024822	0.077685	0.933603	1564	3	1.3911
FIGN	4	0.58593	0.72728	0.996388	13913	1	1.3905	0.031519	0.095092	0.937701	1930	3	1.3905
CGRRF1	4	0.97888	0.97891	1	18663	0	1.39	0.021124	0.067136	0.933603	1361	4	1.39
MEF2A	4	0.93259	0.93236	1	17548	0	1.3898	0.019158	0.061422	0.933383	1250	3	1.3898
THEM4	4	0.13961	0.2876	0.858684	6378	1	1.3898	0.046521	0.12368	0.945224	2495	3	1.3898
CTAGE6	4	0.99199	0.99205	1	18958	0	1.3888	0.0080054	0.027286	0.919896	543	4	1.3888
MOGAT2	4	0.97949	0.97953	1	18680	0	1.3888	0.020509	0.065342	0.933603	1323	4	1.3888
OR5M10	4	0.011174	0.037257	0.695825	942	1	1.3886	0.02291	0.072265	0.933603	1466	3	1.3886
C16orf62	4	0.96183	0.96175	1	18277	0	1.388	0.034201	0.10031	0.944652	2015	3	1.388
ALDH3B1	4	0.27814	0.46292	0.913831	9659	1	1.3878	0.02844	0.087657	0.933603	1775	3	1.3878
SOX6	4	0.12395	0.2624	0.850344	5874	1	1.3878	0.072705	0.17174	0.954733	3428	3	1.3878
POU5F2	4	0.91018	0.90993	1	16926	0	1.3876	0.050565	0.13126	0.94622	2633	3	1.3876
ABI3BP	4	0.49354	0.64651	0.976622	12630	1	1.3871	0.068441	0.16402	0.950056	3287	3	1.3871
MS4A5	4	0.4754	0.63099	0.970645	12409	1	1.387	0.039666	0.11081	0.945224	2212	3	1.387
VWC2L	4	0.32938	0.50605	0.920905	10485	1	1.387	0.019657	0.062865	0.933383	1280	3	1.387
BHLHA15	4	0.94778	0.94774	1	17945	0	1.3866	0.025574	0.079794	0.933603	1605	3	1.3866
SDC3	4	0.9221	0.92191	1	17264	0	1.3862	0.019645	0.062837	0.933383	1278	3	1.3862
SEC62	4	0.82505	0.84036	1	15456	1	1.3861	0.035431	0.10266	0.945224	2062	3	1.3861
SPTA1	4	0.98405	0.98405	1	18776	0	1.3856	0.015954	0.051889	0.919896	1063	4	1.3856
ZNF395	4	0.99425	0.9943	1	18998	0	1.3843	0.0057515	0.019995	0.919896	386	4	1.3843
NTAN1	4	0.48188	0.6365	0.973668	12482	1	1.384	0.060593	0.14973	0.94622	3017	3	1.384
TMEM253	4	0.9732	0.97313	1	18535	0	1.384	0.026804	0.083188	0.933603	1684	4	1.384
PRAMEF19	4	0.97695	0.97698	1	18620	0	1.383	0.023045	0.072642	0.933603	1473	4	1.383
MEST	4	0.895	0.89486	1	16540	1	1.3825	0.01095	0.036537	0.919896	734	3	1.3825
TBL1XR1	4	0.81432	0.83366	1	15377	1	1.3819	0.0012317	0.0044683	0.802304	104	2	1.3819
HLA-A	4	0.92989	0.92967	1	17458	0	1.3817	0.0021371	0.0076968	0.919896	159	2	1.3817
FRS2	3	0.94163	0.94179	1	17788	0	1.3814	0.058365	0.13793	0.94622	2923	3	1.3814
DDTL	4	0.81096	0.83158	1	15355	1	1.3811	0.015983	0.051983	0.919896	1066	3	1.3811
HKR1	4	0.6825	0.76735	1	14570	1	1.3802	0.0058608	0.020358	0.919896	395	3	1.3802
BNIP3L	4	0.10098	0.2245	0.837833	5110	1	1.3801	0.044929	0.12076	0.945224	2421	3	1.3801
C12orf74	4	0.99657	0.99658	1	19044	0	1.38	0.0034262	0.012158	0.919896	237	4	1.38
DNAJB8	4	0.85387	0.86031	1	15750	1	1.3799	0.049483	0.1292	0.94622	2585	3	1.3799
VASP	4	0.86011	0.86507	1	15837	1	1.3797	0.078167	0.18147	0.955563	3617	3	1.3797
GALNTL6	4	0.57844	0.72065	0.9949	13817	1	1.3796	0.023705	0.074566	0.933603	1505	3	1.3796
C6orf7	4	0.92313	0.92299	1	17286	0	1.3794	0.032171	0.096291	0.939256	1951	3	1.3794
WDR81	4	0.92205	0.92186	1	17260	0	1.3792	0.034475	0.10082	0.944652	2027	3	1.3792
HS6ST3	4	0.55647	0.70138	0.991802	13479	1	1.3789	0.018364	0.059071	0.927047	1214	3	1.3789
SLC12A8	4	0.99422	0.99427	1	18996	0	1.3787	0.0057835	0.020102	0.919896	390	4	1.3787
PEBP1	4	0.75318	0.7997	1	14995	1	1.3783	0.016725	0.054214	0.920858	1115	3	1.3783
SMDT1	4	0.45137	0.61033	0.96145	12118	1	1.3782	0.029643	0.090927	0.933603	1852	3	1.3782
LGR5	4	0.97786	0.9779	1	18641	0	1.378	0.022143	0.07005	0.933603	1424	4	1.378
OR5B17	4	0.68488	0.76836	1	14590	1	1.378	0.055976	0.14132	0.94622	2840	3	1.378
URGCP	4	0.66085	0.75857	1	14444	1	1.378	0.025828	0.080531	0.933603	1627	3	1.378
CXCR5	4	0.99758	0.99758	1	19061	0	1.3779	0.0024236	0.0087042	0.919896	175	4	1.3779
LAMA5	4	0.50211	0.65384	0.978714	12744	1	1.3778	0.023428	0.073745	0.933603	1491	3	1.3778
LRRC8E	4	0.98083	0.98085	1	18707	0	1.3776	0.019167	0.061451	0.933383	1251	4	1.3776
PIP4K2C	4	0.99112	0.99117	1	18937	0	1.3775	0.0088824	0.030063	0.919896	603	4	1.3775
PCYOX1	4	0.41007	0.57495	0.945848	11603	1	1.3772	0.062337	0.15295	0.946912	3078	3	1.3772
UTF1	4	0.77099	0.80891	1	15104	1	1.3769	0.011411	0.037973	0.919896	764	3	1.3769
GGNBP2	4	0.55479	0.6999	0.991802	13447	1	1.3767	0.070513	0.16782	0.950799	3366	3	1.3767
JAG1	4	0.22166	0.41149	0.905552	8658	1	1.376	0.044684	0.12031	0.945224	2411	3	1.376
CCDC88C	4	0.95939	0.9593	1	18225	0	1.3755	0.041106	0.11354	0.945224	2266	3	1.3755
PARG	4	0.98843	0.98847	1	18880	0	1.3752	0.011573	0.038469	0.919896	776	4	1.3752
LOC389895	4	0.99451	0.99456	1	19001	0	1.3747	0.0054898	0.019131	0.919896	369	4	1.3747
PRRX1	4	0.99358	0.99362	1	18981	0	1.3742	0.0064155	0.022186	0.919896	437	4	1.3742
NFKB2	4	0.85837	0.86378	1	15810	1	1.3741	0.045385	0.12156	0.945224	2442	3	1.3741
PEA15	4	0.99172	0.99178	1	18948	0	1.3737	0.0082796	0.02816	0.919896	563	4	1.3737
ARL11	4	0.86164	0.86628	1	15858	1	1.3736	0.047192	0.12493	0.94622	2517	3	1.3736
GRAP2	4	0.92504	0.92484	1	17343	0	1.3734	0.04246	0.11609	0.945224	2323	3	1.3734
HBM	4	0.69775	0.7738	1	14657	1	1.3727	0.030284	0.092618	0.934737	1887	3	1.3727
HECTD4	4	0.99537	0.99541	1	19018	0	1.3724	0.0046297	0.016226	0.919896	313	4	1.3724
RUNX1T1	4	0.95544	0.95535	1	18121	0	1.3719	0.042248	0.11567	0.945224	2311	3	1.3719
ODF3B	4	0.99613	0.99617	1	19038	0	1.3717	0.0038651	0.013668	0.919896	264	4	1.3717
LHCGR	4	0.93922	0.93918	1	17726	0	1.3713	0.031914	0.095814	0.938568	1944	3	1.3713
IGSF6	4	0.71084	0.77949	1	14747	1	1.3711	0.056062	0.14149	0.94622	2845	3	1.3711
MATN3	4	0.93671	0.93664	1	17648	0	1.3702	0.059895	0.14851	0.94622	2984	3	1.3702
MORC3	4	0.9708	0.97075	1	18479	0	1.3701	0.029196	0.089726	0.933603	1823	4	1.3701
GJA10	4	0.92598	0.9258	1	17366	0	1.3699	0.032009	0.095989	0.938946	1946	3	1.3699
RND2	4	0.35398	0.52697	0.928135	10838	1	1.3691	0.031724	0.095463	0.938442	1938	3	1.3691
TNFRSF12A	4	0.9786	0.97864	1	18654	0	1.3688	0.021396	0.06789	0.933603	1378	4	1.3688
RNF169	4	0.96476	0.96473	1	18345	0	1.3685	0.057002	0.14319	0.94622	2885	3	1.3685
TPM4	4	0.43588	0.59704	0.956115	11929	1	1.3684	0.037165	0.10602	0.945224	2124	3	1.3684
ROS1	4	0.95531	0.95521	1	18118	0	1.3681	0.0067963	0.023399	0.919896	458	2	1.3681
CXorf56	4	0.89437	0.89426	1	16524	1	1.3679	0.032894	0.097716	0.944074	1969	3	1.3679
SFN	4	0.96538	0.96532	1	18360	0	1.3674	0.019531	0.06251	0.933383	1272	3	1.3674
BBOX1	4	0.72522	0.78606	1	14839	1	1.3667	0.055088	0.13972	0.94622	2804	3	1.3667
EVA1A	4	0.99169	0.99175	1	18944	0	1.3667	0.00831	0.028261	0.919896	568	4	1.3667
KLK14	4	0.7589	0.80255	1	15025	1	1.3666	0.02489	0.077896	0.933603	1568	3	1.3666
TMEM208	4	0.51392	0.66398	0.98155	12908	1	1.3656	0.038316	0.10824	0.945224	2160	3	1.3656
C17orf64	4	0.29163	0.4742	0.915674	9872	1	1.3652	0.024736	0.077446	0.933603	1556	3	1.3652
HOXA1	4	0.98367	0.98367	1	18762	0	1.3652	0.016332	0.053056	0.919896	1091	4	1.3652
FKBP6	4	0.87335	0.87563	1	16073	1	1.3651	0.021463	0.068081	0.933603	1382	3	1.3651
PITPNM1	4	0.36467	0.53606	0.929757	11002	1	1.365	0.022693	0.071629	0.933603	1454	3	1.365
KCNJ1	4	0.79512	0.82221	1	15248	1	1.3635	0.038654	0.10889	0.945224	2173	3	1.3635
CLLU1OS	4	0.15713	0.31502	0.866927	6914	1	1.3632	0.038222	0.10806	0.945224	2157	3	1.3632
METTL12	4	0.65159	0.75496	1	14385	1	1.3626	0.051998	0.13396	0.94622	2689	3	1.3626
GABRR3	4	0.96489	0.96485	1	18349	0	1.3625	0.027705	0.085657	0.933603	1737	3	1.3625
RBP4	4	0.80754	0.82954	1	15331	1	1.3619	0.033053	0.098029	0.944083	1973	3	1.3619
CRYBG3	4	0.99143	0.99148	1	18941	0	1.3615	0.0085696	0.029081	0.919896	582	4	1.3615
ARL9	4	0.74017	0.79313	1	14925	1	1.3607	0.053511	0.1368	0.94622	2753	3	1.3607
CCDC94	4	0.96344	0.96337	1	18315	0	1.3606	0.037775	0.10718	0.945224	2143	3	1.3606
ZNF23	4	0.99567	0.9957	1	19029	0	1.3606	0.0043332	0.01522	0.919896	289	4	1.3606
SNAPC1	4	0.80299	0.8268	1	15292	1	1.3599	0.016245	0.05281	0.919896	1083	3	1.3599
COL10A1	4	0.88745	0.88784	1	16351	1	1.3596	0.043128	0.11737	0.945224	2347	3	1.3596
EBLN2	4	0.34897	0.52268	0.92622	10774	1	1.3596	0.027869	0.08611	0.933603	1747	3	1.3596
MYDGF	4	0.64323	0.75181	1	14331	1	1.3594	0.088242	0.19917	0.960167	3952	3	1.3594
PRKCDBP	4	0.98134	0.98137	1	18714	0	1.3592	0.018656	0.059951	0.929412	1229	4	1.3592
TGFBI	4	0.48557	0.63969	0.974235	12527	1	1.3588	0.045725	0.1222	0.945224	2459	3	1.3588
TMEM132D	3	0.33044	0.47519	0.915743	10503	1	1.3583	0.14315	0.25397	0.968556	5693	2	1.3583
PRKD2	4	0.78457	0.8162	1	15184	1	1.358	0.031563	0.095164	0.937701	1932	3	1.358
ZFAND1	4	0.38315	0.55187	0.936081	11260	1	1.3568	0.058354	0.14566	0.94622	2922	3	1.3568
ASPHD1	4	0.77465	0.81081	1	15125	1	1.3567	0.024984	0.078172	0.933603	1574	3	1.3567
FAM21A	4	0.54479	0.69104	0.989525	13320	1	1.3567	0.02915	0.089601	0.933603	1818	3	1.3567
FAHD1	4	0.87022	0.87309	1	16005	1	1.3558	0.028536	0.087907	0.933603	1783	3	1.3558
OR11H4	4	0.91172	0.91152	1	16967	0	1.3554	0.032838	0.097599	0.943907	1967	3	1.3554
ST7	4	0.94251	0.94241	1	17811	0	1.3554	0.036598	0.10494	0.945224	2106	3	1.3554
SLC18A2	4	0.88313	0.8839	1	16252	1	1.3552	0.017412	0.056304	0.925127	1153	3	1.3552
KIAA0556	4	0.59859	0.73555	0.996703	14074	1	1.3551	0.045683	0.12213	0.945224	2453	3	1.3551
ASAP3	4	0.41007	0.57495	0.945848	11591	1	1.3544	0.037458	0.10658	0.945224	2132	3	1.3544
DNASE1L3	3	0.3861	0.53617	0.929846	11305	1	1.3544	0.10469	0.20701	0.960167	4503	2	1.3544
RPGR	4	0.88117	0.88216	1	16220	1	1.3544	0.039457	0.1104	0.945224	2201	3	1.3544
SLCO4A1	4	0.98094	0.98097	1	18710	0	1.3544	0.019061	0.061133	0.933383	1245	4	1.3544
PTCD3	4	0.82917	0.843	1	15493	1	1.3542	0.026599	0.082613	0.933603	1670	3	1.3542
CPA2	4	0.8059	0.82856	1	15317	1	1.3538	0.056998	0.14319	0.94622	2884	3	1.3538
ESCO1	3	0.97484	0.97501	1	18576	0	1.3535	0.025156	0.06403	0.933603	1584	3	1.3535
TPRN	4	0.39551	0.56245	0.941024	11415	1	1.3531	0.041451	0.11419	0.945224	2278	3	1.3531
NBPF11	4	0.78128	0.81441	1	15156	1	1.3522	0.059826	0.14837	0.94622	2981	3	1.3522
PAIP1	4	0.71084	0.77949	1	14753	1	1.3519	0.064622	0.15714	0.946912	3164	3	1.3519
REM2	4	0.66961	0.76206	1	14497	1	1.3519	0.045755	0.12227	0.945224	2461	3	1.3519
TRAPPC13	4	0.98139	0.98142	1	18717	0	1.3516	0.018609	0.059813	0.929412	1225	4	1.3516
HYAL2	4	0.77655	0.81182	1	15134	1	1.3514	0.026623	0.082685	0.933603	1673	3	1.3514
SDF2L1	4	0.89067	0.89076	1	16428	1	1.3513	0.034792	0.10141	0.945099	2039	3	1.3513
TRIB3	4	0.88738	0.88779	1	16348	1	1.3512	0.050728	0.13157	0.94622	2640	3	1.3512
C22orf15	4	0.30938	0.48907	0.917984	10148	1	1.3511	0.022486	0.071052	0.933603	1444	3	1.3511
CD68	4	0.68586	0.76879	1	14594	1	1.3499	0.03952	0.11052	0.945224	2206	3	1.3499
TNMD	4	0.40374	0.5695	0.944553	11512	1	1.3499	0.036519	0.10477	0.945224	2104	3	1.3499
ALDH7A1	4	0.92699	0.92678	1	17391	0	1.3496	0.060807	0.15012	0.94622	3026	3	1.3496
PLEKHA8	4	0.9524	0.95227	1	18046	0	1.3487	0.052741	0.13536	0.94622	2719	3	1.3487
DNMT3B	4	0.9851	0.98511	1	18802	0	1.3486	0.014904	0.04874	0.919896	990	4	1.3486
DTYMK	4	0.32277	0.50039	0.919897	10377	1	1.348	0.014435	0.047275	0.919896	959	3	1.348
HS6ST2	4	0.17197	0.33781	0.871052	7371	1	1.3476	0.049809	0.12982	0.94622	2597	3	1.3476
TMEM45A	4	0.65159	0.75496	1	14389	1	1.3472	0.051733	0.13346	0.94622	2680	3	1.3472
TSGA10IP	4	0.98235	0.98236	1	18739	0	1.3472	0.017654	0.056976	0.925127	1167	4	1.3472
FOLR2	3	0.43551	0.57413	0.945848	11923	1	1.3466	0.074363	0.16927	0.9532	3485	2	1.3466
HDGFRP2	4	0.30866	0.48846	0.917984	10143	1	1.3463	0.041385	0.11407	0.945224	2274	3	1.3463
RASAL1	4	0.9939	0.99393	1	18990	0	1.3458	0.0061048	0.021168	0.919896	409	4	1.3458
ACOXL	4	0.53126	0.67907	0.986792	13126	1	1.3449	0.091441	0.2048	0.960167	4062	3	1.3449
GRAMD2	4	0.25617	0.44453	0.913479	9268	1	1.3448	0.046248	0.12319	0.945224	2480	3	1.3448
OPALIN	4	0.87634	0.8781	1	16134	1	1.3438	0.051981	0.13392	0.94622	2688	3	1.3438
ZNF664-FAM101A	4	0.54186	0.68845	0.989474	13271	1	1.3438	0.054735	0.13908	0.94622	2792	3	1.3438
SMPD3	4	0.89606	0.89587	1	16560	1	1.3433	0.057728	0.14451	0.94622	2907	3	1.3433
MAGEA8	4	0.99592	0.99595	1	19032	0	1.343	0.0040792	0.014381	0.919896	278	4	1.343
DDHD1	4	0.53752	0.68466	0.988236	13214	1	1.3429	0.059863	0.14845	0.94622	2983	3	1.3429
PEX2	4	0.96913	0.96906	1	18439	0	1.3429	0.018002	0.057997	0.925127	1187	3	1.3429
TMEM169	4	0.64121	0.75106	1	14323	1	1.3426	0.050513	0.13115	0.94622	2631	3	1.3426
ZFP42	4	0.96024	0.96014	1	18243	0	1.3425	0.028863	0.088818	0.933603	1801	3	1.3425
ZNF595	4	0.88686	0.88729	1	16332	1	1.3425	0.058949	0.14676	0.94622	2946	3	1.3425
BRAF	4	0.3081	0.488	0.917984	10125	1	1.3422	0.006147	0.021301	0.919896	411	2	1.3422
FAM134A	4	0.95075	0.95068	1	18014	0	1.3418	0.027156	0.084139	0.933603	1704	3	1.3418
TMEM185A	4	0.8875	0.88789	1	16352	1	1.3413	0.084096	0.19195	0.959682	3815	3	1.3413
GDF7	4	0.96297	0.96289	1	18307	0	1.341	0.027542	0.085212	0.933603	1726	3	1.341
MMP10	3	0.59991	0.65837	0.97953	14087	1	1.3408	0.07087	0.16364	0.950056	3376	2	1.3408
FRAT1	4	0.96649	0.96643	1	18388	0	1.3403	0.088674	0.19995	0.960167	3963	3	1.3403
ABCA3	4	0.94589	0.94582	1	17898	0	1.34	0.045906	0.12257	0.945224	2466	3	1.34
PDE3A	4	0.53126	0.67907	0.986792	13124	1	1.3389	0.018077	0.058214	0.925127	1193	3	1.3389
DIS3L2	4	0.58713	0.72831	0.996388	13943	1	1.3384	0.05784	0.14472	0.94622	2911	3	1.3384
LIN7A	4	0.99283	0.99288	1	18969	0	1.3383	0.0071703	0.024601	0.919896	489	4	1.3383
LRRC74B	4	0.91406	0.91384	1	17038	0	1.3383	0.050677	0.13147	0.94622	2637	3	1.3383
COA5	4	0.50075	0.65268	0.978357	12722	1	1.3382	0.013742	0.045109	0.919896	913	3	1.3382
ETS2	4	0.95839	0.95834	1	18200	0	1.3379	0.031591	0.095217	0.937701	1934	3	1.3379
PON3	4	0.31046	0.49002	0.917984	10174	1	1.3378	0.033357	0.09864	0.944541	1985	3	1.3378
C6orf47	4	0.70622	0.77747	1	14711	1	1.3373	0.088025	0.19879	0.960167	3945	3	1.3373
HNRNPCL3	4	0.51251	0.66279	0.981096	12886	1	1.3373	0.052395	0.13471	0.94622	2703	3	1.3373
LY75-CD302	4	0.68042	0.7665	1	14562	1	1.3367	0.054287	0.13825	0.94622	2778	3	1.3367
CAPN12	4	0.96211	0.96202	1	18284	0	1.3366	0.087688	0.19816	0.960167	3932	3	1.3366
ATP6V0D2	4	0.98606	0.98606	1	18828	0	1.3364	0.013942	0.045735	0.919896	930	4	1.3364
ZKSCAN1	4	0.96401	0.96397	1	18325	0	1.3359	0.034282	0.10046	0.944652	2019	3	1.3359
LIN7B	4	0.90642	0.90612	1	16838	0	1.3358	0.03154	0.095126	0.937701	1931	3	1.3358
NKPD1	4	0.9684	0.96834	1	18423	0	1.3357	0.065705	0.15907	0.949016	3200	3	1.3357
PLET1	4	0.96358	0.96351	1	18319	0	1.335	0.015018	0.049091	0.919896	997	3	1.335
CACNA2D2	4	0.24657	0.43646	0.910035	9130	1	1.3345	0.066922	0.1613	0.950056	3236	3	1.3345
LY6H	4	0.6825	0.76735	1	14576	1	1.3345	0.054957	0.13947	0.94622	2798	3	1.3345
AGTRAP	4	0.60228	0.73685	0.996732	14104	1	1.3339	0.038497	0.1086	0.945224	2168	3	1.3339
RINL	4	0.20525	0.3876	0.895094	8246	1	1.3339	0.10171	0.22247	0.962793	4399	3	1.3339
FGD3	4	0.99455	0.99459	1	19002	0	1.3329	0.0054538	0.019016	0.919896	368	4	1.3329
ASIP	3	0.95924	0.9595	1	18220	0	1.3326	0.04076	0.099687	0.944652	2256	3	1.3326
BST1	4	0.43703	0.59801	0.956115	11943	1	1.3322	0.062781	0.15374	0.946912	3093	3	1.3322
OR4K15	4	0.13671	0.283	0.858684	6266	1	1.3321	0.070235	0.16734	0.950056	3357	3	1.3321
LDHD	4	0.98043	0.98046	1	18700	0	1.332	0.019574	0.062633	0.933383	1274	4	1.332
MAN1C1	4	0.94443	0.94433	1	17857	0	1.3318	0.046337	0.12336	0.945224	2484	3	1.3318
INO80	4	0.83152	0.84459	1	15511	1	1.3313	0.0017636	0.0063677	0.875668	139	3	1.3313
LOC149373	4	0.94106	0.94098	1	17774	0	1.3312	0.084176	0.19209	0.959682	3818	3	1.3312
BMPER	4	0.16378	0.32519	0.869727	7112	1	1.3307	0.026454	0.082227	0.933603	1662	3	1.3307
FANCM	4	0.71179	0.77989	1	14762	1	1.3305	0.06049	0.14956	0.94622	3014	3	1.3305
PCNXL4	3	0.41132	0.56318	0.941828	11620	1	1.3293	0.094237	0.19404	0.960167	4156	2	1.3293
ZNF736	4	0.74817	0.79714	1	14972	1	1.3292	0.042294	0.11576	0.945224	2315	3	1.3292
ISLR	4	0.40477	0.57037	0.945255	11524	1	1.3285	0.038435	0.1085	0.945224	2164	3	1.3285
GRIK2	4	0.99577	0.9958	1	19031	0	1.3283	0.0042275	0.014878	0.919896	282	4	1.3283
LYRM9	4	0.99775	0.99777	1	19065	0	1.3281	0.0022479	0.008077	0.919896	165	4	1.3281
TTL	4	0.95155	0.95145	1	18030	0	1.328	0.090198	0.20261	0.960167	4014	3	1.328
MPI	3	0.94243	0.9426	1	17806	0	1.3274	0.057572	0.13622	0.94622	2902	3	1.3274
SCAF4	4	0.11562	0.24875	0.846114	5594	1	1.3258	0.011535	0.038362	0.919896	772	3	1.3258
ERF	4	0.41662	0.58053	0.947791	11694	1	1.3249	0.016195	0.052643	0.919896	1082	2	1.3249
LMO7	4	0.52407	0.67287	0.984154	13041	1	1.3248	0.033259	0.098429	0.944228	1982	3	1.3248
LTBR	4	0.32709	0.50408	0.920581	10452	1	1.3244	0.042607	0.11638	0.945224	2326	3	1.3244
TIMP4	4	0.86687	0.87036	1	15938	1	1.3242	0.029861	0.091518	0.934005	1863	3	1.3242
ATP8B3	4	0.64516	0.75253	1	14342	1	1.3241	0.077488	0.18026	0.955563	3596	3	1.3241
CDH15	4	0.65596	0.75664	1	14412	1	1.3241	0.044612	0.12017	0.945224	2406	3	1.3241
ISLR2	4	0.99692	0.99692	1	19049	0	1.3241	0.0030777	0.010943	0.919896	214	4	1.3241
FZD6	4	0.98757	0.9876	1	18861	0	1.3239	0.0071714	0.024605	0.919896	490	4	1.3239
LRRC26	4	0.53272	0.6804	0.987157	13142	1	1.3233	0.062824	0.15382	0.946912	3095	3	1.3233
NDRG3	4	0.3419	0.5167	0.924031	10669	1	1.3231	0.089587	0.20153	0.960167	3995	3	1.3231
MCEE	4	0.83818	0.84903	1	15574	1	1.3228	0.040519	0.11244	0.945224	2244	3	1.3228
DERL1	4	0.95646	0.95639	1	18151	0	1.3226	0.04926	0.12878	0.94622	2578	3	1.3226
GCNT2	4	0.63582	0.74899	1	14282	1	1.322	0.0353	0.10242	0.945224	2055	3	1.322
SOX21	4	0.81028	0.83118	1	15347	1	1.3213	0.046937	0.12446	0.945885	2511	3	1.3213
HRCT1	4	0.57149	0.71453	0.993689	13717	1	1.3212	0.041431	0.11416	0.945224	2277	3	1.3212
HSBP1	4	0.12565	0.2651	0.852409	5917	1	1.321	0.049013	0.12828	0.94622	2571	3	1.321
CTNS	4	0.9495	0.94945	1	17987	0	1.3203	0.052041	0.13403	0.94622	2690	3	1.3203
DAB2	4	0.82286	0.83899	1	15440	1	1.3202	0.012255	0.040551	0.919896	826	3	1.3202
F10	4	0.31515	0.49401	0.919026	10256	1	1.3202	0.059561	0.14791	0.94622	2969	3	1.3202
KCNE1	4	0.92428	0.92411	1	17321	0	1.3198	0.057104	0.14339	0.94622	2888	3	1.3198
KIF3C	4	0.91355	0.91333	1	17022	0	1.3197	0.045714	0.12218	0.945224	2458	3	1.3197
XAGE1B	3	0.92381	0.92388	1	17302	0	1.3192	0.090552	0.18942	0.958027	4031	2	1.3192
BMX	4	0.96069	0.9606	1	18252	0	1.319	0.049617	0.12946	0.94622	2590	3	1.319
PXYLP1	4	0.53604	0.68333	0.987515	13200	1	1.3188	0.05297	0.13579	0.94622	2730	3	1.3188
CBX4	4	0.6083	0.73894	0.997381	14132	1	1.318	0.027036	0.083796	0.933603	1698	3	1.318
S100A9	4	0.65383	0.75581	1	14398	1	1.3179	0.054488	0.13863	0.94622	2781	3	1.3179
CEP72	4	0.95892	0.95885	1	18211	0	1.3177	0.035586	0.10295	0.945224	2067	3	1.3177
E2F5	4	0.96909	0.96901	1	18438	0	1.3175	0.067666	0.16265	0.950056	3262	3	1.3175
CLEC4C	4	0.89285	0.89282	1	16487	1	1.3169	0.094004	0.20922	0.961115	4148	3	1.3169
NHLRC2	3	0.25621	0.39212	0.897222	9272	1	1.3168	0.12139	0.22737	0.962871	5011	2	1.3168
ZNF577	4	0.9212	0.92102	1	17241	0	1.3167	0.038428	0.10848	0.945224	2163	3	1.3167
FAM169A	4	0.83622	0.84773	1	15552	1	1.315	0.069978	0.16687	0.950056	3347	3	1.315
FRMD4A	4	0.90491	0.90456	1	16802	0	1.3144	0.068602	0.16433	0.950056	3297	3	1.3144
CEP295NL	4	0.60356	0.73732	0.996885	14107	1	1.3142	0.027511	0.085116	0.933603	1725	3	1.3142
FAM110C	4	0.77221	0.80956	1	15108	1	1.3141	0.071409	0.16944	0.9532	3392	3	1.3141
FHOD1	4	0.32505	0.50235	0.920199	10422	1	1.3137	0.068957	0.16498	0.950056	3309	3	1.3137
SAMD15	4	0.65721	0.75717	1	14418	1	1.3136	0.059445	0.14772	0.94622	2965	3	1.3136
SEMA6A	4	0.3634	0.53499	0.929418	10988	1	1.3136	0.041523	0.11433	0.945224	2280	3	1.3136
PPP1R14D	4	0.94735	0.94732	1	17935	0	1.312	0.0060182	0.020881	0.919896	405	3	1.312
AGBL2	4	0.36467	0.53606	0.929757	11007	1	1.3118	0.088344	0.19937	0.960167	3957	3	1.3118
OBP2A	4	0.44849	0.60786	0.960661	12080	1	1.3114	0.086755	0.19655	0.960167	3898	3	1.3114
HP	4	0.44288	0.603	0.95838	12017	1	1.3111	0.011879	0.039386	0.919896	797	3	1.3111
TM4SF4	4	0.92011	0.91992	1	17215	0	1.311	0.072283	0.17099	0.954733	3415	3	1.311
ZFYVE16	3	0.44314	0.57766	0.946912	12023	1	1.311	0.12377	0.23028	0.963034	5098	2	1.311
ABCB8	4	0.69524	0.77275	1	14649	1	1.3107	0.049658	0.12954	0.94622	2593	3	1.3107
C6orf48	4	0.99234	0.9924	1	18964	0	1.3106	0.0076601	0.026193	0.919896	519	4	1.3106
ZNF182	4	0.42409	0.58694	0.951977	11774	1	1.3106	0.028126	0.086796	0.933603	1759	3	1.3106
PLD3	4	0.84632	0.85474	1	15658	1	1.3104	0.026483	0.082295	0.933603	1664	3	1.3104
CCDC34	4	0.80271	0.82664	1	15291	1	1.3102	0.011211	0.037377	0.919896	752	3	1.3102
CCNK	4	0.82587	0.84085	1	15462	1	1.3101	0.045399	0.12159	0.945224	2443	3	1.3101
TPGS2	4	0.48557	0.63969	0.974235	12532	1	1.3101	0.084251	0.19223	0.959682	3820	3	1.3101
TMCO5A	4	0.06702	0.16594	0.799064	3957	1	1.3098	0.01967	0.062893	0.933383	1281	3	1.3098
SIGLEC6	4	0.84088	0.85088	1	15604	1	1.3093	0.029408	0.09029	0.933603	1839	3	1.3093
NCCRP1	4	0.78175	0.81466	1	15162	1	1.3091	0.099028	0.21789	0.962563	4307	3	1.3091
TRIM28	4	0.49905	0.65122	0.978357	12693	1	1.3091	0.040624	0.11265	0.945224	2250	3	1.3091
DUS4L	4	0.15573	0.31282	0.866927	6875	1	1.3088	0.044449	0.11987	0.945224	2400	3	1.3088
VWA5A	4	0.86452	0.86852	1	15901	1	1.3085	0.10552	0.22901	0.963034	4528	3	1.3085
CYP7A1	4	0.97968	0.97973	1	18685	0	1.3083	0.020321	0.064788	0.933603	1315	4	1.3083
TNNT3	4	0.32185	0.4996	0.919803	10361	1	1.308	0.039405	0.1103	0.945224	2198	3	1.308
CDC42BPA	4	0.32709	0.50408	0.920581	10454	1	1.3075	0.052176	0.13429	0.94622	2695	3	1.3075
ZBTB49	4	0.98532	0.98532	1	18810	0	1.3074	0.014683	0.048041	0.919896	974	4	1.3074
ARHGAP4	4	0.99523	0.99525	1	19016	0	1.3063	0.0047697	0.016719	0.919896	321	4	1.3063
GRXCR2	4	0.13671	0.283	0.858684	6271	1	1.306	0.067022	0.16147	0.950056	3242	3	1.306
CRYBB1	4	0.81538	0.83431	1	15383	1	1.3055	0.058805	0.14651	0.94622	2940	3	1.3055
MS4A7	4	0.98371	0.98371	1	18764	0	1.3055	0.01629	0.052945	0.919896	1086	4	1.3055
FAM47E-STBD1	4	0.9953	0.99533	1	19017	0	1.3048	0.004705	0.016497	0.919896	318	4	1.3048
LGALS1	4	0.22901	0.42189	0.908811	8817	1	1.3047	0.052682	0.13527	0.94622	2715	3	1.3047
SLC25A30	4	0.87322	0.87553	1	16068	1	1.3045	0.013495	0.04437	0.919896	898	3	1.3045
DAZAP1	4	0.25421	0.44293	0.913196	9243	1	1.3043	0.011836	0.039266	0.919896	792	3	1.3043
OGFOD3	4	0.66514	0.76029	1	14468	1	1.304	0.078263	0.18164	0.955563	3625	3	1.304
EHBP1	4	0.90713	0.90689	1	16853	0	1.3037	0.03399	0.099858	0.944652	2005	3	1.3037
GPM6B	3	0.96063	0.96092	1	18251	0	1.3037	0.039372	0.096554	0.939256	2195	3	1.3037
ACSBG1	4	0.72304	0.78504	1	14829	1	1.3035	0.058527	0.14597	0.94622	2930	3	1.3035
DDX53	4	0.99227	0.99232	1	18961	0	1.3028	0.007734	0.026421	0.919896	527	4	1.3028
HAO2	4	0.99179	0.99186	1	18949	0	1.3026	0.0082053	0.027922	0.919896	560	4	1.3026
EMC7	4	0.66293	0.75937	1	14456	1	1.3024	0.057381	0.14389	0.94622	2895	3	1.3024
UBQLN2	4	0.52157	0.67072	0.98334	13009	1	1.3024	0.06355	0.15515	0.946912	3122	3	1.3024
KRTAP4-3	4	0.96179	0.96171	1	18276	0	1.3023	0.047943	0.12632	0.94622	2537	3	1.3023
SPRR3	4	0.96441	0.96437	1	18334	0	1.3021	0.043001	0.11716	0.945224	2341	3	1.3021
ACOT4	4	0.93713	0.93707	1	17661	0	1.3019	0.048069	0.12655	0.94622	2542	3	1.3019
PECR	4	0.97659	0.97658	1	18612	0	1.3017	0.023412	0.073707	0.933603	1489	4	1.3017
CES4A	4	0.86736	0.87075	1	15946	1	1.3015	0.040217	0.11185	0.945224	2231	3	1.3015
SMG7	4	0.95765	0.95761	1	18183	0	1.3015	0.11928	0.25205	0.968556	4954	3	1.3015
ZNF554	4	0.99843	0.99844	1	19079	0	1.3015	0.001575	0.0056979	0.866709	125	4	1.3015
ERVV-2	4	0.96964	0.96959	1	18448	0	1.3014	0.045697	0.12215	0.945224	2456	3	1.3014
SUZ12	4	0.77031	0.80854	1	15097	1	1.3014	0.044998	0.12088	0.945224	2425	3	1.3014
JAZF1	4	0.68777	0.76957	1	14606	1	1.3008	0.045714	0.12218	0.945224	2457	3	1.3008
KRTAP5-9	4	0.82587	0.84085	1	15461	1	1.3002	0.037903	0.10744	0.945224	2148	3	1.3002
MYH9	4	0.85808	0.86357	1	15803	1	1.3002	0.044415	0.11982	0.945224	2398	3	1.3002
UNC80	4	0.56201	0.70625	0.992057	13576	1	1.2999	0.064025	0.15602	0.946912	3139	3	1.2999
DDA1	4	0.69823	0.774	1	14662	1	1.2995	0.0027102	0.0096485	0.919896	188	3	1.2995
GRAMD3	4	0.98055	0.98058	1	18703	0	1.2994	0.019448	0.062285	0.933383	1266	4	1.2994
FAM120B	4	0.96451	0.96446	1	18335	0	1.2992	0.038597	0.10878	0.945224	2171	3	1.2992
VWA1	4	0.35975	0.53191	0.929301	10920	1	1.2987	0.049596	0.12943	0.94622	2588	3	1.2987
GHRH	4	0.39413	0.56125	0.940634	11391	1	1.2984	0.03561	0.10299	0.945224	2068	3	1.2984
MKX	4	0.48857	0.64228	0.975626	12561	1	1.2984	0.07832	0.18174	0.955563	3628	3	1.2984
RAET1G	4	0.14358	0.29384	0.861214	6507	1	1.2984	0.03558	0.10294	0.945224	2066	3	1.2984
PPFIBP1	3	0.98437	0.98454	1	18788	0	1.298	0.0055802	0.015307	0.919896	376	3	1.298
RBM12	4	0.9943	0.99435	1	18999	0	1.2976	0.0057011	0.019833	0.919896	383	4	1.2976
POM121	4	0.81047	0.83129	1	15349	1	1.2972	0.050299	0.13074	0.94622	2620	3	1.2972
UBE4B	4	0.83818	0.84903	1	15573	1	1.2969	0.078627	0.1823	0.955563	3637	3	1.2969
CAMK2D	4	0.33657	0.51209	0.923056	10585	1	1.2966	0.013558	0.044558	0.919896	900	3	1.2966
RNF149	4	0.99018	0.99019	1	18915	0	1.2966	0.0098213	0.033027	0.919896	665	4	1.2966
IMMP1L	4	0.75403	0.80011	1	14999	1	1.2963	0.03347	0.098874	0.944652	1989	3	1.2963
PRDX3	4	0.59799	0.73535	0.996703	14069	1	1.2953	0.075327	0.17639	0.954733	3519	3	1.2953
ZNF10	4	0.44155	0.60188	0.957633	12004	1	1.2953	0.050358	0.13085	0.94622	2623	3	1.2953
DDX19B	4	0.91943	0.91925	1	17191	0	1.2949	0.023594	0.074237	0.933603	1498	3	1.2949
ACO1	4	0.61778	0.74241	0.998258	14191	1	1.2944	0.075857	0.17737	0.955125	3543	3	1.2944
CACNB3	4	0.75121	0.79868	1	14984	1	1.2944	0.064853	0.15757	0.947244	3174	3	1.2944
RBPJL	4	0.85113	0.85825	1	15713	1	1.2941	0.062328	0.15293	0.946912	3077	3	1.2941
LCE3E	4	0.76076	0.80352	1	15042	1	1.2939	0.041424	0.11414	0.945224	2276	3	1.2939
BIN2	4	0.33895	0.51414	0.923405	10624	1	1.2936	0.095071	0.21108	0.962563	4177	3	1.2936
KCNJ14	4	0.88811	0.88844	1	16366	1	1.2935	0.081626	0.1876	0.95649	3741	3	1.2935
EMC8	4	0.84401	0.85308	1	15635	1	1.2934	0.036731	0.10518	0.945224	2109	3	1.2934
ZBTB41	4	0.51753	0.66717	0.982355	12956	1	1.2934	0.076787	0.17901	0.955563	3573	3	1.2934
C4orf45	4	0.53604	0.68333	0.987515	13198	1	1.293	0.063177	0.15445	0.946912	3108	3	1.293
OR2B3	4	0.96885	0.96879	1	18435	0	1.2928	0.031813	0.095636	0.938442	1942	3	1.2928
C15orf40	4	0.96062	0.96054	1	18250	0	1.2927	0.06942	0.16583	0.950056	3327	3	1.2927
DNM2	4	0.86352	0.86773	1	15888	1	1.2926	0.059418	0.14766	0.94622	2963	3	1.2926
LRRC59	4	0.98674	0.98674	1	18843	0	1.2922	0.013262	0.043643	0.919896	883	4	1.2922
SATL1	4	0.98461	0.98462	1	18795	0	1.2921	0.015391	0.050187	0.919896	1016	4	1.2921
SLFN13	4	0.26048	0.44812	0.91354	9339	1	1.292	0.059105	0.14706	0.94622	2952	3	1.292
IFITM1	4	0.821	0.8378	1	15424	1	1.2919	0.02497	0.078138	0.933603	1573	3	1.2919
SSR2	4	0.55816	0.70284	0.991802	13507	1	1.2906	0.050484	0.13109	0.94622	2628	3	1.2906
TMEM105	3	0.31444	0.45761	0.913611	10248	1	1.2901	0.1088	0.21205	0.962563	4630	2	1.2901
DMWD	4	0.97478	0.97472	1	18573	0	1.2889	0.025223	0.078841	0.933603	1587	4	1.2889
FAM184A	4	0.94022	0.94016	1	17750	0	1.2888	0.05323	0.13628	0.94622	2742	3	1.2888
BTBD6	4	0.93752	0.93748	1	17675	0	1.2886	0.035306	0.10243	0.945224	2056	3	1.2886
TMEM43	4	0.98531	0.98531	1	18808	0	1.2874	0.014694	0.048071	0.919896	976	4	1.2874
GAGE12J	4	0.89624	0.89606	1	16564	1	1.2871	0.061952	0.15226	0.946912	3065	3	1.2871
GPNMB	4	0.91571	0.9155	1	17082	0	1.2868	0.062128	0.15257	0.946912	3070	3	1.2868
INTS3	4	0.79006	0.81927	1	15214	1	1.2866	0.011147	0.037182	0.919896	745	3	1.2866
ZNF433	4	0.75401	0.8001	1	14998	1	1.2866	0.080473	0.18553	0.956417	3702	3	1.2866
OR51B2	4	0.54867	0.69452	0.990516	13367	1	1.2861	0.04508	0.12102	0.945224	2429	3	1.2861
KCTD16	4	0.14264	0.29237	0.860346	6478	1	1.2854	0.053772	0.13731	0.94622	2760	3	1.2854
PLD5	4	0.46641	0.62328	0.966575	12312	1	1.2844	0.078771	0.18256	0.955563	3648	3	1.2844
CYP24A1	4	0.78878	0.81856	1	15209	1	1.2836	0.024769	0.077546	0.933603	1559	3	1.2836
SOX7	4	0.29854	0.47991	0.91634	9987	1	1.2829	0.06397	0.1559	0.946912	3137	3	1.2829
ZCCHC5	4	0.84995	0.8574	1	15699	1	1.2828	0.04774	0.12597	0.94622	2530	3	1.2828
GFM1	4	0.3634	0.53499	0.929418	10978	1	1.2827	0.060305	0.14923	0.94622	3007	3	1.2827
LPAR4	4	0.9782	0.97824	1	18647	0	1.2826	0.0218	0.069077	0.933603	1400	4	1.2826
USP4	4	0.31596	0.49467	0.919317	10270	1	1.2825	0.079708	0.18423	0.956194	3676	3	1.2825
DCAF12L2	4	0.95706	0.957	1	18164	0	1.2818	0.045857	0.12247	0.945224	2464	3	1.2818
MLX	3	0.79454	0.79625	1	15242	1	1.2816	0.080423	0.17695	0.954733	3700	2	1.2816
COLEC11	4	0.98642	0.98642	1	18838	0	1.2814	0.013582	0.044625	0.919896	901	4	1.2814
REEP6	4	0.97573	0.97568	1	18597	0	1.2814	0.024268	0.076158	0.933603	1527	4	1.2814
MFSD6L	4	0.9187	0.9185	1	17172	0	1.2811	0.037417	0.1065	0.945224	2130	3	1.2811
CMBL	4	0.55021	0.69588	0.990665	13398	1	1.281	0.040591	0.11259	0.945224	2247	3	1.281
KRTAP27-1	4	0.98363	0.98363	1	18761	0	1.281	0.016375	0.053178	0.919896	1093	4	1.281
APLN	4	0.86704	0.87048	1	15942	1	1.2805	0.051247	0.13254	0.94622	2666	3	1.2805
ACTN3	4	0.74817	0.79714	1	14970	1	1.2801	0.039615	0.1107	0.945224	2209	3	1.2801
AIF1L	4	0.95843	0.95837	1	18202	0	1.2801	0.052123	0.13419	0.94622	2694	3	1.2801
CBLB	4	0.91279	0.91257	1	17001	0	1.2801	0.060501	0.14958	0.94622	3015	3	1.2801
LRCH4	4	0.73327	0.78983	1	14886	1	1.2795	0.050831	0.13177	0.94622	2648	3	1.2795
ABCD3	4	0.24763	0.43735	0.91025	9146	1	1.2793	0.051076	0.13222	0.94622	2657	3	1.2793
MCM2	4	0.97738	0.97741	1	18633	0	1.2788	0.022618	0.071431	0.933603	1449	4	1.2788
SLC25A19	4	0.24863	0.43818	0.910322	9167	1	1.2787	0.036798	0.1053	0.945224	2111	3	1.2787
NPR1	4	0.88891	0.88915	1	16388	1	1.2786	0.046733	0.12408	0.945322	2504	3	1.2786
AAAS	4	0.70802	0.77827	1	14729	1	1.2782	0.089303	0.20105	0.960167	3987	3	1.2782
SRI	4	0.052053	0.13909	0.774236	3420	1	1.2781	0.061345	0.15114	0.946912	3042	3	1.2781
INHBA	4	0.96296	0.96289	1	18306	0	1.278	0.020499	0.065309	0.933603	1321	3	1.278
WHSC1L1	4	0.32938	0.50605	0.920905	10491	1	1.2779	0.080951	0.18638	0.956434	3721	3	1.2779
ALS2CL	4	0.46372	0.62097	0.965415	12279	1	1.2778	0.036628	0.10499	0.945224	2107	3	1.2778
PRR19	4	0.37924	0.54853	0.934426	11211	1	1.277	0.088168	0.19904	0.960167	3949	3	1.277
SLCO1B7	4	0.98449	0.98449	1	18789	0	1.2768	0.015506	0.050541	0.919896	1033	4	1.2768
MAML1	4	0.98608	0.98609	1	18829	0	1.2767	0.013916	0.045661	0.919896	929	4	1.2767
ADH6	4	0.93119	0.93096	1	17501	0	1.2766	0.047918	0.12628	0.94622	2534	3	1.2766
IRAK3	4	0.91663	0.91643	1	17104	0	1.2762	0.056099	0.14156	0.94622	2849	3	1.2762
NAP1L5	4	0.43203	0.59381	0.954153	11888	1	1.2759	0.06646	0.16045	0.950056	3223	3	1.2759
RABGAP1L	4	0.22999	0.42272	0.908811	8838	1	1.2759	0.034149	0.10021	0.944652	2011	3	1.2759
SFMBT2	4	0.84773	0.85578	1	15677	1	1.2758	0.041508	0.11431	0.945224	2279	3	1.2758
TDP2	4	0.85283	0.85952	1	15736	1	1.2756	0.056804	0.14284	0.94622	2875	3	1.2756
FBXO16	4	0.1035	0.22869	0.838917	5196	1	1.2755	0.031303	0.094647	0.937168	1923	3	1.2755
SLFN14	4	0.98533	0.98533	1	18811	0	1.2754	0.014667	0.04799	0.919896	973	4	1.2754
A3GALT2	4	0.93491	0.93478	1	17604	0	1.2752	0.027247	0.084398	0.933603	1708	3	1.2752
LOC200726	4	0.91342	0.9132	1	17018	0	1.2751	0.057364	0.14385	0.94622	2894	3	1.2751
OR2AG2	4	0.98989	0.9899	1	18911	0	1.275	0.010114	0.033901	0.919896	680	4	1.275
UBE2D2	4	0.63772	0.7497	1	14295	1	1.2749	0.060642	0.14983	0.94622	3019	3	1.2749
SRPK3	4	0.95367	0.95356	1	18083	0	1.2748	0.050277	0.13069	0.94622	2619	3	1.2748
NLRP10	4	0.98223	0.98225	1	18737	0	1.2746	0.017774	0.057324	0.925127	1172	4	1.2746
OR51V1	3	0.97463	0.97479	1	18568	0	1.274	0.02537	0.06454	0.933603	1596	3	1.274
ZFY	4	0.57702	0.71939	0.9949	13789	1	1.2735	0.041304	0.11391	0.945224	2270	3	1.2735
SHOX	4	0.45536	0.61379	0.962636	12180	1	1.2731	0.039431	0.11035	0.945224	2200	3	1.2731
MGAT4A	4	0.27373	0.45922	0.913611	9578	1	1.2729	0.053243	0.1363	0.94622	2743	3	1.2729
OTP	4	0.62198	0.74396	0.99844	14217	1	1.2727	0.067184	0.16177	0.950056	3248	3	1.2727
SCPEP1	4	0.79572	0.82255	1	15250	1	1.272	0.060067	0.14881	0.94622	2993	3	1.272
DUOXA1	4	0.14053	0.28906	0.859141	6408	1	1.2713	0.046465	0.12358	0.945224	2493	3	1.2713
NXT1	4	0.99196	0.99202	1	18955	0	1.2712	0.0080365	0.02737	0.919896	546	4	1.2712
BIRC7	4	0.19047	0.3657	0.883784	7881	1	1.2711	0.058992	0.14683	0.94622	2948	3	1.2711
CDKN3	4	0.96494	0.9649	1	18350	0	1.2708	0.083861	0.19153	0.959682	3807	3	1.2708
PDE4A	4	0.66961	0.76206	1	14499	1	1.2704	0.10782	0.23286	0.963969	4599	3	1.2704
PCMT1	3	0.91047	0.91058	1	16935	0	1.27	0.13419	0.24316	0.966591	5408	2	1.27
JRKL	4	0.67735	0.76522	1	14543	1	1.2699	0.013727	0.045065	0.919896	912	3	1.2699
GRM3	4	0.90616	0.90585	1	16829	0	1.2698	0.0816	0.18756	0.95649	3740	3	1.2698
JUND	4	0.47468	0.63037	0.970561	12405	1	1.2698	0.035408	0.10262	0.945224	2059	3	1.2698
TGFBR1	4	0.48857	0.64228	0.975626	12567	1	1.2693	0.078186	0.1815	0.955563	3619	3	1.2693
VAMP7	4	0.18923	0.36383	0.883446	7842	1	1.269	0.052254	0.13444	0.94622	2698	3	1.269
AACS	4	0.34947	0.52311	0.926374	10781	1	1.2688	0.035964	0.10368	0.945224	2081	3	1.2688
ARHGAP9	4	0.95906	0.95898	1	18215	0	1.2679	0.0099454	0.0334	0.919896	673	3	1.2679
PRR23C	4	0.96915	0.96908	1	18440	0	1.2679	0.066164	0.15994	0.949571	3215	3	1.2679
RHOJ	4	0.94407	0.94397	1	17847	0	1.2679	0.041707	0.11468	0.945224	2287	3	1.2679
FPR1	4	0.63246	0.74779	1	14271	1	1.2675	0.035918	0.10359	0.945224	2076	3	1.2675
TMEM143	4	0.77221	0.80956	1	15110	1	1.2672	0.065197	0.15819	0.947244	3186	3	1.2672
HTRA4	4	0.99111	0.99117	1	18936	0	1.2666	0.008887	0.030077	0.919896	605	4	1.2666
ZNF584	4	0.69091	0.77093	1	14622	1	1.2665	0.073238	0.17271	0.954733	3445	3	1.2665
TRAK1	4	0.36785	0.53882	0.93124	11044	1	1.2661	0.058201	0.14537	0.94622	2920	3	1.2661
DPF3	4	0.94801	0.94797	1	17951	0	1.2657	0.056574	0.14241	0.94622	2868	3	1.2657
MAGEA10	4	0.99726	0.99727	1	19057	0	1.2655	0.0027364	0.0097371	0.919896	192	4	1.2655
CALD1	4	0.93391	0.93375	1	17577	0	1.2652	0.036884	0.10546	0.945224	2114	3	1.2652
MANBAL	4	0.86589	0.86961	1	15923	1	1.2649	0.08686	0.19673	0.960167	3900	3	1.2649
DIP2B	4	0.68586	0.76879	1	14595	1	1.2647	0.072872	0.17203	0.954733	3432	3	1.2647
TSPAN15	4	0.38586	0.55416	0.936413	11304	1	1.2643	0.049496	0.12922	0.94622	2586	3	1.2643
METTL10	4	0.39911	0.56558	0.942477	11459	1	1.2641	0.07464	0.17515	0.954733	3496	3	1.2641
HIST1H4L	4	0.96456	0.96451	1	18337	0	1.2636	0.040198	0.11182	0.945224	2230	3	1.2636
PALMD	4	0.91725	0.91705	1	17130	0	1.2633	0.0063076	0.021825	0.919896	426	2	1.2633
KCTD4	4	0.94577	0.94568	1	17892	0	1.2631	0.052887	0.13564	0.94622	2726	3	1.2631
DOK5	4	0.8804	0.8815	1	16199	1	1.2629	0.051337	0.13271	0.94622	2668	3	1.2629
C4orf47	4	0.24863	0.43818	0.910322	9169	1	1.2628	0.064605	0.15711	0.946912	3163	3	1.2628
IL7R	4	0.71179	0.77989	1	14756	1	1.2628	0.068019	0.16326	0.950056	3274	3	1.2628
ZNF185	4	0.91967	0.91949	1	17198	0	1.2623	0.068116	0.16344	0.950056	3276	3	1.2623
TCP11	4	0.98271	0.98273	1	18745	0	1.2622	0.017291	0.055944	0.925127	1147	4	1.2622
BRSK1	3	0.55824	0.63508	0.972727	13516	1	1.2616	0.14459	0.25567	0.968556	5740	2	1.2616
C20orf78	4	0.67838	0.76564	1	14550	1	1.261	0.001418	0.0051188	0.843505	116	2	1.261
ZGPAT	4	0.89166	0.89175	1	16450	1	1.2609	0.027075	0.083902	0.933603	1699	3	1.2609
ERP44	4	0.99543	0.99547	1	19019	0	1.2606	0.0045688	0.016024	0.919896	309	4	1.2606
CYP4X1	4	0.58979	0.73069	0.996544	13985	1	1.2604	0.073437	0.17305	0.954733	3451	3	1.2604
PCYOX1L	4	0.97355	0.97348	1	18542	0	1.2603	0.02645	0.082216	0.933603	1661	4	1.2603
ZNF814	4	0.96513	0.96507	1	18354	0	1.2603	0.043825	0.11872	0.945224	2375	3	1.2603
OXSR1	4	0.33072	0.50717	0.920965	10513	1	1.2601	0.053469	0.13674	0.94622	2750	3	1.2601
CAMK2N2	4	0.89134	0.89143	1	16442	1	1.26	0.051106	0.13228	0.94622	2659	3	1.26
C9orf92	3	0.59087	0.65313	0.978714	13996	1	1.2599	0.10435	0.20657	0.960167	4491	2	1.2599
PIR	4	0.94314	0.94304	1	17824	0	1.2598	0.038491	0.10859	0.945224	2166	3	1.2598
ACADM	4	0.60228	0.73685	0.996732	14099	1	1.2593	0.041891	0.11504	0.945224	2292	3	1.2593
KCNK13	4	0.0029468	0.0105	0.695825	256	1	1.2592	0.0089752	0.030356	0.919896	609	3	1.2592
NPPC	4	0.53892	0.68587	0.988943	13227	1	1.2591	0.063313	0.1547	0.946912	3111	3	1.2591
CCDC184	4	0.47967	0.63462	0.972214	12455	1	1.2588	0.065789	0.15922	0.949054	3201	3	1.2588
EPHB4	4	0.69723	0.77358	1	14655	1	1.2583	0.045295	0.1214	0.945224	2437	3	1.2583
IRX4	4	0.91798	0.91775	1	17151	0	1.2582	0.0089579	0.030299	0.919896	608	2	1.2582
MYH3	4	0.98983	0.98985	1	18909	0	1.2582	0.010173	0.034103	0.919896	684	4	1.2582
SH3BP1	4	0.19231	0.3685	0.884236	7938	1	1.2572	0.11196	0.2399	0.966591	4721	3	1.2572
PRR22	4	0.034343	0.10378	0.73281	2691	1	1.2571	0.059799	0.14833	0.94622	2980	3	1.2571
TMEM63C	4	0.98353	0.98354	1	18757	0	1.257	0.016465	0.053464	0.919896	1099	4	1.257
SYNGR2	4	0.70714	0.77789	1	14717	1	1.2569	0.03998	0.11141	0.945224	2223	3	1.2569
MID1	4	0.98534	0.98533	1	18812	0	1.2562	0.014663	0.047978	0.919896	972	4	1.2562
C1orf68	4	0.97852	0.97856	1	18652	0	1.2561	0.021476	0.068116	0.933603	1384	4	1.2561
TMEM86B	4	0.65721	0.75717	1	14419	1	1.256	0.030201	0.09245	0.934526	1884	3	1.256
ADAMTS14	3	0.35514	0.50242	0.920199	10859	1	1.2557	0.12868	0.2363	0.96557	5236	2	1.2557
BATF2	4	0.8914	0.8915	1	16443	1	1.2552	0.076173	0.17793	0.955563	3552	3	1.2552
PPP6R2	4	0.93564	0.93553	1	17621	0	1.2552	0.06161	0.15161	0.946912	3054	3	1.2552
ZNF836	4	0.68417	0.76808	1	14584	1	1.2547	0.074153	0.17431	0.954733	3476	3	1.2547
LYPD2	4	0.77552	0.81128	1	15129	1	1.2546	0.077804	0.18083	0.955563	3604	3	1.2546
PSTPIP2	4	0.99566	0.99569	1	19028	0	1.2544	0.0043404	0.015247	0.919896	291	4	1.2544
KRTAP4-2	4	0.40862	0.57371	0.945848	11571	1	1.254	0.034598	0.10105	0.944995	2033	3	1.254
SCN5A	4	0.50735	0.65838	0.97953	12826	1	1.2531	0.043762	0.1186	0.945224	2371	3	1.2531
KRTAP21-3	4	0.99824	0.99826	1	19073	0	1.2525	0.001761	0.0063583	0.875668	138	4	1.2525
FADS1	4	0.52157	0.67072	0.98334	13011	1	1.2522	0.049895	0.13	0.94622	2601	3	1.2522
DIRAS1	4	0.99197	0.99203	1	18956	0	1.2519	0.0080322	0.02736	0.919896	545	4	1.2519
OR10W1	4	0.51109	0.66155	0.980707	12871	1	1.2519	0.075196	0.17615	0.954733	3517	3	1.2519
SACS	4	0.86313	0.86744	1	15879	1	1.2518	0.047178	0.12491	0.94622	2516	3	1.2518
ATP2B4	4	0.57296	0.7158	0.993942	13736	1	1.2516	0.064776	0.15743	0.947244	3172	3	1.2516
UNC5CL	4	0.61095	0.73992	0.997507	14150	1	1.2512	0.018791	0.060326	0.930021	1233	3	1.2512
PNN	4	0.51519	0.66511	0.981896	12921	1	1.2506	0.0091609	0.030934	0.919896	623	2	1.2506
OR14I1	4	0.86449	0.8685	1	15899	1	1.2505	0.025911	0.080759	0.933603	1630	3	1.2505
C15orf26	4	0.55021	0.69588	0.990665	13399	1	1.2499	0.065143	0.1581	0.947244	3182	3	1.2499
RAB43	4	0.83681	0.84812	1	15559	1	1.2497	0.02709	0.083943	0.933603	1701	3	1.2497
UBE2F	4	0.8775	0.87908	1	16157	1	1.2494	0.073745	0.17358	0.954733	3463	3	1.2494
SERPINA1	4	0.81652	0.83503	1	15390	1	1.2491	0.10056	0.2205	0.962563	4364	3	1.2491
CFAP99	4	0.81022	0.83115	1	15346	1	1.249	0.046122	0.12298	0.945224	2473	3	1.249
HTR2B	4	0.083438	0.19469	0.819912	4535	1	1.2488	0.043904	0.11888	0.945224	2379	3	1.2488
TMPRSS11F	4	0.98038	0.98042	1	18699	0	1.2476	0.019621	0.062763	0.933383	1277	4	1.2476
OR52A5	4	0.27195	0.45772	0.913611	9539	1	1.2473	0.072032	0.17053	0.954479	3408	3	1.2473
GPR1	4	0.87697	0.87865	1	16147	1	1.247	0.034171	0.10025	0.944652	2013	3	1.247
RILP	4	0.76267	0.80455	1	15054	1	1.247	0.058572	0.14606	0.94622	2932	3	1.247
FAM124A	4	0.93794	0.93789	1	17688	0	1.2469	0.054148	0.13801	0.94622	2771	3	1.2469
TCP11L1	4	0.26371	0.4508	0.913611	9396	1	1.2466	0.11846	0.25066	0.96802	4932	3	1.2466
CCDC148	4	0.46504	0.62208	0.966122	12299	1	1.2465	0.044895	0.1207	0.945224	2419	3	1.2465
FAM163B	4	0.93821	0.93817	1	17705	0	1.2458	0.033391	0.098717	0.944541	1987	3	1.2458
FSD1L	4	0.50075	0.65268	0.978357	12727	1	1.2457	0.044764	0.12045	0.945224	2416	3	1.2457
SARAF	4	0.94032	0.94026	1	17754	0	1.2444	0.02926	0.089903	0.933603	1826	3	1.2444
ASRGL1	4	0.3081	0.488	0.917984	10127	1	1.244	0.050913	0.13193	0.94622	2650	3	1.244
EXOC7	4	0.7304	0.78848	1	14870	1	1.2439	0.042096	0.11539	0.945224	2303	3	1.2439
MAGEB6	4	0.039081	0.11524	0.749237	2918	1	1.2437	0.020622	0.065672	0.933603	1331	2	1.2437
XIRP2	4	0.10498	0.23122	0.840504	5244	1	1.2431	0.0092082	0.031089	0.919896	624	2	1.2431
FBXW12	4	0.84336	0.85263	1	15627	1	1.2429	0.082522	0.18919	0.957741	3770	3	1.2429
GCM1	3	0.94484	0.94504	1	17867	0	1.2429	0.055162	0.13114	0.94622	2809	3	1.2429
SHF	4	0.98609	0.98609	1	18830	0	1.2427	0.013027	0.04293	0.919896	870	4	1.2427
CSDC2	4	0.9184	0.91819	1	17159	0	1.2426	0.012108	0.040093	0.919896	816	3	1.2426
GPD1	4	0.98032	0.98036	1	18698	0	1.2404	0.019682	0.062928	0.933383	1282	4	1.2404
KCTD2	4	0.97881	0.97884	1	18661	0	1.2396	0.021191	0.067333	0.933603	1366	4	1.2396
RUFY1	4	0.2513	0.44039	0.911744	9205	1	1.2395	0.054503	0.13866	0.94622	2782	3	1.2395
GLB1	4	0.68672	0.76913	1	14600	1	1.2385	0.038138	0.10791	0.945224	2154	3	1.2385
DAZ3	4	0.9421	0.94203	1	17800	0	1.2379	0.034306	0.10049	0.944652	2022	3	1.2379
RUSC1-AS1	4	0.93621	0.93611	1	17635	0	1.2377	0.068691	0.16449	0.950056	3299	3	1.2377
TSPAN33	4	0.017089	0.055342	0.695825	1445	1	1.2376	0.070426	0.16765	0.950664	3364	3	1.2376
WFIKKN1	4	0.84363	0.85281	1	15633	1	1.2374	0.04902	0.1283	0.94622	2572	3	1.2374
BHLHE22	4	0.43942	0.60006	0.956963	11975	1	1.2371	0.041964	0.11517	0.945224	2298	3	1.2371
SLC5A8	4	0.98088	0.98091	1	18708	0	1.2363	0.019121	0.061315	0.933383	1249	4	1.2363
OR13C8	4	0.94753	0.94748	1	17939	0	1.2351	0.091508	0.20491	0.960167	4067	3	1.2351
C4orf36	4	0.9647	0.96466	1	18343	0	1.2349	0.044668	0.12028	0.945224	2410	3	1.2349
CYP4F3	4	0.96555	0.96548	1	18365	0	1.2348	0.068372	0.16389	0.950056	3285	3	1.2348
TTC29	4	0.28293	0.46693	0.914625	9722	1	1.2346	0.10021	0.21989	0.962563	4351	3	1.2346
KCNJ15	4	0.54479	0.69104	0.989525	13315	1	1.2345	0.035425	0.10265	0.945224	2061	3	1.2345
ZCCHC6	4	0.53444	0.68191	0.987175	13163	1	1.234	0.039928	0.1113	0.945224	2220	3	1.234
MPHOSPH6	4	0.88146	0.88243	1	16228	1	1.2335	0.084131	0.19202	0.959682	3817	3	1.2335
ANXA8L1	4	0.60098	0.73641	0.996703	14089	1	1.2334	0.066347	0.16025	0.950056	3219	3	1.2334
F11	4	0.28584	0.46935	0.914839	9779	1	1.2333	0.049384	0.12901	0.94622	2582	3	1.2333
TRPS1	4	0.50861	0.65944	0.980186	12838	1	1.2331	0.074534	0.17496	0.954733	3490	3	1.2331
KRTAP10-10	4	0.88868	0.88895	1	16382	1	1.2329	0.03965	0.11078	0.945224	2211	3	1.2329
PCDH8	4	0.17042	0.33542	0.871052	7327	1	1.2325	0.050691	0.1315	0.94622	2638	3	1.2325
ZNF276	4	0.48115	0.63588	0.97309	12477	1	1.2324	0.050196	0.13054	0.94622	2613	3	1.2324
KRTAP7-1	4	0.97339	0.97332	1	18540	0	1.2323	0.026606	0.082638	0.933603	1671	4	1.2323
FKBP1A	4	0.78397	0.8159	1	15180	1	1.2321	0.052985	0.13582	0.94622	2731	3	1.2321
SEC24D	4	0.85571	0.86171	1	15771	1	1.2319	0.03624	0.10422	0.945224	2088	3	1.2319
SRY	4	0.87629	0.87806	1	16133	1	1.2319	0.058733	0.14638	0.94622	2937	3	1.2319
TMEM212	4	0.0033409	0.011859	0.695825	288	1	1.2317	0.060371	0.14936	0.94622	3010	3	1.2317
LCE4A	4	0.85222	0.85905	1	15724	1	1.2313	0.026502	0.082335	0.933603	1665	3	1.2313
EFHD1	4	0.41787	0.58163	0.948696	11703	1	1.2311	0.070145	0.16718	0.950056	3352	3	1.2311
FCRL2	4	0.17314	0.33954	0.871659	7420	1	1.2311	0.049144	0.12852	0.94622	2575	3	1.2311
RAB8B	4	0.20685	0.38998	0.896318	8280	1	1.2311	0.016101	0.05236	0.919896	1075	3	1.2311
THADA	4	0.98843	0.98847	1	18881	0	1.2309	0.011571	0.038464	0.919896	775	4	1.2309
HIST1H2AM	4	0.48857	0.64228	0.975626	12560	1	1.2306	0.055279	0.14006	0.94622	2815	3	1.2306
PRIMPOL	4	0.9622	0.96211	1	18288	0	1.2306	0.055192	0.1399	0.94622	2810	3	1.2306
ICOSLG	4	0.18316	0.35479	0.878353	7690	1	1.23	0.052402	0.13472	0.94622	2704	3	1.23
TXNDC11	4	0.96662	0.96656	1	18392	0	1.2298	0.02791	0.086211	0.933603	1749	3	1.2298
MIB1	3	0.49212	0.60107	0.957138	12608	1	1.2297	0.12197	0.22805	0.962968	5031	2	1.2297
ANHX	4	0.32185	0.4996	0.919803	10366	1	1.2291	0.013965	0.045802	0.919896	932	3	1.2291
PPP5D1	4	0.78688	0.81751	1	15198	1	1.2289	0.086659	0.19639	0.960167	3894	3	1.2289
SUSD4	4	0.4754	0.63099	0.970645	12407	1	1.2286	0.11397	0.24324	0.966591	4786	3	1.2286
PAGE3	4	0.9535	0.95339	1	18075	0	1.2284	0.05074	0.13161	0.94622	2643	3	1.2284
RNF128	4	0.96106	0.96096	1	18263	0	1.2282	0.083031	0.19011	0.959081	3781	3	1.2282
BATF3	4	0.55321	0.69851	0.991802	13426	1	1.2281	0.057885	0.14481	0.94622	2912	3	1.2281
NPHS2	4	0.53892	0.68587	0.988943	13230	1	1.2277	0.086907	0.19679	0.960167	3902	3	1.2277
ZNF24	4	0.88694	0.88737	1	16336	1	1.2277	0.080873	0.18626	0.956434	3718	3	1.2277
RECQL5	4	0.72522	0.78606	1	14838	1	1.227	0.061827	0.15201	0.946912	3061	3	1.227
GCSH	4	0.77435	0.81066	1	15122	1	1.2269	0.07309	0.17243	0.954733	3438	3	1.2269
STK3	4	0.71179	0.77989	1	14758	1	1.2268	0.076187	0.17796	0.955563	3553	3	1.2268
TREX1	4	0.99037	0.9904	1	18919	0	1.2268	0.0096304	0.032398	0.919896	652	4	1.2268
TTC32	4	0.54867	0.69452	0.990516	13369	1	1.2268	0.11083	0.23799	0.966455	4690	3	1.2268
SLC12A2	3	0.26005	0.3965	0.898961	9331	1	1.2267	0.16521	0.28062	0.971358	6386	2	1.2267
MFNG	4	0.84623	0.85468	1	15656	1	1.2262	0.013016	0.042891	0.919896	868	2	1.2262
DOCK10	4	0.93862	0.93858	1	17714	0	1.2256	0.04337	0.11784	0.945224	2356	3	1.2256
NDUFS3	4	0.20603	0.38877	0.895565	8267	1	1.2254	0.029319	0.090066	0.933603	1831	3	1.2254
TEX2	4	0.17314	0.33954	0.871659	7421	1	1.225	0.015613	0.050869	0.919896	1038	3	1.225
HMGXB4	4	0.25941	0.44723	0.91354	9321	1	1.2248	0.049983	0.13015	0.94622	2607	3	1.2248
MROH9	4	0.87775	0.8793	1	16162	1	1.2248	0.043552	0.11817	0.945224	2362	3	1.2248
SLC38A4	4	0.58469	0.72613	0.996388	13894	1	1.2242	0.093243	0.20793	0.960522	4128	3	1.2242
MSGN1	4	0.98705	0.98707	1	18849	0	1.2241	0.012954	0.042704	0.919896	866	4	1.2241
UGT2A2	3	0.92937	0.92949	1	17442	0	1.2238	0.07063	0.16315	0.950056	3369	3	1.2238
PIDD1	4	0.90532	0.90499	1	16809	0	1.2237	0.094912	0.2108	0.962563	4171	3	1.2237
NCOA7	4	0.92999	0.92977	1	17463	0	1.2235	0.093026	0.20758	0.960201	4122	3	1.2235
ANKRD45	4	0.97064	0.97058	1	18475	0	1.2233	0.029358	0.090168	0.933603	1834	4	1.2233
SLC30A10	4	0.76677	0.80668	1	15080	1	1.2233	0.039026	0.10959	0.945224	2185	3	1.2233
DDX58	3	0.98881	0.98892	1	18888	0	1.2231	0.011192	0.029847	0.919896	749	3	1.2231
PTPRH	3	0.4628	0.58687	0.951977	12273	1	1.2231	0.13593	0.24522	0.966591	5475	2	1.2231
ARHGEF6	4	0.96835	0.96829	1	18421	0	1.2229	0.087464	0.19778	0.960167	3922	3	1.2229
ADAM18	4	0.37799	0.54746	0.933845	11190	1	1.2228	0.026473	0.082267	0.933603	1663	2	1.2228
KCNK15	4	0.60098	0.73641	0.996703	14092	1	1.2223	0.075075	0.17594	0.954733	3511	3	1.2223
RALGAPB	4	0.87174	0.87433	1	16037	1	1.2221	0.07589	0.17743	0.955125	3545	3	1.2221
EXT1	4	0.98936	0.9894	1	18901	0	1.2219	0.010638	0.035574	0.919896	714	4	1.2219
SUMF2	4	0.070989	0.173	0.805171	4100	1	1.2213	0.058984	0.14682	0.94622	2947	3	1.2213
ETFA	4	0.88359	0.8843	1	16263	1	1.2211	0.075619	0.17692	0.954733	3535	3	1.2211
SFXN1	4	0.97149	0.97146	1	18501	0	1.221	0.028514	0.087847	0.933603	1779	4	1.221
SULT1A2	4	0.95229	0.95217	1	18043	0	1.221	0.02937	0.090197	0.933603	1835	3	1.221
CDSN	4	0.058992	0.15159	0.783689	3681	1	1.2209	0.079503	0.18388	0.956194	3668	3	1.2209
HOXD9	4	0.045584	0.12722	0.764966	3161	1	1.2208	0.028531	0.087891	0.933603	1781	3	1.2208
CCDC14	4	0.42859	0.59084	0.952833	11843	1	1.2207	0.010102	0.033868	0.919896	679	3	1.2207
C10orf54	4	0.90271	0.90237	1	16737	0	1.2206	0.057476	0.14406	0.94622	2900	3	1.2206
LPL	4	0.97437	0.9743	1	18562	0	1.2205	0.025634	0.079969	0.933603	1612	4	1.2205
USP50	4	0.96267	0.9626	1	18298	0	1.2205	0.063096	0.15432	0.946912	3105	3	1.2205
TMSB4Y	4	0.9674	0.96734	1	18402	0	1.2199	0.041916	0.11508	0.945224	2294	3	1.2199
KANSL2	4	0.7996	0.82482	1	15267	1	1.2197	0.063482	0.15502	0.946912	3119	3	1.2197
COL25A1	4	0.79678	0.82315	1	15255	1	1.2191	0.043303	0.1177	0.945224	2352	3	1.2191
TMEM189	4	0.61461	0.74126	0.997756	14171	1	1.2189	0.063034	0.1542	0.946912	3102	3	1.2189
NOXA1	4	0.086543	0.19996	0.825895	4627	1	1.2184	0.075442	0.17658	0.954733	3522	3	1.2184
STON1	4	0.16576	0.32827	0.87052	7176	1	1.2182	0.038736	0.10905	0.945224	2177	3	1.2182
NFKBIL1	4	0.93702	0.93697	1	17658	0	1.2177	0.036684	0.10509	0.945224	2108	3	1.2177
ZNF300	4	0.88138	0.88235	1	16225	1	1.2177	0.014258	0.046709	0.919896	946	3	1.2177
EMILIN3	4	0.97529	0.97523	1	18586	0	1.2176	0.024709	0.07737	0.933603	1553	4	1.2176
GIMAP1	4	0.49494	0.64771	0.977037	12651	1	1.2175	0.054712	0.13904	0.94622	2791	3	1.2175
LCA5L	4	0.94589	0.94581	1	17897	0	1.2174	0.079011	0.183	0.956038	3654	3	1.2174
ZNF202	4	0.54597	0.69212	0.989892	13337	1	1.217	0.053016	0.13588	0.94622	2734	3	1.217
SPATA17	4	0.95789	0.95785	1	18191	0	1.2169	0.03501	0.10184	0.945224	2048	3	1.2169
TMTC3	4	0.39413	0.56125	0.940634	11397	1	1.2165	0.065214	0.15822	0.947244	3188	3	1.2165
PAX7	4	0.59744	0.73517	0.996703	14061	1	1.2161	0.055733	0.14087	0.94622	2830	3	1.2161
CCDC82	3	0.91121	0.91131	1	16952	0	1.216	0.14245	0.25307	0.968556	5680	2	1.216
USP6	3	0.17508	0.29899	0.862468	7480	1	1.216	0.16744	0.2833	0.971358	6455	2	1.216
CELF6	4	0.14175	0.29097	0.859764	6448	1	1.2157	0.058136	0.14526	0.94622	2917	3	1.2157
PABPC1L2A	4	0.86334	0.86759	1	15885	1	1.2156	0.069411	0.16581	0.950056	3325	3	1.2156
ZASP	4	0.98391	0.9839	1	18770	0	1.2156	0.010677	0.035687	0.919896	717	4	1.2156
CSNK2A3	4	0.78175	0.81466	1	15163	1	1.2155	0.081784	0.18787	0.95649	3749	3	1.2155
CENPV	4	0.52157	0.67072	0.98334	13007	1	1.2153	0.027589	0.085335	0.933603	1729	3	1.2153
C9orf106	4	0.27027	0.45626	0.913611	9507	1	1.2149	0.080094	0.18487	0.956397	3690	3	1.2149
LGI2	4	0.60228	0.73685	0.996732	14098	1	1.2147	0.094814	0.21061	0.962563	4167	3	1.2147
SLC39A7	4	0.98987	0.98988	1	18910	0	1.2143	0.010129	0.033947	0.919896	681	4	1.2143
DIAPH1	4	0.93342	0.93323	1	17563	0	1.2142	0.065158	0.15812	0.947244	3183	3	1.2142
JPH1	4	0.24339	0.43381	0.90984	9080	1	1.2142	0.077842	0.1809	0.955563	3607	3	1.2142
TMCO2	4	0.97728	0.97731	1	18626	0	1.2137	0.022723	0.07172	0.933603	1458	4	1.2137
ALOX15	4	0.93793	0.93788	1	17687	0	1.2136	0.1162	0.24687	0.966704	4859	3	1.2136
PTPN21	4	0.57844	0.72065	0.9949	13819	1	1.2136	0.013183	0.043388	0.919896	877	3	1.2136
TRA2B	4	0.77099	0.80891	1	15102	1	1.2136	0.024783	0.077588	0.933603	1561	2	1.2136
C6orf118	4	0.95711	0.95706	1	18166	0	1.2135	0.055116	0.13977	0.94622	2807	3	1.2135
MT1X	4	0.21566	0.40292	0.901063	8511	1	1.2134	0.061843	0.15204	0.946912	3062	3	1.2134
ZNF564	4	0.85411	0.8605	1	15752	1	1.2129	0.035718	0.1032	0.945224	2071	3	1.2129
DENND2A	4	0.97954	0.97959	1	18682	0	1.2126	0.020457	0.065194	0.933603	1320	4	1.2126
MAP3K8	4	0.3452	0.5195	0.924519	10723	1	1.2124	0.048478	0.12732	0.94622	2552	3	1.2124
PTH1R	4	0.20261	0.38376	0.892652	8185	1	1.2124	0.081309	0.18704	0.95649	3731	3	1.2124
C7orf62	4	0.98177	0.98181	1	18725	0	1.2121	0.018227	0.058659	0.926151	1204	4	1.2121
KLHL4	4	0.90603	0.90571	1	16825	0	1.212	0.051225	0.1325	0.94622	2665	3	1.212
RAC3	4	0.31152	0.49093	0.917984	10196	1	1.2118	0.054275	0.13823	0.94622	2777	3	1.2118
NIM1K	4	0.70714	0.77789	1	14720	1	1.2117	0.074101	0.17422	0.954733	3475	3	1.2117
SEMA4D	4	0.42528	0.58797	0.951977	11797	1	1.2117	0.027929	0.086266	0.933603	1752	2	1.2117
CLINT1	4	0.8698	0.87274	1	15995	1	1.2115	0.098066	0.21623	0.962563	4272	3	1.2115
USP17L21	4	0.85669	0.86249	1	15783	1	1.2115	0.0081142	0.027622	0.919896	553	3	1.2115
ZFR	4	0.9636	0.96354	1	18320	0	1.2114	0.055517	0.14046	0.94622	2822	3	1.2114
ARHGAP28	4	0.98568	0.98568	1	18821	0	1.2111	0.014324	0.046915	0.919896	949	4	1.2111
PMS2	4	0.92545	0.92524	1	17352	0	1.2107	0.019497	0.062428	0.933383	1270	3	1.2107
SIGLEC9	4	0.48115	0.63588	0.97309	12470	1	1.2103	0.03306	0.098043	0.944083	1974	3	1.2103
DPH6	4	0.92279	0.92265	1	17276	0	1.2098	0.013057	0.043022	0.919896	871	2	1.2098
GPR37	4	0.86493	0.86884	1	15908	1	1.2096	0.031003	0.094039	0.936717	1912	3	1.2096
DFNA5	4	0.85675	0.86253	1	15784	1	1.2095	0.073727	0.17354	0.954733	3462	3	1.2095
GNL1	4	0.95902	0.95893	1	18214	0	1.2095	0.044251	0.11952	0.945224	2389	3	1.2095
LIPH	4	0.98963	0.98965	1	18907	0	1.2095	0.010372	0.034724	0.919896	698	4	1.2095
SLC50A1	4	0.46641	0.62328	0.966575	12313	1	1.2086	0.0055934	0.019472	0.919896	377	2	1.2086
ASPM	4	0.96148	0.96139	1	18271	0	1.208	0.089696	0.20173	0.960167	3997	3	1.208
C9orf57	4	0.30516	0.48549	0.917668	10087	1	1.2078	0.059501	0.14781	0.94622	2968	2	1.2078
PDP2	4	0.14913	0.30256	0.863871	6675	1	1.2077	0.031375	0.094787	0.937168	1926	3	1.2077
TRPA1	4	0.047261	0.13026	0.765722	3233	1	1.2075	0.070956	0.16862	0.951985	3378	3	1.2075
TRAPPC9	4	0.76347	0.80496	1	15061	1	1.2073	0.065003	0.15784	0.947244	3179	3	1.2073
C3orf56	4	0.89711	0.89688	1	16582	1	1.2072	0.075574	0.17683	0.954733	3530	3	1.2072
FAM221B	4	0.31885	0.49709	0.919392	10318	1	1.2072	0.041805	0.11487	0.945224	2291	3	1.2072
SLC45A4	4	0.20525	0.3876	0.895094	8245	1	1.207	0.074953	0.17572	0.954733	3508	3	1.207
FGF22	4	0.49905	0.65122	0.978357	12697	1	1.2065	0.063355	0.15478	0.946912	3113	3	1.2065
BBS7	4	0.45691	0.61509	0.963046	12194	1	1.2063	0.089541	0.20146	0.960167	3993	3	1.2063
CGREF1	4	0.86136	0.86603	1	15853	1	1.2061	0.092641	0.20688	0.960167	4104	3	1.2061
ZBTB7C	4	0.98573	0.98572	1	18822	0	1.2061	0.014274	0.046754	0.919896	947	4	1.2061
ATG13	4	0.98212	0.98214	1	18732	0	1.2058	0.017879	0.057633	0.925127	1180	4	1.2058
ATOH1	4	0.90631	0.906	1	16832	0	1.2055	0.070195	0.16727	0.950056	3354	3	1.2055
CDX1	4	0.9773	0.97733	1	18627	0	1.2051	0.022698	0.071643	0.933603	1457	4	1.2051
MTRF1	4	0.029871	0.091543	0.713636	2438	1	1.2051	0.026261	0.081707	0.933603	1650	3	1.2051
NMU	4	0.92835	0.92815	1	17415	0	1.2051	0.064263	0.15649	0.946912	3149	3	1.2051
SQSTM1	4	0.99608	0.99611	1	19037	0	1.2049	0.0039242	0.013851	0.919896	268	4	1.2049
VN1R4	4	0.97403	0.97395	1	18552	0	1.2048	0.025966	0.080911	0.933603	1635	4	1.2048
CNEP1R1	4	0.65986	0.75822	1	14437	1	1.2044	0.067771	0.16282	0.950056	3267	3	1.2044
SLC38A9	4	0.93629	0.93621	1	17637	0	1.2036	0.045343	0.12149	0.945224	2439	3	1.2036
FAM205A	4	0.57149	0.71453	0.993689	13710	1	1.2032	0.11082	0.23796	0.966455	4689	3	1.2032
TCEAL3	4	0.86768	0.871	1	15954	1	1.2031	0.056464	0.14222	0.94622	2863	3	1.2031
TMEM63B	4	0.93953	0.93951	1	17735	0	1.2028	0.075468	0.17662	0.954733	3525	3	1.2028
KRT78	4	0.57296	0.7158	0.993942	13740	1	1.2026	0.071662	0.16989	0.954073	3398	3	1.2026
OR2Y1	4	0.70855	0.77851	1	14732	1	1.2026	0.077613	0.18048	0.955563	3599	3	1.2026
ZDHHC3	4	0.52296	0.6719	0.983551	13029	1	1.2026	0.11919	0.25189	0.968556	4949	3	1.2026
FBXL21	4	0.92522	0.92501	1	17347	0	1.2025	0.086253	0.1957	0.960167	3881	3	1.2025
POGK	4	0.9372	0.93713	1	17664	0	1.2025	0.052304	0.13454	0.94622	2700	3	1.2025
PKHD1L1	4	0.98271	0.98273	1	18746	0	1.2022	0.017286	0.055929	0.925127	1146	4	1.2022
TSHZ1	4	0.34727	0.52125	0.925569	10750	1	1.2016	0.07556	0.17681	0.954733	3528	3	1.2016
NRF1	4	0.85596	0.8619	1	15774	1	1.2014	0.067828	0.16292	0.950056	3270	2	1.2014
MYT1L	4	0.73124	0.78886	1	14876	1	1.2008	0.062727	0.15364	0.946912	3091	3	1.2008
ZNF544	4	0.80645	0.82888	1	15323	1	1.2008	0.069966	0.16685	0.950056	3346	3	1.2008
EPHX2	4	0.93077	0.93052	1	17490	0	1.2007	0.06417	0.15632	0.946912	3147	3	1.2007
MAGEB18	4	0.99156	0.9916	1	18942	0	1.2003	0.0084427	0.028681	0.919896	575	4	1.2003
DCHS1	4	0.76129	0.80381	1	15045	1	1.2002	0.11156	0.2392	0.966591	4709	3	1.2002
DES	4	0.51109	0.66155	0.980707	12867	1	1.1996	0.048313	0.127	0.94622	2546	3	1.1996
RGL4	4	0.93619	0.93609	1	17633	0	1.1995	0.088047	0.19882	0.960167	3946	3	1.1995
LHFPL5	4	0.6744	0.76404	1	14526	1	1.1994	0.031769	0.095553	0.938442	1939	3	1.1994
TMPRSS11B	4	0.93814	0.93811	1	17700	0	1.1993	0.015114	0.049373	0.919896	1003	3	1.1993
PXN	4	0.84281	0.85224	1	15624	1	1.199	0.049676	0.12958	0.94622	2594	3	1.199
ASF1B	4	0.55816	0.70284	0.991802	13508	1	1.1988	0.061544	0.1515	0.946912	3053	3	1.1988
GDF1	4	0.61713	0.74217	0.998074	14183	1	1.1982	0.11491	0.24477	0.966591	4818	3	1.1982
SESN1	4	0.97007	0.97001	1	18461	0	1.1981	0.029934	0.091713	0.934005	1867	4	1.1981
WT1	4	0.95592	0.95583	1	18132	0	1.1977	0.076881	0.17917	0.955563	3576	3	1.1977
C5AR1	4	0.92564	0.92543	1	17358	0	1.197	0.045152	0.12115	0.945224	2431	3	1.197
PRSS42	4	0.90039	0.90003	1	16675	1	1.197	0.074004	0.17405	0.954733	3471	3	1.197
DNAAF5	4	0.91712	0.9169	1	17123	0	1.1966	0.064059	0.15609	0.946912	3143	3	1.1966
WAS	4	0.92227	0.9221	1	17267	0	1.1964	0.014776	0.048327	0.919896	981	2	1.1964
CCDC62	4	0.96824	0.96817	1	18419	0	1.1962	0.071128	0.16892	0.951985	3385	3	1.1962
PXT1	4	0.90306	0.90271	1	16747	0	1.1962	0.034845	0.10152	0.945099	2041	3	1.1962
DHFR	4	0.84879	0.85655	1	15692	1	1.196	0.043242	0.11759	0.945224	2350	2	1.196
SMAP2	4	0.64516	0.75253	1	14336	1	1.1952	0.078646	0.18233	0.955563	3639	3	1.1952
REV1	4	0.71891	0.78314	1	14801	1	1.1949	0.093397	0.20819	0.961115	4130	3	1.1949
SLC4A1	4	0.18734	0.36105	0.881867	7794	1	1.1947	0.059675	0.14813	0.94622	2974	3	1.1947
SEPT6	4	0.99741	0.99741	1	19059	0	1.1943	0.0025918	0.0092434	0.919896	182	4	1.1943
DCXR	4	0.49494	0.64771	0.977037	12654	1	1.1937	0.045947	0.12266	0.945224	2469	3	1.1937
HMGN5	4	0.91251	0.91231	1	16994	0	1.1936	0.063	0.15414	0.946912	3100	3	1.1936
SLC7A6	4	0.95913	0.95904	1	18216	0	1.1935	0.030026	0.091959	0.934005	1875	3	1.1935
AKR1C1	4	0.87207	0.8746	1	16045	1	1.1923	0.068484	0.1641	0.950056	3289	2	1.1923
OR5R1	4	0.39413	0.56125	0.940634	11392	1	1.1923	0.098207	0.21647	0.962563	4277	3	1.1923
KISS1R	4	0.071487	0.17389	0.805176	4119	1	1.1921	0.12224	0.25697	0.968556	5041	3	1.1921
RCBTB1	4	0.94865	0.94861	1	17968	0	1.1919	0.035194	0.1022	0.945224	2052	3	1.1919
PPP1R37	4	0.4216	0.58483	0.950591	11752	1	1.1914	0.11211	0.24017	0.966591	4729	3	1.1914
ARMC6	4	0.81113	0.8317	1	15356	1	1.1908	0.076995	0.17938	0.955563	3580	3	1.1908
ECHDC1	4	0.98742	0.98746	1	18859	0	1.1906	0.012578	0.041525	0.919896	840	4	1.1906
HHAT	4	0.62341	0.74449	0.998876	14225	1	1.1906	0.056741	0.14273	0.94622	2874	3	1.1906
TATDN2	4	0.27814	0.46292	0.913831	9656	1	1.1901	0.05845	0.14583	0.94622	2927	3	1.1901
PLA2G7	4	0.76666	0.80663	1	15076	1	1.1895	0.079756	0.1843	0.956194	3677	3	1.1895
OR10AD1	4	0.9185	0.91828	1	17163	0	1.1892	0.055952	0.14128	0.94622	2838	3	1.1892
NREP	4	0.95651	0.95643	1	18154	0	1.1883	0.010834	0.036183	0.919896	729	3	1.1883
SNX2	4	0.98542	0.98541	1	18815	0	1.1881	0.014583	0.047737	0.919896	964	4	1.1881
KLC4	4	0.84704	0.85527	1	15666	1	1.1877	0.066138	0.15988	0.949571	3213	3	1.1877
NLK	4	0.89537	0.89523	1	16547	1	1.1872	0.085203	0.19388	0.960167	3849	3	1.1872
C2orf82	4	0.95385	0.95374	1	18085	0	1.1871	0.056918	0.14304	0.94622	2880	3	1.1871
DDX60	4	0.33657	0.51209	0.923056	10587	1	1.1871	0.069057	0.16518	0.950056	3312	3	1.1871
LRRC70	4	0.97084	0.97079	1	18481	0	1.187	0.029157	0.089619	0.933603	1820	4	1.187
TBX3	4	0.55816	0.70284	0.991802	13512	1	1.1869	0.028301	0.087229	0.933603	1768	3	1.1869
PPARA	4	0.93483	0.9347	1	17598	0	1.1864	0.05316	0.13615	0.94622	2739	3	1.1864
ENPEP	4	0.3484	0.52221	0.925929	10765	1	1.1859	0.095607	0.21201	0.962563	4194	3	1.1859
HOXC11	4	0.57296	0.7158	0.993942	13738	1	1.1858	0.088314	0.19932	0.960167	3955	3	1.1858
HDGFL1	4	0.16961	0.3342	0.871052	7298	1	1.1849	0.10095	0.22118	0.962793	4375	3	1.1849
LAMA2	3	0.18753	0.31357	0.866927	7799	1	1.1846	0.13413	0.24308	0.966591	5404	2	1.1846
SLC39A13	4	0.96784	0.96779	1	18411	0	1.1846	0.11031	0.23707	0.965593	4675	3	1.1846
ARFGAP1	4	0.95175	0.95165	1	18035	0	1.1837	0.074851	0.17554	0.954733	3502	3	1.1837
C5	4	0.86551	0.86931	1	15916	1	1.1837	0.068788	0.16467	0.950056	3304	3	1.1837
ZSCAN21	4	0.93709	0.93703	1	17660	0	1.1837	0.061179	0.15082	0.946912	3036	3	1.1837
TEX37	4	0.81062	0.83137	1	15351	1	1.1833	0.037128	0.10594	0.945224	2122	3	1.1833
APITD1-CORT	4	0.98342	0.98344	1	18756	0	1.1828	0.016577	0.053789	0.919896	1107	4	1.1828
JARID2	4	0.93213	0.9319	1	17532	0	1.1828	0.051218	0.13249	0.94622	2664	3	1.1828
CCNG1	4	0.49354	0.64651	0.976622	12629	1	1.182	0.064768	0.15742	0.947244	3171	3	1.182
SLC25A39	4	0.86204	0.86659	1	15865	1	1.182	0.089721	0.20176	0.960167	3999	3	1.182
CDKN2AIPNL	4	0.98866	0.98872	1	18885	0	1.1818	0.011338	0.037754	0.919896	758	4	1.1818
CRYZ	4	0.97687	0.97687	1	18617	0	1.1818	0.023133	0.07289	0.933603	1476	4	1.1818
RTP1	4	0.43203	0.59381	0.954153	11879	1	1.1816	0.12263	0.25763	0.968556	5055	3	1.1816
NLRC5	4	0.85827	0.8637	1	15808	1	1.1814	0.042258	0.11569	0.945224	2313	3	1.1814
ITGAL	4	0.81156	0.83196	1	15363	1	1.181	0.13405	0.2765	0.971358	5400	3	1.181
CYP1A2	4	0.93132	0.93109	1	17504	0	1.1805	0.056101	0.14156	0.94622	2850	3	1.1805
FOXB1	4	0.90961	0.90935	1	16914	0	1.1802	0.040747	0.11286	0.945224	2255	3	1.1802
COX7A1	4	0.0060706	0.021059	0.695825	525	1	1.1798	0.099775	0.21921	0.962563	4336	3	1.1798
TLE2	4	0.49214	0.64534	0.976622	12613	1	1.1798	0.0551	0.13974	0.94622	2805	3	1.1798
GJB1	4	0.003735	0.013219	0.695825	323	1	1.1796	0.088959	0.20043	0.960167	3976	3	1.1796
TRDN	4	0.99192	0.99199	1	18953	0	1.1794	0.0080776	0.027504	0.919896	550	4	1.1794
CYP1A1	4	0.37414	0.54419	0.932679	11139	1	1.1793	0.091326	0.20461	0.960167	4055	3	1.1793
TMEM254	4	0.49905	0.65122	0.978357	12701	1	1.1789	0.10728	0.23195	0.963837	4583	3	1.1789
MSANTD1	4	0.99244	0.9925	1	18965	0	1.1788	0.0075637	0.025904	0.919896	511	4	1.1788
PREX2	4	0.89533	0.8952	1	16544	1	1.1787	0.085178	0.19383	0.960167	3847	3	1.1787
RILPL2	4	0.98788	0.98791	1	18866	0	1.1785	0.012119	0.040126	0.919896	818	4	1.1785
DDIT4L	4	0.1735	0.34009	0.871767	7431	1	1.1784	0.0593	0.14743	0.94622	2960	3	1.1784
FUK	4	0.94056	0.94048	1	17761	0	1.1784	0.062261	0.15281	0.946912	3075	3	1.1784
EFR3B	4	0.84488	0.85373	1	15645	1	1.1781	0.046898	0.12439	0.945775	2510	3	1.1781
ENPP2	4	0.94285	0.94275	1	17816	0	1.1775	0.10241	0.22363	0.962793	4423	3	1.1775
OOEP	4	0.1373	0.28395	0.858684	6296	1	1.1774	0.042327	0.11583	0.945224	2317	3	1.1774
CSH1	4	0.75578	0.80097	1	15007	1	1.1766	0.036475	0.10468	0.945224	2103	2	1.1766
RSPH3	4	0.8942	0.89409	1	16519	1	1.1766	0.080922	0.18634	0.956434	3720	3	1.1766
COCH	4	0.78662	0.81736	1	15196	1	1.1765	0.068656	0.16443	0.950056	3298	3	1.1765
B4GALNT2	4	0.97958	0.97963	1	18683	0	1.1763	0.020423	0.065097	0.933603	1319	4	1.1763
FAM178A	4	0.26463	0.4516	0.913611	9406	1	1.1761	0.076083	0.17778	0.955563	3550	3	1.1761
EPHX4	4	0.90397	0.90363	1	16777	0	1.1758	0.052841	0.13557	0.94622	2725	3	1.1758
AMY2A	4	0.8073	0.82939	1	15330	1	1.1757	0.017609	0.056867	0.925127	1164	2	1.1757
CCDC6	4	0.76899	0.80783	1	15089	1	1.1757	0.078195	0.18152	0.955563	3620	3	1.1757
KIAA0922	4	0.95082	0.95075	1	18017	0	1.1752	0.045336	0.12148	0.945224	2438	3	1.1752
ZNF672	4	0.97642	0.9764	1	18610	0	1.1749	0.023583	0.074202	0.933603	1497	4	1.1749
HOXB2	4	0.98555	0.98555	1	18817	0	1.1748	0.014451	0.047327	0.919896	960	4	1.1748
RBFOX1	4	0.57702	0.71939	0.9949	13788	1	1.1748	0.099225	0.21824	0.962563	4313	3	1.1748
TTC30A	4	0.76592	0.80622	1	15075	1	1.1747	0.040129	0.11169	0.945224	2228	3	1.1747
KDELC2	4	0.82279	0.83893	1	15438	1	1.1745	0.039206	0.10992	0.945224	2189	3	1.1745
DBX1	4	0.039618	0.11622	0.750777	2936	1	1.1744	0.083956	0.19171	0.959682	3810	3	1.1744
ST3GAL4	4	0.94755	0.9475	1	17940	0	1.1744	0.060231	0.14911	0.94622	3003	3	1.1744
EXD3	4	0.28394	0.46775	0.914625	9746	1	1.174	0.061519	0.15145	0.946912	3051	3	1.174
HES1	4	0.96051	0.96043	1	18248	0	1.174	0.019466	0.06234	0.933383	1267	2	1.174
C2orf78	4	0.91534	0.91514	1	17075	0	1.1737	0.09565	0.21209	0.962563	4198	3	1.1737
SHISA9	4	0.57976	0.72185	0.995322	13832	1	1.1737	0.048378	0.12713	0.94622	2548	3	1.1737
STAM2	4	0.050331	0.13588	0.771002	3355	1	1.1737	0.055599	0.14061	0.94622	2826	3	1.1737
C1QTNF2	4	0.86635	0.86995	1	15928	1	1.1736	0.029141	0.089572	0.933603	1817	3	1.1736
NPAS1	4	0.15499	0.31169	0.866838	6850	1	1.1736	0.090309	0.20281	0.960167	4020	3	1.1736
SIVA1	4	0.35278	0.52593	0.927629	10820	1	1.1736	0.056191	0.14172	0.94622	2854	3	1.1736
PUS7	4	0.84323	0.85253	1	15626	1	1.1734	0.027385	0.084782	0.933603	1716	3	1.1734
SEC24A	4	0.75034	0.79825	1	14980	1	1.1733	0.014643	0.04792	0.919896	970	3	1.1733
TIGD2	4	0.96038	0.96028	1	18245	0	1.1732	0.060815	0.15014	0.94622	3027	3	1.1732
VWCE	4	0.52296	0.6719	0.983551	13032	1	1.173	0.044319	0.11966	0.945224	2395	3	1.173
OR5AS1	4	0.10663	0.23394	0.840504	5300	1	1.1725	0.065438	0.15863	0.948428	3192	3	1.1725
MAP2K4	4	0.65721	0.75717	1	14420	1	1.172	0.055868	0.14112	0.94622	2835	3	1.172
CPT2	4	0.60896	0.73919	0.997507	14137	1	1.1719	0.039533	0.11054	0.945224	2207	3	1.1719
CRY2	4	0.35513	0.52792	0.928135	10856	1	1.1717	0.050735	0.13159	0.94622	2642	3	1.1717
DMBT1	4	0.99063	0.99065	1	18924	0	1.1717	0.0093747	0.031615	0.919896	636	4	1.1717
C11orf91	4	0.35619	0.52882	0.928135	10867	1	1.1716	0.081195	0.18682	0.95649	3726	3	1.1716
RAB15	4	0.55955	0.70408	0.991802	13540	1	1.1715	0.05305	0.13595	0.94622	2735	3	1.1715
HS3ST6	4	0.74772	0.79691	1	14967	1	1.1714	0.042927	0.11701	0.945224	2339	3	1.1714
PINK1	4	0.80269	0.82662	1	15290	1	1.171	0.054505	0.13867	0.94622	2783	3	1.171
NRL	4	0.99415	0.9942	1	18995	0	1.1707	0.0058545	0.020336	0.919896	394	4	1.1707
NDUFB1	4	0.19047	0.3657	0.883784	7879	1	1.1701	0.10147	0.22208	0.962793	4392	3	1.1701
ANKRD36B	4	0.98015	0.9802	1	18695	0	1.1695	0.019846	0.063405	0.933603	1290	4	1.1695
CATSPER1	4	0.64516	0.75253	1	14340	1	1.1693	0.068797	0.16469	0.950056	3305	3	1.1693
DHRS4L2	4	0.29943	0.48066	0.916758	10001	1	1.1693	0.074935	0.17569	0.954733	3505	3	1.1693
MAGI1	4	0.96878	0.96872	1	18433	0	1.1693	0.033625	0.099163	0.944652	1996	3	1.1693
CNDP1	4	0.91541	0.9152	1	17078	0	1.1692	0.052523	0.13497	0.94622	2710	3	1.1692
PRDM9	4	0.28394	0.46775	0.914625	9741	1	1.1688	0.064639	0.15718	0.946912	3165	3	1.1688
CCDC169	4	0.89844	0.89818	1	16627	1	1.1687	0.043424	0.11793	0.945224	2358	3	1.1687
PTPRN2	4	0.86131	0.86599	1	15852	1	1.1685	0.052063	0.13407	0.94622	2691	3	1.1685
CTF1	4	0.81353	0.83318	1	15373	1	1.1684	0.028944	0.089034	0.933603	1805	3	1.1684
SCML2	4	0.98413	0.98413	1	18778	0	1.1676	0.015873	0.051633	0.919896	1054	4	1.1676
DNASE2B	4	0.9871	0.98712	1	18850	0	1.1674	0.012899	0.04253	0.919896	863	4	1.1674
ENPP5	4	0.97253	0.97248	1	18519	0	1.1674	0.027468	0.085005	0.933603	1722	4	1.1674
CAPS	4	0.99072	0.99075	1	18926	0	1.1668	0.0092846	0.031331	0.919896	629	4	1.1668
ATP10A	4	0.91596	0.91575	1	17090	0	1.1666	0.11333	0.24219	0.966591	4767	3	1.1666
LRP11	4	0.89721	0.897	1	16585	1	1.1662	0.045927	0.12261	0.945224	2467	3	1.1662
ZBTB26	3	0.74759	0.75704	1	14966	1	1.166	0.16845	0.2845	0.971358	6485	2	1.166
NINJ1	4	0.97751	0.97754	1	18636	0	1.1656	0.022486	0.071052	0.933603	1445	4	1.1656
ZBTB32	4	0.74606	0.79608	1	14953	1	1.1656	0.012268	0.040587	0.919896	827	2	1.1656
ZKSCAN4	4	0.99508	0.99511	1	19012	0	1.1655	0.0049235	0.017247	0.919896	335	4	1.1655
MBLAC1	3	0.063255	0.14809	0.781014	3829	1	1.1646	0.18774	0.30774	0.972252	7065	2	1.1646
KIAA1033	4	0.82353	0.8394	1	15445	1	1.1645	0.036313	0.10436	0.945224	2095	3	1.1645
EPN2	4	0.89768	0.89746	1	16602	1	1.1641	0.056033	0.14144	0.94622	2844	3	1.1641
C6orf15	4	0.99212	0.99217	1	18959	0	1.164	0.0078834	0.026897	0.919896	538	4	1.164
NXPH3	4	0.46372	0.62097	0.965415	12284	1	1.164	0.012922	0.042595	0.919896	865	3	1.164
SH3BP4	4	0.93787	0.93783	1	17686	0	1.1637	0.058774	0.14644	0.94622	2939	3	1.1637
AP1S1	4	0.61461	0.74126	0.997756	14177	1	1.1636	0.071151	0.16896	0.951985	3388	3	1.1636
CYP39A1	4	0.97634	0.97632	1	18608	0	1.1635	0.023659	0.074428	0.933603	1503	4	1.1635
GAP43	4	0.34099	0.5159	0.923862	10657	1	1.1634	0.062312	0.15289	0.946912	3076	3	1.1634
FAM169B	4	0.86198	0.86655	1	15863	1	1.1633	0.053481	0.13676	0.94622	2751	3	1.1633
GYPA	4	0.12481	0.26376	0.851239	5898	1	1.1627	0.047697	0.12589	0.94622	2527	3	1.1627
ZNF649	4	0.67398	0.76387	1	14524	1	1.1619	0.0073809	0.025286	0.919896	500	3	1.1619
MINA	4	0.044082	0.12454	0.761557	3097	1	1.1609	0.0052313	0.018269	0.919896	357	3	1.1609
SYNE4	4	0.94935	0.94929	1	17980	0	1.1608	0.098956	0.21776	0.962563	4302	3	1.1608
TMEM217	4	0.40259	0.56857	0.944321	11494	1	1.16	0.037413	0.10649	0.945224	2129	2	1.16
CRIM1	4	0.40259	0.56857	0.944321	11497	1	1.1594	0.060015	0.14872	0.94622	2990	3	1.1594
FRMD5	4	0.27814	0.46292	0.913831	9652	1	1.159	0.021968	0.069531	0.933603	1407	3	1.159
CSNK2A2	4	0.86759	0.87092	1	15952	1	1.1588	0.099832	0.21929	0.962563	4338	3	1.1588
STK11	4	0.98669	0.98668	1	18841	0	1.1588	0.013315	0.043813	0.919896	885	4	1.1588
BLOC1S3	4	0.45536	0.61379	0.962636	12179	1	1.1587	0.099247	0.21828	0.962563	4314	3	1.1587
KLRC3	4	0.94549	0.94539	1	17884	0	1.1587	0.046227	0.12316	0.945224	2478	3	1.1587
PRADC1	4	0.93459	0.93444	1	17590	0	1.1584	0.0456	0.12198	0.945224	2450	3	1.1584
OR2AP1	4	0.87216	0.87467	1	16047	1	1.1582	0.049427	0.12909	0.94622	2583	3	1.1582
CLEC2L	4	0.71716	0.78232	1	14792	1	1.1581	0.10593	0.22969	0.963034	4541	3	1.1581
LGALS13	4	0.90546	0.90514	1	16813	0	1.1581	0.064922	0.1577	0.947244	3177	3	1.1581
PTH	4	0.87058	0.87337	1	16015	1	1.1579	0.022745	0.07178	0.933603	1460	3	1.1579
DOCK3	4	0.69317	0.77185	1	14641	1	1.1578	0.07713	0.17963	0.955563	3585	3	1.1578
MTFR1L	4	0.93448	0.93433	1	17588	0	1.1577	0.053412	0.13663	0.94622	2749	3	1.1577
NIPSNAP1	4	0.93112	0.93088	1	17498	0	1.1576	0.010372	0.034724	0.919896	699	2	1.1576
KANK1	4	0.11336	0.2451	0.845927	5526	1	1.1572	0.058895	0.14667	0.94622	2945	3	1.1572
KRTAP10-3	4	0.90466	0.90432	1	16795	0	1.1567	0.046956	0.1245	0.945885	2512	3	1.1567
CDKN2C	4	0.50808	0.65899	0.980186	12828	1	1.1566	0.090715	0.20353	0.960167	4035	3	1.1566
NLRP2	4	0.36467	0.53606	0.929757	11009	1	1.1566	0.056669	0.14261	0.94622	2870	3	1.1566
FAM188B	4	0.58713	0.72831	0.996388	13944	1	1.1564	0.09383	0.20891	0.961115	4141	3	1.1564
PLA2G4B	4	0.58849	0.72954	0.996452	13962	1	1.1564	0.06706	0.16153	0.950056	3244	3	1.1564
CYSLTR1	4	0.93206	0.93183	1	17528	0	1.1563	0.057408	0.14393	0.94622	2896	3	1.1563
PPP1R13L	4	0.87577	0.87761	1	16117	1	1.1562	0.041967	0.11517	0.945224	2299	3	1.1562
SMAD9	4	0.99468	0.99473	1	19006	0	1.1561	0.0053208	0.018569	0.919896	361	4	1.1561
HIST2H4A	4	0.79076	0.81966	1	15218	1	1.1553	0.081289	0.187	0.95649	3730	3	1.1553
ZDHHC18	4	0.60356	0.73732	0.996885	14109	1	1.1553	0.099566	0.21883	0.962563	4327	3	1.1553
VSIG1	4	0.93728	0.93722	1	17667	0	1.1549	0.028448	0.087675	0.933603	1776	3	1.1549
TBRG1	4	0.98436	0.98436	1	18787	0	1.1548	0.015637	0.050936	0.919896	1041	4	1.1548
GPSM2	4	0.73231	0.78938	1	14880	1	1.1547	0.07064	0.16805	0.951024	3370	3	1.1547
ZBTB21	4	0.60294	0.73709	0.996885	14106	1	1.1547	0.02172	0.068847	0.933603	1395	3	1.1547
FKBP8	4	0.83839	0.84918	1	15578	1	1.1543	0.055756	0.14091	0.94622	2831	3	1.1543
ZNF181	4	0.84505	0.85384	1	15649	1	1.1543	0.097782	0.21575	0.962563	4261	3	1.1543
CCDC91	4	0.88723	0.88765	1	16342	1	1.154	0.04855	0.12744	0.94622	2556	3	1.154
AADACL2	4	0.63678	0.74935	1	14291	1	1.1536	0.090916	0.20388	0.960167	4042	3	1.1536
INF2	4	0.97992	0.97998	1	18689	0	1.1529	0.020078	0.064078	0.933603	1303	4	1.1529
CD59	4	0.9429	0.9428	1	17819	0	1.1526	0.091269	0.20452	0.960167	4052	3	1.1526
ETV3L	4	0.97974	0.97979	1	18686	0	1.1526	0.020264	0.064626	0.933603	1312	4	1.1526
MEOX1	4	0.9613	0.96122	1	18268	0	1.1525	0.083432	0.19081	0.959455	3794	3	1.1525
FBXL4	4	0.21162	0.39705	0.898961	8404	1	1.1524	0.073553	0.17324	0.954733	3457	3	1.1524
MANSC4	4	0.99311	0.99315	1	18976	0	1.1524	0.0068921	0.023697	0.919896	464	4	1.1524
ERV3-1	4	0.92285	0.92271	1	17277	0	1.1522	0.052553	0.13502	0.94622	2712	3	1.1522
FGF3	4	0.48411	0.63842	0.974008	12507	1	1.1521	0.0072971	0.025014	0.919896	496	2	1.1521
CD163L1	4	0.26762	0.45408	0.913611	9465	1	1.1518	0.075106	0.17601	0.954733	3513	3	1.1518
CEACAM3	4	0.49751	0.64991	0.978254	12681	1	1.1515	0.081753	0.18781	0.95649	3748	3	1.1515
ZNF593	4	0.98564	0.98563	1	18820	0	1.1513	0.014363	0.047043	0.919896	951	4	1.1513
PFN3	4	0.9879	0.98792	1	18867	0	1.1512	0.012096	0.040055	0.919896	814	4	1.1512
LARP7	3	0.11818	0.23192	0.840504	5698	1	1.1507	0.16696	0.28273	0.971358	6442	2	1.1507
CCDC9	4	0.98264	0.98266	1	18744	0	1.1506	0.017362	0.056162	0.925127	1152	4	1.1506
KDM3B	4	0.55021	0.69588	0.990665	13397	1	1.1506	0.091204	0.20441	0.960167	4051	3	1.1506
GNAT2	4	0.67217	0.76313	1	14507	1	1.1505	0.092256	0.20619	0.960167	4093	3	1.1505
TCEB3C	4	0.80155	0.82598	1	15280	1	1.1504	0.07005	0.16702	0.950056	3349	2	1.1504
SULT2B1	4	0.93205	0.93181	1	17526	0	1.1499	0.080774	0.18608	0.956434	3715	3	1.1499
PI3	4	0.97239	0.97235	1	18517	0	1.1497	0.027605	0.085392	0.933603	1732	4	1.1497
CAPN2	4	0.68042	0.7665	1	14561	1	1.1492	0.11331	0.24218	0.966591	4766	3	1.1492
FOXJ2	3	0.22787	0.35979	0.881483	8793	1	1.1492	0.1439	0.25486	0.968556	5720	2	1.1492
UBXN2A	4	0.88983	0.88999	1	16409	1	1.1492	0.10717	0.23177	0.963798	4579	3	1.1492
CABYR	4	0.89943	0.89914	1	16656	1	1.1491	0.11399	0.24329	0.966591	4787	3	1.1491
NLRP11	4	0.97898	0.97903	1	18665	0	1.1491	0.021016	0.066795	0.933603	1353	4	1.1491
N4BP2L1	4	0.42043	0.58379	0.95004	11736	1	1.1489	0.070406	0.16763	0.950664	3363	3	1.1489
OR2D2	4	0.087379	0.20139	0.827435	4649	1	1.1489	0.10439	0.22701	0.962793	4494	3	1.1489
KCNH8	4	0.53272	0.6804	0.987157	13141	1	1.1487	0.046234	0.12317	0.945224	2479	3	1.1487
ARHGEF40	4	0.17553	0.3433	0.873084	7489	1	1.1484	0.070209	0.1673	0.950056	3355	3	1.1484
EPB41L1	4	0.62198	0.74396	0.99844	14216	1	1.1483	0.015216	0.049662	0.919896	1008	3	1.1483
HIST1H2AJ	4	0.5823	0.72405	0.995889	13869	1	1.1481	0.078997	0.18297	0.956038	3653	3	1.1481
MARC2	4	0.45536	0.61379	0.962636	12173	1	1.1479	0.1233	0.25874	0.968556	5084	3	1.1479
PPBP	4	0.94502	0.94489	1	17872	0	1.1478	0.079581	0.18401	0.956194	3672	3	1.1478
PPRC1	4	0.39413	0.56125	0.940634	11393	1	1.1478	9.35e-05	0.00035455	0.521325	12	2	1.1478
KRT27	4	0.94004	0.94001	1	17744	0	1.1475	0.019996	0.063847	0.933603	1298	2	1.1475
SMCHD1	4	0.96018	0.96007	1	18241	0	1.147	0.025886	0.08068	0.933603	1628	2	1.147
GLI3	4	0.59479	0.73425	0.996703	14039	1	1.1469	0.061309	0.15106	0.946912	3040	2	1.1469
APBA1	4	0.82342	0.83933	1	15443	1	1.1466	0.067131	0.16166	0.950056	3247	3	1.1466
TAF12	4	0.86622	0.86986	1	15926	1	1.1465	0.010573	0.035349	0.919896	712	3	1.1465
C2orf44	4	0.96856	0.96851	1	18428	0	1.1464	0.06757	0.16247	0.950056	3260	3	1.1464
GUCY1B3	4	0.034856	0.10513	0.735999	2717	1	1.1462	0.048772	0.12783	0.94622	2565	3	1.1462
CYR61	4	0.94619	0.94611	1	17912	0	1.1457	0.063401	0.15486	0.946912	3116	3	1.1457
VGLL1	4	0.94609	0.94602	1	17906	0	1.1457	0.01654	0.053685	0.919896	1103	2	1.1457
CNPPD1	4	0.48557	0.63969	0.974235	12534	1	1.1456	0.040682	0.11275	0.945224	2252	3	1.1456
XRCC4	4	0.75723	0.80171	1	15016	1	1.1456	0.056867	0.14296	0.94622	2878	3	1.1456
RGPD2	4	0.54186	0.68845	0.989474	13270	1	1.1451	0.013791	0.045261	0.919896	918	2	1.1451
PER3	4	0.84256	0.85206	1	15620	1	1.145	0.040301	0.11202	0.945224	2235	3	1.145
NKX2-6	4	0.079509	0.18792	0.815943	4393	1	1.1448	0.072558	0.17147	0.954733	3425	3	1.1448
SERP1	4	0.99544	0.99548	1	19020	0	1.1446	0.0045591	0.015993	0.919896	308	4	1.1446
DDX39A	4	0.59229	0.73293	0.996703	14017	1	1.144	0.09564	0.21207	0.962563	4197	3	1.144
MRPS35	4	0.99016	0.99016	1	18914	0	1.1439	0.0098427	0.033096	0.919896	666	4	1.1439
ABHD12	4	0.10098	0.2245	0.837833	5109	1	1.1436	0.07028	0.16741	0.950056	3360	3	1.1436
XPC	4	0.96738	0.96732	1	18401	0	1.1436	0.062069	0.15246	0.946912	3068	3	1.1436
TOB1	4	0.95446	0.95435	1	18103	0	1.1431	0.068599	0.16432	0.950056	3296	3	1.1431
A1BG	3	0.79981	0.80097	1	15268	1	1.1427	0.1359	0.24519	0.966591	5473	2	1.1427
LRRIQ3	4	0.95619	0.95611	1	18137	0	1.1427	0.031201	0.094448	0.937168	1917	2	1.1427
ZBTB33	4	0.45278	0.61152	0.961797	12144	1	1.1421	0.076446	0.17841	0.955563	3561	3	1.1421
ADGRG5	4	0.99088	0.99093	1	18928	0	1.142	0.0091195	0.030801	0.919896	621	4	1.142
SLC8A1	4	0.90059	0.90022	1	16677	1	1.1419	0.015914	0.051756	0.919896	1061	2	1.1419
FAIM	4	0.98066	0.98069	1	18706	0	1.1418	0.019338	0.061968	0.933383	1259	4	1.1418
FADS3	4	0.94177	0.94169	1	17793	0	1.1414	0.083927	0.19165	0.959682	3809	2	1.1414
ATP5S	4	0.84866	0.85646	1	15687	1	1.141	0.081567	0.18751	0.95649	3738	3	1.141
GOLGA7	4	0.20261	0.38376	0.892652	8188	1	1.141	0.065852	0.15933	0.949054	3204	3	1.141
CNNM3	3	0.97914	0.97928	1	18670	0	1.1406	0.020858	0.053734	0.919896	1344	3	1.1406
FAM160A2	4	0.87528	0.8772	1	16111	1	1.14	0.059699	0.14816	0.94622	2976	3	1.14
OSM	4	0.63714	0.74948	1	14294	1	1.1397	0.089212	0.20088	0.960167	3982	3	1.1397
TBC1D8B	4	0.84478	0.85364	1	15642	1	1.1397	0.057596	0.14427	0.94622	2903	3	1.1397
TSC1	4	0.92264	0.92248	1	17274	0	1.1396	0.13724	0.28172	0.971358	5511	3	1.1396
ASNS	4	0.68042	0.7665	1	14560	1	1.1395	0.070643	0.16806	0.951024	3371	3	1.1395
MMP16	4	0.89909	0.8988	1	16646	1	1.1395	0.11256	0.24091	0.966591	4743	3	1.1395
TTC24	4	0.77058	0.80868	1	15099	1	1.1395	0.060853	0.15021	0.946372	3029	3	1.1395
CEPT1	4	0.91441	0.91418	1	17049	0	1.1392	0.09491	0.2108	0.962563	4170	3	1.1392
SECISBP2	4	0.17756	0.34633	0.874182	7547	1	1.139	0.11684	0.24797	0.966704	4880	3	1.139
TEX40	4	0.9369	0.93684	1	17652	0	1.1389	0.017004	0.055089	0.92344	1129	2	1.1389
CIB3	4	0.59104	0.7318	0.996703	14002	1	1.1386	0.095489	0.2118	0.962563	4188	3	1.1386
SMIM5	4	0.55955	0.70408	0.991802	13533	1	1.1386	0.053925	0.13759	0.94622	2765	3	1.1386
RXRA	4	0.98192	0.98195	1	18730	0	1.1385	0.018081	0.05822	0.925127	1194	4	1.1385
GYLTL1B	4	0.93797	0.93792	1	17689	0	1.1382	0.065844	0.15932	0.949054	3203	3	1.1382
CEACAM1	4	0.55479	0.6999	0.991802	13442	1	1.138	0.031158	0.094366	0.937168	1916	3	1.138
HOXA11	4	0.051698	0.13844	0.772403	3412	1	1.138	0.05183	0.13363	0.94622	2683	3	1.138
RNF222	4	0.66578	0.76053	1	14477	1	1.1379	0.03816	0.10795	0.945224	2155	2	1.1379
ANKRD26	4	0.99095	0.991	1	18934	0	1.1373	0.0090466	0.030584	0.919896	613	4	1.1373
FAM163A	4	0.2625	0.44978	0.913611	9378	1	1.1371	0.049096	0.12844	0.94622	2573	3	1.1371
MST1L	4	0.99308	0.99312	1	18975	0	1.1371	0.0069218	0.02379	0.919896	468	4	1.1371
CFAP58	4	0.52012	0.66943	0.982952	12987	1	1.1367	0.068779	0.16465	0.950056	3303	3	1.1367
NRBP2	4	0.67217	0.76313	1	14508	1	1.1367	0.11966	0.25269	0.968556	4965	3	1.1367
UTS2B	4	0.12094	0.25747	0.849072	5774	1	1.1364	0.094085	0.20935	0.961115	4152	3	1.1364
IL32	4	0.56071	0.7051	0.991971	13555	1	1.136	0.032032	0.096031	0.938946	1947	2	1.136
COX10	4	0.89771	0.89748	1	16603	1	1.1359	0.062529	0.15328	0.946912	3086	3	1.1359
C1orf64	4	0.35975	0.53191	0.929301	10923	1	1.1356	0.086142	0.19551	0.960167	3875	3	1.1356
C2orf73	4	0.95697	0.9569	1	18162	0	1.1353	0.10618	0.23009	0.963034	4545	3	1.1353
GLTP	4	0.93956	0.93953	1	17737	0	1.1352	0.063373	0.15482	0.946912	3115	3	1.1352
ACMSD	4	0.62198	0.74396	0.99844	14219	1	1.1351	0.089323	0.20108	0.960167	3989	3	1.1351
HEXB	4	0.88502	0.88558	1	16298	1	1.1351	0.049959	0.13011	0.94622	2606	2	1.1351
ARF5	4	0.78397	0.8159	1	15181	1	1.1347	0.067089	0.16159	0.950056	3245	2	1.1347
CLEC4G	4	0.29854	0.47991	0.91634	9986	1	1.1346	0.00065833	0.0024156	0.746951	61	3	1.1346
SLC23A3	4	0.089124	0.20442	0.828636	4710	1	1.1346	0.075887	0.17743	0.955125	3544	3	1.1346
TRIP13	4	0.039337	0.1157	0.750051	2922	1	1.1345	0.04076	0.11288	0.945224	2257	3	1.1345
TVP23A	4	0.90036	0.9	1	16674	1	1.1341	0.1253	0.26207	0.969999	5141	3	1.1341
NMNAT2	4	0.97919	0.97923	1	18673	0	1.1328	0.02081	0.066186	0.933603	1341	4	1.1328
RRP8	4	0.92856	0.92836	1	17419	0	1.1328	0.071773	0.17009	0.954073	3401	3	1.1328
KIAA1586	4	0.58593	0.72728	0.996388	13920	1	1.1326	0.089228	0.20091	0.960167	3984	3	1.1326
CCNJ	4	0.64389	0.75205	1	14332	1	1.1325	0.06909	0.16522	0.950056	3314	3	1.1325
RAD21L1	4	0.31786	0.49628	0.919392	10300	1	1.1324	0.041118	0.11356	0.945224	2267	2	1.1324
ZNF396	4	0.23299	0.42515	0.908811	8893	1	1.1324	0.054079	0.13789	0.94622	2769	3	1.1324
DYNLT1	4	0.93816	0.93812	1	17703	0	1.1323	0.059353	0.14753	0.94622	2961	3	1.1323
MUM1L1	4	0.97605	0.97602	1	18602	0	1.1321	0.023953	0.075259	0.933603	1517	4	1.1321
C1QTNF7	4	0.91639	0.91617	1	17099	0	1.132	0.035933	0.10363	0.945224	2079	3	1.132
CHRNA1	4	0.91645	0.91623	1	17101	0	1.1318	0.011064	0.036902	0.919896	740	2	1.1318
CD207	4	0.6336	0.74821	1	14279	1	1.1316	0.046346	0.12338	0.945224	2485	3	1.1316
KLF5	4	0.86931	0.87234	1	15985	1	1.1316	0.047811	0.12609	0.94622	2531	3	1.1316
MEX3C	4	0.92809	0.92787	1	17409	0	1.1316	0.040417	0.11223	0.945224	2239	3	1.1316
RHBDD1	4	0.54479	0.69104	0.989525	13321	1	1.1311	0.062908	0.15398	0.946912	3098	3	1.1311
PBDC1	4	0.89049	0.89061	1	16421	1	1.131	0.039247	0.11	0.945224	2191	3	1.131
DEFB128	4	0.71263	0.78025	1	14763	1	1.1307	0.091677	0.20522	0.960167	4075	3	1.1307
GHRL	4	0.73877	0.79244	1	14917	1	1.1307	0.069251	0.16552	0.950056	3321	3	1.1307
TET2	4	0.9819	0.98194	1	18729	0	1.1302	0.018096	0.058268	0.925127	1196	4	1.1302
CCDC70	4	0.9938	0.99384	1	18989	0	1.1301	0.0061951	0.021459	0.919896	415	4	1.1301
E2F7	4	0.97666	0.97665	1	18613	0	1.13	0.023343	0.073502	0.933603	1486	4	1.13
RHPN2	4	0.97698	0.977	1	18622	0	1.1299	0.023023	0.072577	0.933603	1471	4	1.1299
TVP23B	4	0.99025	0.99026	1	18917	0	1.1295	0.0097541	0.032811	0.919896	659	4	1.1295
TNFRSF1B	4	0.9937	0.99374	1	18985	0	1.1294	0.0062969	0.02179	0.919896	424	4	1.1294
CHD3	4	0.27195	0.45772	0.913611	9538	1	1.1293	0.090413	0.203	0.960167	4026	3	1.1293
HCAR2	4	0.94145	0.94137	1	17782	0	1.1293	0.041931	0.11511	0.945224	2296	3	1.1293
TRIM39-RPP21	4	0.49354	0.64651	0.976622	12632	1	1.1291	0.092741	0.20705	0.960167	4108	3	1.1291
NEUROD1	4	0.92361	0.92348	1	17295	0	1.1289	0.077247	0.17983	0.955563	3588	3	1.1289
LEF1	4	0.59554	0.73451	0.996703	14048	1	1.1287	0.13345	0.27548	0.971358	5385	3	1.1287
SHBG	4	0.95337	0.95324	1	18071	0	1.1286	0.087883	0.19854	0.960167	3939	3	1.1286
ZNF292	3	0.9536	0.95393	1	18079	0	1.1286	0.046397	0.11214	0.945224	2488	3	1.1286
C15orf32	4	0.13381	0.27832	0.858117	6175	1	1.1275	0.089927	0.20215	0.960167	4005	3	1.1275
RNF112	4	0.24569	0.43573	0.910035	9113	1	1.1275	0.073995	0.17403	0.954733	3470	3	1.1275
KRT81	4	0.9001	0.89974	1	16672	1	1.1274	0.051926	0.13381	0.94622	2685	3	1.1274
MYOM2	3	0.9657	0.96588	1	18369	0	1.1271	0.034303	0.085064	0.933603	2021	3	1.1271
ZBTB3	4	0.26856	0.45485	0.913611	9483	1	1.1263	0.063838	0.15566	0.946912	3131	3	1.1263
BAIAP3	4	0.82913	0.84297	1	15491	1	1.1261	0.073958	0.17396	0.954733	3469	3	1.1261
NEK10	4	0.27814	0.46292	0.913831	9653	1	1.1257	0.021746	0.068927	0.933603	1396	2	1.1257
CHN2	4	0.29163	0.4742	0.915674	9876	1	1.1255	0.11466	0.24439	0.966591	4808	3	1.1255
BRIP1	4	0.63246	0.74779	1	14269	1	1.1254	0.064667	0.15723	0.946912	3169	3	1.1254
EBAG9	4	0.82849	0.84257	1	15486	1	1.1254	0.050223	0.13061	0.94622	2614	2	1.1254
TOPAZ1	4	0.68431	0.76813	1	14586	1	1.1253	0.043853	0.11878	0.945224	2376	2	1.1253
OR2V2	4	0.96077	0.96069	1	18253	0	1.125	0.087331	0.19755	0.960167	3915	3	1.125
KIRREL2	4	0.84027	0.85046	1	15599	1	1.1245	0.064588	0.15708	0.946912	3162	3	1.1245
PROM2	4	0.019453	0.062304	0.695825	1659	1	1.1243	0.10557	0.22909	0.963034	4530	3	1.1243
PSMA8	4	0.94237	0.9423	1	17805	0	1.1242	0.006857	0.023594	0.919896	462	3	1.1242
GIN1	4	0.86657	0.87012	1	15931	1	1.1238	0.025801	0.080439	0.933603	1624	2	1.1238
KIAA1024	4	0.69823	0.774	1	14659	1	1.1229	0.082211	0.18862	0.957168	3761	3	1.1229
RBMXL1	4	0.24657	0.43646	0.910035	9135	1	1.1227	0.07206	0.17058	0.954479	3410	3	1.1227
INS	4	0.83978	0.85011	1	15596	1	1.1226	0.084361	0.19241	0.959682	3825	3	1.1226
SHANK3	4	0.45278	0.61152	0.961797	12143	1	1.1226	0.060733	0.14999	0.94622	3021	3	1.1226
ANKRD66	4	0.94082	0.94074	1	17769	0	1.1221	0.0587	0.1463	0.94622	2936	3	1.1221
PCDHA6	3	0.96087	0.96117	1	18257	0	1.122	0.039126	0.095999	0.938946	2188	3	1.122
ZNF189	4	0.44288	0.603	0.95838	12019	1	1.122	0.070056	0.16703	0.950056	3350	3	1.122
EPM2AIP1	4	0.49625	0.64886	0.977529	12669	1	1.1219	0.084491	0.19262	0.95985	3829	3	1.1219
FGA	4	0.54339	0.68981	0.989474	13295	1	1.1218	0.097393	0.2151	0.962563	4249	3	1.1218
SLC9C2	4	0.94274	0.94265	1	17815	0	1.1218	0.10229	0.22345	0.962793	4418	3	1.1218
LSMEM2	4	0.94323	0.94313	1	17826	0	1.1217	0.0296	0.090809	0.933603	1850	2	1.1217
RETSAT	4	0.44046	0.60096	0.957038	11993	1	1.1216	0.17155	0.33603	0.972252	6576	3	1.1216
OR4A47	4	0.62845	0.74633	0.999518	14248	1	1.1215	0.096184	0.21301	0.962563	4212	3	1.1215
TXNDC9	4	0.9749	0.97486	1	18578	0	1.1215	0.025095	0.078484	0.933603	1580	4	1.1215
LAD1	4	0.98337	0.98338	1	18754	0	1.1213	0.016633	0.053947	0.919896	1112	4	1.1213
C1QTNF5	4	0.50211	0.65384	0.978714	12748	1	1.1209	0.021554	0.068347	0.933603	1387	2	1.1209
MREG	4	0.98428	0.98428	1	18785	0	1.1202	0.015725	0.051193	0.919896	1044	4	1.1202
PHOX2A	4	0.92609	0.92591	1	17369	0	1.1202	0.040961	0.11327	0.945224	2260	3	1.1202
TOR1AIP1	4	0.77925	0.81328	1	15147	1	1.1195	0.13522	0.27841	0.971358	5447	3	1.1195
PRIMA1	4	0.31634	0.495	0.919317	10274	1	1.1189	0.069313	0.16564	0.950056	3322	3	1.1189
CSNK1E	4	0.06246	0.1578	0.789722	3803	1	1.118	0.042454	0.11607	0.945224	2322	3	1.118
HSD17B13	4	0.092533	0.21026	0.830931	4829	1	1.1178	0.090986	0.20402	0.960167	4044	3	1.1178
HUNK	4	0.75164	0.79892	1	14985	1	1.1177	0.1311	0.27162	0.971358	5320	3	1.1177
GXYLT1	4	0.91434	0.91411	1	17046	0	1.1174	0.13516	0.27832	0.971358	5444	3	1.1174
IDI2	4	0.93714	0.93708	1	17662	0	1.117	0.066805	0.16108	0.950056	3234	3	1.117
FAM186A	4	0.89114	0.89123	1	16437	1	1.1169	0.05837	0.14569	0.94622	2924	3	1.1169
CCDC124	4	0.83903	0.84959	1	15587	1	1.1165	0.062161	0.15262	0.946912	3072	3	1.1165
TEX35	4	0.97795	0.978	1	18645	0	1.1159	0.022046	0.069764	0.933603	1413	4	1.1159
CSN1S1	4	0.65383	0.75581	1	14397	1	1.1157	0.057984	0.145	0.94622	2914	3	1.1157
DENND3	4	0.92463	0.92444	1	17331	0	1.1155	0.080658	0.18586	0.956417	3711	3	1.1155
ZNF879	4	0.38315	0.55187	0.936081	11254	1	1.1155	0.075686	0.17706	0.954733	3538	2	1.1155
EYS	4	0.96511	0.96505	1	18353	0	1.1154	0.098644	0.2172	0.962563	4292	3	1.1154
MBL2	4	0.9013	0.90094	1	16697	1	1.1146	0.06555	0.15881	0.948489	3196	3	1.1146
LOXL3	4	0.29854	0.47991	0.91634	9990	1	1.1145	0.1416	0.28874	0.972064	5648	3	1.1145
TK1	4	0.6184	0.74262	0.998258	14194	1	1.1143	0.10366	0.22576	0.962793	4463	3	1.1143
MRRF	4	0.7947	0.82196	1	15245	1	1.114	0.10941	0.23557	0.965095	4648	3	1.114
MERTK	4	0.92362	0.92349	1	17296	0	1.1135	0.10628	0.23027	0.963034	4550	3	1.1135
CACNG4	4	0.6336	0.74821	1	14275	1	1.113	0.086233	0.19567	0.960167	3880	3	1.113
RPGRIP1	4	0.38586	0.55416	0.936413	11302	1	1.113	0.078215	0.18156	0.955563	3621	3	1.113
UBE2G1	4	0.61582	0.74169	0.997993	14179	1	1.1129	0.066961	0.16137	0.950056	3238	2	1.1129
PRPS2	4	0.93019	0.92997	1	17467	0	1.1126	0.022131	0.070019	0.933603	1422	2	1.1126
SLC9B1	4	0.84713	0.85533	1	15669	1	1.1126	0.11049	0.23737	0.965593	4681	3	1.1126
IQSEC2	4	0.95402	0.9539	1	18090	0	1.1125	0.025716	0.080198	0.933603	1618	2	1.1125
CARNS1	4	0.53344	0.68103	0.987175	13154	1	1.1121	0.10765	0.23257	0.963969	4593	3	1.1121
RRAGD	4	0.83904	0.8496	1	15588	1	1.1119	0.064026	0.15602	0.946912	3140	2	1.1119
LGSN	4	0.97851	0.97855	1	18651	0	1.1118	0.021488	0.068156	0.933603	1385	4	1.1118
RHOXF1	4	0.31255	0.49183	0.917984	10219	1	1.1115	0.062362	0.153	0.946912	3080	3	1.1115
NFE2L1	4	0.95498	0.95486	1	18110	0	1.1113	0.09593	0.21258	0.962563	4204	3	1.1113
C18orf63	4	0.24957	0.43896	0.91074	9180	1	1.1112	0.076286	0.17812	0.955563	3554	3	1.1112
SKIDA1	4	0.59974	0.73597	0.996703	14084	1	1.1111	0.032087	0.096136	0.939008	1949	2	1.1111
MTO1	4	0.82997	0.84353	1	15499	1	1.111	0.056361	0.14205	0.94622	2861	3	1.111
PARP11	4	0.97317	0.97311	1	18533	0	1.1107	0.026825	0.083246	0.933603	1686	4	1.1107
ZNF662	4	0.66085	0.75857	1	14443	1	1.1104	0.07345	0.17308	0.954733	3453	3	1.1104
C7orf33	4	0.16507	0.32723	0.869727	7167	1	1.11	0.068241	0.16366	0.950056	3279	3	1.11
MANSC1	3	0.97619	0.97638	1	18604	0	1.11	0.023807	0.060811	0.931744	1512	3	1.11
YWHAG	4	0.8441	0.85315	1	15637	1	1.11	0.00051014	0.0018696	0.717921	49	2	1.11
PRSS22	4	0.487	0.64092	0.974556	12552	1	1.1098	0.02559	0.07984	0.933603	1607	2	1.1098
OR4X1	4	0.92576	0.92556	1	17361	0	1.1094	0.060043	0.14876	0.94622	2991	3	1.1094
DUSP7	4	0.96852	0.96847	1	18426	0	1.1093	0.1014	0.22198	0.962793	4390	3	1.1093
PRELID2	4	0.99493	0.99498	1	19011	0	1.1092	0.005065	0.017714	0.919896	344	4	1.1092
SLC17A1	4	0.21566	0.40292	0.901063	8512	1	1.109	0.1058	0.22947	0.963034	4538	3	1.109
ARL8A	4	0.9837	0.98371	1	18763	0	1.1084	0.016296	0.052962	0.919896	1088	4	1.1084
FBXO31	4	0.9829	0.98294	1	18749	0	1.1084	0.017096	0.055363	0.92344	1139	4	1.1084
SP9	4	0.13239	0.27604	0.857455	6129	1	1.1083	0.07243	0.17125	0.954733	3421	3	1.1083
ADH4	4	0.51629	0.66608	0.981965	12940	1	1.1082	0.072707	0.17174	0.954733	3429	3	1.1082
APBB1IP	4	0.31695	0.49551	0.919317	10282	1	1.1078	0.021865	0.069252	0.933603	1402	3	1.1078
LSMEM1	4	0.83462	0.84668	1	15539	1	1.1077	0.1016	0.22228	0.962793	4395	3	1.1077
SFRP4	4	0.034677	0.10466	0.735478	2708	1	1.1076	0.12699	0.26481	0.971226	5187	3	1.1076
TNP1	4	0.90679	0.90652	1	16847	0	1.1075	0.0058033	0.020168	0.919896	392	2	1.1075
CNTD1	4	0.46078	0.61842	0.964353	12244	1	1.1073	0.085093	0.19367	0.960167	3843	3	1.1073
PIH1D1	4	0.70519	0.77702	1	14701	1	1.107	0.075683	0.17705	0.954733	3537	3	1.107
SOX18	4	0.028841	0.088759	0.7087	2376	1	1.1067	0.045685	0.12214	0.945224	2454	3	1.1067
FTSJ1	4	0.32609	0.50323	0.920339	10435	1	1.1066	0.10631	0.23033	0.963034	4552	3	1.1066
PBRM1	4	0.26371	0.4508	0.913611	9399	1	1.1066	0.068914	0.16491	0.950056	3308	2	1.1066
WBP1	4	0.887	0.88743	1	16338	1	1.1063	0.078014	0.18121	0.955563	3612	3	1.1063
CHST1	4	0.30233	0.48313	0.917169	10045	1	1.1053	0.063846	0.15567	0.946912	3132	3	1.1053
HNRNPDL	4	0.46908	0.62554	0.968279	12337	1	1.1045	0.056543	0.14236	0.94622	2866	3	1.1045
ATMIN	4	0.96282	0.96275	1	18300	0	1.1044	0.11025	0.23697	0.965593	4673	3	1.1044
MICALL1	4	0.69317	0.77185	1	14640	1	1.1041	0.055022	0.13959	0.94622	2800	3	1.1041
AKAP13	4	0.95971	0.95962	1	18233	0	1.104	0.1004	0.22023	0.962563	4358	3	1.104
ITIH5	4	0.73084	0.78868	1	14873	1	1.1034	0.038373	0.10836	0.945224	2162	2	1.1034
ARX	4	0.96197	0.96187	1	18280	0	1.1032	0.089945	0.20217	0.960167	4006	3	1.1032
FGD1	4	0.9239	0.92376	1	17306	0	1.1028	0.059634	0.14804	0.94622	2972	3	1.1028
ZNF383	4	0.68138	0.7669	1	14566	1	1.1026	0.072345	0.17111	0.954733	3418	3	1.1026
HHIPL1	4	0.95169	0.95158	1	18033	0	1.1025	0.078738	0.1825	0.955563	3646	3	1.1025
AMZ2	4	0.93092	0.93068	1	17493	0	1.1023	0.091556	0.205	0.960167	4071	3	1.1023
SLC4A4	4	0.89604	0.89585	1	16559	1	1.1021	0.06242	0.15309	0.946912	3082	3	1.1021
INSL4	4	0.051167	0.13746	0.771898	3385	1	1.102	0.070812	0.16834	0.951445	3375	3	1.102
ANKRD6	4	0.40862	0.57371	0.945848	11572	1	1.1019	0.08953	0.20145	0.960167	3992	3	1.1019
SCNM1	4	0.97458	0.97453	1	18567	0	1.1017	0.025415	0.079374	0.933603	1598	4	1.1017
SGK223	4	0.2451	0.43523	0.910035	9103	1	1.1017	0.087411	0.1977	0.960167	3920	3	1.1017
PPFIA2	4	0.96553	0.96547	1	18364	0	1.1015	0.09805	0.2162	0.962563	4271	3	1.1015
SGK1	4	0.97016	0.9701	1	18462	0	1.1014	0.029836	0.091457	0.934005	1862	4	1.1014
[truncated: 17,116 more rows]
