# Supplementary material for: SLC35A2 gene product modulates paramyxovirus fusion events during infection
Source: PLoS Pathog. 2025 Jan 10;21(1):e1012531. doi: 10.1371/journal.ppat.1012531 (PMC11756793; doi:10.1371/journal.ppat.1012531)
Supplement: S3 Table — (XLS) [file ppat.1012531.s009.xls]

## Sheet: MockvsNeg3.gene_summary
id	num	neg|score	neg|p-value	neg|fdr	neg|rank	neg|goodsgrna	neg|lfc	pos|score	pos|p-value	pos|fdr	pos|rank	pos|goodsgrna	pos|lfc
SLC35A2	4	1	1	1	19114	0	4.3533	2.45e-09	2.59e-07	0.002475	2	4	4.3533
COG4	4	1	1	1	19115	0	3.9157	2.31e-11	2.59e-07	0.002475	1	4	3.9157
COG8	4	0.82701	0.84649	0.999952	15754	1	3.4294	1.8e-05	6.29e-05	0.240594	4	3	3.4294
COG3	4	0.99452	0.99457	0.999952	19004	0	3.189	4.87e-05	0.00018051	0.315482	9	4	3.189
GCM1	3	0.99832	0.99837	0.999952	19082	0	3.0874	0.00044872	0.0013216	0.743011	37	3	3.0874
SLC35A1	4	0.99255	0.99261	0.999952	18960	0	2.9602	6.95e-06	1.99e-05	0.095297	3	4	2.9602
CAPNS2	4	0.49393	0.65004	0.958741	12934	1	2.8987	3.31e-05	0.00011525	0.268977	7	3	2.8987
TCP11	4	0.99998	0.99998	1	19113	0	2.7951	2.27e-05	8.11e-05	0.250354	5	4	2.7951
ZNF776	4	0.97479	0.97474	0.999952	18514	0	2.6999	0.00022653	0.00084766	0.704356	21	4	2.6999
TIMM44	3	0.80093	0.80347	0.999952	15564	1	2.6456	0.0059011	0.016162	0.907961	402	2	2.6456
PMEL	4	0.83366	0.85055	0.999952	15809	1	2.6148	0.00063644	0.0023316	0.907961	47	3	2.6148
FAM120AOS	4	0.99996	0.99996	1	19112	0	2.6017	3.56e-05	0.00012664	0.268977	8	4	2.6017
ACVR2B	4	0.99027	0.99029	0.999952	18891	0	2.5895	0.00041397	0.0015205	0.807343	34	4	2.5895
SH3KBP1	4	0.99994	0.99994	1	19111	0	2.5809	6.3e-05	0.00023438	0.344631	12	4	2.5809
INSRR	4	0.92832	0.92811	0.999952	17316	0	2.5779	0.000217	0.00081503	0.704356	20	3	2.5779
DPF1	4	0.84254	0.85612	0.999952	15859	1	2.5732	0.0011072	0.0040218	0.907961	75	3	2.5732
MTHFS	3	0.97455	0.97471	0.999952	18507	0	2.5612	0.012298	0.032589	0.907961	831	3	2.5612
FAM168A	4	0.74069	0.80188	0.999952	15190	1	2.5404	0.0024843	0.0088979	0.907961	166	3	2.5404
NDUFV1	4	0.86483	0.87162	0.999952	16017	1	2.5381	0.00041092	0.0015091	0.807343	33	3	2.5381
THAP9	4	0.99913	0.99912	0.999952	19098	0	2.5273	0.00029791	0.0011035	0.7366	27	4	2.5273
BCDIN3D	4	0.55864	0.70457	0.985976	13634	1	2.5272	0.0003459	0.0012719	0.743011	31	3	2.5272
PTPN6	4	0.43466	0.60102	0.936937	12247	1	2.5003	0.0023084	0.0082896	0.907961	154	3	2.5003
C6orf15	4	0.99964	0.99965	1	19106	0	2.4986	0.0003589	0.0013216	0.743011	32	4	2.4986
ATP5F1	4	0.99761	0.9976	0.999952	19064	0	2.4911	0.0023918	0.008597	0.907961	161	4	2.4911
TNRC6A	4	0.013808	0.045318	0.718397	1110	1	2.4883	0.00017092	0.00065186	0.65581	18	3	2.4883
FHAD1	4	0.99806	0.99808	0.999952	19073	0	2.4703	0.00093869	0.0034266	0.907961	65	4	2.4703
MRPL14	4	0.76464	0.81317	0.999952	15342	1	2.4697	0.003423	0.012144	0.907961	239	3	2.4697
FAM102B	3	0.94867	0.94891	0.999952	17891	0	2.4651	0.0053404	0.014702	0.907961	357	3	2.4651
BCL10	4	0.99147	0.99152	0.999952	18931	0	2.4563	0.00066188	0.0024306	0.907961	49	4	2.4563
CDRT15L2	4	0.9991	0.99909	0.999952	19096	0	2.4561	0.000899	0.0032806	0.907961	62	4	2.4561
PRY	3	0.4585	0.59724	0.93631	12531	1	2.4394	0.0079125	0.021441	0.907961	534	2	2.4394
WASF2	4	0.99439	0.99444	0.999952	18999	0	2.4389	0.0014672	0.0053032	0.907961	99	4	2.4389
ASB10	4	0.94465	0.94453	0.999952	17778	0	2.4385	0.00012489	0.00048301	0.543098	16	3	2.4385
HIST1H3D	4	0.96795	0.9679	0.999952	18345	0	2.4232	0.0028963	0.010314	0.907961	198	4	2.4232
STRADB	4	0.98767	0.98768	0.999952	18836	0	2.4154	0.0007044	0.0025849	0.907961	50	4	2.4154
ZNF273	4	0.89901	0.89931	0.999952	16472	1	2.4149	0.00083665	0.0030506	0.907961	56	3	2.4149
ZNF578	4	0.93672	0.93665	0.999952	17531	0	2.4149	0.0014742	0.0053312	0.907961	100	3	2.4149
ADGB	4	0.88498	0.88712	0.999952	16223	1	2.4123	0.00056597	0.0020799	0.881925	43	3	2.4123
GP1BA	4	0.90014	0.90029	0.999952	16504	1	2.4078	0.0017324	0.0062584	0.907961	122	3	2.4078
EBF3	4	0.99663	0.99664	0.999952	19045	0	2.4067	0.0013128	0.0047552	0.907961	86	4	2.4067
PPA2	4	0.67723	0.77576	0.999952	14763	1	2.3888	0.0023847	0.0085685	0.907961	160	3	2.3888
DAZ2	4	0.99993	0.99993	1	19110	0	2.3862	7.5e-05	0.00028411	0.385149	13	4	2.3862
ZNF304	4	0.98261	0.98263	0.999952	18702	0	2.3796	0.0016563	0.0059916	0.907961	115	4	2.3796
HPS5	4	0.92959	0.92938	0.999952	17349	0	2.3625	0.0014042	0.0050758	0.907961	93	3	2.3625
TMEM247	4	0.99271	0.99276	0.999952	18965	0	2.3567	0.0028896	0.010291	0.907961	197	4	2.3567
NDUFB7	4	0.13852	0.28763	0.83754	6545	1	2.3518	0.00048645	0.0017885	0.833857	39	3	2.3518
SUGP1	4	0.81961	0.84214	0.999952	15704	1	2.3515	0.0019993	0.0072016	0.907961	133	3	2.3515
C20orf195	4	0.99954	0.99956	1	19105	0	2.346	0.00045587	0.0016712	0.819117	38	4	2.346
C1QBP	4	0.29872	0.48928	0.909924	10253	1	2.3349	0.0050321	0.017596	0.907961	337	3	2.3349
CCDC183	4	0.91036	0.91012	0.999952	16787	1	2.3336	0.0044816	0.015726	0.907961	301	3	2.3336
ABCA5	4	0.68055	0.77704	0.999952	14774	1	2.3274	0.002839	0.010112	0.907961	194	3	2.3274
FLRT3	4	0.25806	0.45659	0.903676	9630	1	2.3257	0.0020746	0.0074668	0.907961	137	3	2.3257
FMOD	3	0.99939	0.99941	1	19101	0	2.3086	0.00061159	0.0017696	0.833857	46	3	2.3086
C1orf87	4	0.98301	0.98304	0.999952	18716	0	2.2978	0.0026684	0.0094983	0.907961	183	4	2.2978
C12orf65	4	0.97737	0.97739	0.999952	18578	0	2.2958	0.0060022	0.020826	0.907961	408	4	2.2958
ZSCAN31	4	0.21877	0.4077	0.881543	8812	1	2.2955	0.003065	0.010901	0.907961	209	3	2.2955
MRPL49	4	0.79971	0.83103	0.999952	15556	1	2.2773	0.0068487	0.023566	0.907961	467	3	2.2773
SMIM21	4	0.98166	0.98169	0.999952	18680	0	2.2759	0.0025553	0.0091284	0.907961	172	4	2.2759
VPS37D	4	0.7342	0.79898	0.999952	15140	1	2.2677	0.0014514	0.0052437	0.907961	97	3	2.2677
BIVM	4	0.22976	0.4233	0.890578	9056	1	2.2644	0.0021418	0.0077144	0.907961	145	3	2.2644
ACY3	4	0.8955	0.89617	0.999952	16385	1	2.2633	0.01276	0.042091	0.907961	859	3	2.2633
DPH1	4	0.76951	0.81554	0.999952	15372	1	2.2584	0.0015449	0.0055902	0.907961	108	3	2.2584
NAA16	4	0.55717	0.7033	0.985749	13610	1	2.2565	0.0040247	0.014203	0.907961	272	3	2.2565
MBTPS1	4	0.7208	0.79323	0.999952	15051	1	2.2551	0.0048487	0.016994	0.907961	323	3	2.2551
ANKS3	4	0.96444	0.96439	0.999952	18254	0	2.2526	0.0014625	0.0052841	0.907961	98	3	2.2526
SSTR1	4	0.69016	0.7808	0.999952	14850	1	2.2523	0.0023633	0.0084836	0.907961	159	3	2.2523
CDH1	3	0.98626	0.98641	0.999952	18797	0	2.2509	0.010263	0.027483	0.907961	715	3	2.2509
NOS3	4	0.99861	0.99861	0.999952	19089	0	2.2457	0.0013944	0.005037	0.907961	91	4	2.2457
APOC1	4	0.90718	0.90703	0.999952	16688	1	2.2455	0.0055744	0.019407	0.907961	372	3	2.2455
ABHD5	4	0.99324	0.99329	0.999952	18970	0	2.2355	0.0067554	0.023281	0.907961	463	4	2.2355
GALR1	4	0.7621	0.81195	0.999952	15321	1	2.2325	0.0025341	0.0090575	0.907961	169	3	2.2325
LOC101929372	4	0.9756	0.97555	0.999952	18535	0	2.2258	0.0075665	0.025915	0.907961	512	4	2.2258
FAM153A	4	0.98568	0.98568	0.999952	18779	0	2.2215	0.0012914	0.0046791	0.907961	83	4	2.2215
ERICH3	4	0.64073	0.76253	0.999473	14555	1	2.2211	0.0044963	0.01577	0.907961	302	3	2.2211
STARD8	4	0.98769	0.98771	0.999952	18837	0	2.2187	0.0017647	0.0063718	0.907961	124	4	2.2187
C19orf24	4	0.61658	0.75428	0.99752	14423	1	2.2145	0.009483	0.031932	0.907961	659	3	2.2145
MS4A2	4	0.86434	0.87127	0.999952	16010	1	2.214	0.002827	0.010074	0.907961	193	3	2.214
MMS19	4	0.80348	0.83307	0.999952	15584	1	2.2129	0.003532	0.012513	0.907961	246	3	2.2129
FOS	4	0.78388	0.82268	0.999952	15466	1	2.212	0.0063955	0.02212	0.907961	434	3	2.212
BFSP2	4	0.965	0.96495	0.999952	18271	0	2.2103	0.001588	0.0057425	0.907961	112	3	2.2103
SPATA31A7	3	0.99666	0.99674	0.999952	19047	0	2.2044	0.0033364	0.0092434	0.907961	233	3	2.2044
SCG5	4	0.99306	0.99311	0.999952	18967	0	2.2031	0.002816	0.010032	0.907961	192	4	2.2031
ITIH2	4	0.98511	0.98513	0.999952	18769	0	2.2026	0.0039545	0.013956	0.907961	265	4	2.2026
PIGW	4	0.81271	0.83822	0.999952	15647	1	2.1977	0.0013786	0.0049857	0.907961	90	3	2.1977
ZNF202	4	0.99058	0.99061	0.999952	18903	0	2.196	0.00078718	0.0028786	0.907961	53	4	2.196
PKDCC	4	0.98032	0.98036	0.999952	18647	0	2.1955	0.0043086	0.015145	0.907961	293	4	2.1955
EXOC8	4	0.97487	0.97482	0.999952	18517	0	2.1911	0.0066393	0.022897	0.907961	452	4	2.1911
RNF145	4	0.64829	0.76516	0.999797	14600	1	2.1908	0.0028546	0.010167	0.907961	195	3	2.1908
ZNF526	4	0.81607	0.84014	0.999952	15674	1	2.1908	0.010948	0.036535	0.907961	752	3	2.1908
TCF25	4	0.46685	0.62766	0.94892	12619	1	2.1898	0.0070687	0.024261	0.907961	479	3	2.1898
C4orf45	4	0.86935	0.87497	0.999952	16065	1	2.1888	0.0032945	0.01169	0.907961	231	3	2.1888
FGF22	4	0.82146	0.84321	0.999952	15713	1	2.1886	0.0075449	0.025835	0.907961	509	3	2.1886
LGALS7B	4	0.52187	0.67334	0.97	13243	1	2.1806	0.0015089	0.0054612	0.907961	105	3	2.1806
PLCXD2	4	0.93579	0.93568	0.999952	17509	0	2.1805	0.003108	0.011045	0.907961	217	3	2.1805
CCDC159	4	0.98853	0.98857	0.999952	18852	0	2.1804	0.0037229	0.013178	0.907961	258	4	2.1804
ZFP62	4	0.9999	0.9999	1	19109	0	2.1792	0.0001032	0.00039443	0.471225	15	4	2.1792
YWHAQ	4	0.97669	0.97668	0.999952	18557	0	2.1785	0.006207	0.021501	0.907961	422	4	2.1785
MYCBP	4	0.18943	0.36496	0.868002	8009	1	2.1772	0.0044998	0.015784	0.907961	303	3	2.1772
GRB10	3	0.94815	0.94839	0.999952	17876	0	2.1755	0.013369	0.035239	0.907961	906	3	2.1755
IFT22	4	0.89928	0.89955	0.999952	16482	1	2.172	0.0013704	0.0049598	0.907961	89	3	2.172
ARHGAP33	4	0.98763	0.98765	0.999952	18834	0	2.1709	0.0031131	0.011061	0.907961	218	4	2.1709
HEMGN	4	0.97616	0.97613	0.999952	18545	0	2.1705	0.011662	0.038723	0.907961	795	4	2.1705
OTOP2	4	0.72371	0.79445	0.999952	15079	1	2.1672	0.0081848	0.027852	0.907961	550	3	2.1672
TREX1	4	0.99972	0.99972	1	19108	0	2.1629	0.00028446	0.0010554	0.7366	25	4	2.1629
PPP1R3A	4	0.96787	0.96782	0.999952	18344	0	2.1621	0.0024876	0.0089104	0.907961	167	4	2.1621
PELO	4	0.57202	0.71591	0.990236	13785	1	2.1617	0.0048997	0.017165	0.907961	327	3	2.1617
CD44	4	0.4709	0.63102	0.95058	12668	1	2.1586	0.0013426	0.0048599	0.907961	88	3	2.1586
AHSG	4	0.96738	0.96732	0.999952	18333	0	2.1579	0.010977	0.036626	0.907961	756	3	2.1579
GPATCH3	3	0.81793	0.81871	0.999952	15688	1	2.1578	0.01109	0.029596	0.907961	763	2	2.1578
C11orf49	4	0.49576	0.65156	0.959345	12963	1	2.1569	0.0034449	0.012217	0.907961	241	3	2.1569
SLC26A10	3	0.49679	0.61485	0.942946	12973	1	2.1552	0.018169	0.047134	0.907961	1200	2	2.1552
PAG1	3	0.53852	0.6351	0.952566	13414	1	2.155	0.020929	0.053911	0.907961	1380	2	2.155
SCTR	4	0.66852	0.7725	0.999952	14714	1	2.1517	0.0049202	0.017235	0.907961	331	3	2.1517
SPATA33	4	0.99966	0.99968	1	19107	0	2.1514	0.00033506	0.0012335	0.743011	29	4	2.1514
NFKBIE	4	0.9991	0.99909	0.999952	19097	0	2.15	0.00089791	0.003278	0.907961	61	4	2.15
TMCO3	4	0.341	0.52379	0.91528	10916	1	2.1491	0.0018687	0.0067375	0.907961	127	3	2.1491
LMLN	4	0.95334	0.95322	0.999952	17990	0	2.1421	0.009766	0.03285	0.907961	677	3	2.1421
CCDC61	4	0.98918	0.98921	0.999952	18866	0	2.1417	0.002031	0.007315	0.907961	136	4	2.1417
DOK2	4	0.97645	0.97644	0.999952	18552	0	2.1404	0.010106	0.033878	0.907961	705	4	2.1404
PARVG	4	0.99359	0.99363	0.999952	18982	0	2.1404	0.0016902	0.0060994	0.907961	119	4	2.1404
PCSK7	4	0.53304	0.68272	0.975273	13358	1	2.1383	0.0021258	0.0076507	0.907961	142	3	2.1383
CTDP1	4	0.89079	0.89206	0.999952	16305	1	2.1353	0.0087641	0.029687	0.907961	595	3	2.1353
OS9	4	0.7248	0.79492	0.999952	15089	1	2.127	0.0071077	0.02439	0.907961	480	3	2.127
MARVELD3	4	0.98152	0.98155	0.999952	18679	0	2.1252	0.003181	0.011293	0.907961	221	4	2.1252
UPP2	4	0.087007	0.20356	0.805443	4820	1	2.1245	0.0067037	0.023105	0.907961	460	3	2.1245
TUBB4A	4	0.99676	0.99676	0.999952	19050	0	2.1242	0.0032443	0.011534	0.907961	227	4	2.1242
PDE12	4	0.99941	0.99943	1	19103	0	2.1215	0.00058622	0.0021535	0.881925	44	4	2.1215
NCDN	4	0.62467	0.75705	0.998213	14471	1	2.1211	0.0097219	0.03271	0.907961	675	3	2.1211
GRPEL1	4	0.83682	0.8525	0.999952	15826	1	2.1192	0.0050212	0.017558	0.907961	336	3	2.1192
SP110	4	0.99101	0.99106	0.999952	18913	0	2.1184	0.0029812	0.010621	0.907961	203	4	2.1184
PAOX	4	0.96358	0.96351	0.999952	18236	0	2.1128	0.0092684	0.03128	0.907961	639	3	2.1128
NLRP11	4	0.16619	0.33013	0.854949	7354	1	2.1093	0.014441	0.047294	0.907961	967	3	2.1093
BASP1	4	0.95353	0.95341	0.999952	17992	0	2.1084	0.0032159	0.011422	0.907961	224	3	2.1084
DDX17	4	0.21877	0.4077	0.881543	8811	1	2.107	0.011077	0.03695	0.907961	760	3	2.107
TIAF1	4	0.66724	0.77201	0.999952	14702	1	2.1068	0.011367	0.037843	0.907961	781	3	2.1068
LYVE1	4	0.52043	0.67212	0.969764	13222	1	2.1067	0.0079038	0.026963	0.907961	532	3	2.1067
TEKT5	4	0.9584	0.95835	0.999952	18121	0	2.1051	0.0033944	0.012045	0.907961	237	3	2.1051
CLDN10	4	0.68506	0.77878	0.999952	14813	1	2.1049	0.0012968	0.0047014	0.907961	84	3	2.1049
MRPS14	4	0.74069	0.80188	0.999952	15188	1	2.1019	0.0035541	0.012584	0.907961	249	3	2.1019
COQ10A	3	0.88703	0.88716	0.999952	16248	0	2.1016	0.026769	0.067815	0.907961	1718	2	2.1016
C11orf24	4	0.90208	0.90207	0.999952	16553	1	2.1006	0.0020055	0.007227	0.907961	134	3	2.1006
MBD3L5	4	0.42946	0.59676	0.935855	12178	1	2.0996	0.0059735	0.020727	0.907961	407	3	2.0996
MAP4K3	4	0.99263	0.99269	0.999952	18961	0	2.0977	0.0060693	0.021055	0.907961	415	4	2.0977
ING3	3	0.76147	0.77139	0.999952	15318	1	2.0891	0.031652	0.079078	0.907961	2003	2	2.0891
APOF	4	0.97572	0.97566	0.999952	18537	0	2.0878	0.0057686	0.020051	0.907961	393	4	2.0878
BCKDK	4	0.65905	0.76902	0.999952	14666	1	2.0869	0.0091508	0.030899	0.907961	628	3	2.0869
SLC25A4	4	0.92977	0.92956	0.999952	17354	0	2.0858	0.0015121	0.0054747	0.907961	106	3	2.0858
DCAF15	4	0.82398	0.84471	0.999952	15734	1	2.0849	0.014843	0.048546	0.907961	990	3	2.0849
MORN1	4	0.98719	0.9872	0.999952	18825	0	2.081	0.012814	0.042263	0.907961	861	4	2.081
NCR3LG1	4	0.9519	0.9518	0.999952	17965	0	2.081	0.0069507	0.023885	0.907961	475	3	2.081
MYB	4	0.1483	0.3028	0.842004	6864	1	2.0803	0.0030524	0.010865	0.907961	207	3	2.0803
C19orf26	4	0.98659	0.98658	0.999952	18801	0	2.0795	0.004117	0.014506	0.907961	279	4	2.0795
CYP2C9	4	0.97202	0.97198	0.999952	18445	0	2.0793	0.0035527	0.012578	0.907961	248	4	2.0793
GRIP1	4	0.95891	0.95884	0.999952	18132	0	2.0788	0.010483	0.035088	0.907961	732	3	2.0788
CRCP	4	0.84477	0.8576	0.999952	15874	1	2.0783	0.012557	0.041458	0.907961	846	3	2.0783
FAM134A	4	0.22677	0.41906	0.888586	8984	1	2.0781	0.0026527	0.009446	0.907961	180	3	2.0781
H2AFB3	4	0.44679	0.61104	0.940751	12393	1	2.0692	0.008551	0.029018	0.907961	573	3	2.0692
PARK2	4	0.99583	0.99586	0.999952	19031	0	2.0685	0.0041669	0.014676	0.907961	283	4	2.0685
SPRED2	4	0.1051	0.23385	0.821849	5429	1	2.0665	0.011757	0.039013	0.907961	801	3	2.0665
BRMS1	3	0.99832	0.99837	0.999952	19081	0	2.0664	0.0016798	0.0047542	0.907961	118	3	2.0664
PTPRM	4	0.96548	0.96542	0.999952	18286	0	2.0651	0.0030701	0.010918	0.907961	211	3	2.0651
MORN2	4	0.94701	0.94698	0.999952	17850	0	2.0646	0.0026911	0.0095801	0.907961	185	3	2.0646
CALCOCO1	4	0.97559	0.97553	0.999952	18534	0	2.0622	0.0086384	0.0293	0.907961	580	4	2.0622
CNTD2	4	0.76298	0.81238	0.999952	15327	1	2.0621	0.012217	0.040426	0.907961	824	3	2.0621
NPL	4	0.98093	0.98096	0.999952	18666	0	2.0621	0.0089572	0.030296	0.907961	614	4	2.0621
EDIL3	4	0.68055	0.77704	0.999952	14773	1	2.0619	0.0075314	0.025798	0.907961	506	3	2.0619
SECISBP2	4	0.99125	0.9913	0.999952	18922	0	2.0616	0.0087529	0.029652	0.907961	593	4	2.0616
NYAP2	4	0.95804	0.95799	0.999952	18112	0	2.0601	0.0056068	0.019509	0.907961	381	3	2.0601
AARS2	4	0.67831	0.77618	0.999952	14765	1	2.0598	0.018102	0.058288	0.907961	1196	3	2.0598
S100A8	4	0.90539	0.90524	0.999952	16646	1	2.0578	0.0093604	0.03157	0.907961	647	3	2.0578
P4HA1	4	0.96259	0.96252	0.999952	18205	0	2.0569	0.011449	0.038088	0.907961	786	3	2.0569
TNRC6B	4	0.98819	0.98822	0.999952	18842	0	2.0506	0.0055942	0.019475	0.907961	378	4	2.0506
GNAT2	4	0.73642	0.79996	0.999952	15154	1	2.0505	0.0083615	0.02843	0.907961	566	3	2.0505
TAS2R41	4	0.43681	0.60276	0.937564	12276	1	2.0485	0.0055868	0.01945	0.907961	375	3	2.0485
TNFSF8	4	0.11615	0.25175	0.825113	5823	1	2.0459	0.0098789	0.033206	0.907961	688	3	2.0459
AMOT	4	0.42946	0.59676	0.935855	12179	1	2.0439	0.0097962	0.032948	0.907961	679	3	2.0439
TMEM161A	4	0.11708	0.2533	0.825768	5845	1	2.0433	0.0073164	0.02508	0.907961	492	3	2.0433
MORN3	4	0.66606	0.77158	0.999952	14698	1	2.0422	0.0039187	0.013832	0.907961	264	3	2.0422
PTPN22	3	0.943	0.94322	0.999952	17717	0	2.0408	0.039831	0.097619	0.909725	2331	3	2.0408
LPIN2	4	0.99905	0.99904	0.999952	19095	0	2.0369	0.00095239	0.0034758	0.907961	67	4	2.0369
AP2M1	4	0.25441	0.45367	0.90248	9571	1	2.0367	0.0053543	0.018679	0.907961	359	3	2.0367
MRPS2	4	0.99849	0.99851	0.999952	19085	0	2.0355	0.001508	0.0054581	0.907961	104	4	2.0355
DLD	4	0.90209	0.90208	0.999952	16554	1	2.0352	0.0041509	0.014627	0.907961	282	3	2.0352
PLK2	4	0.13709	0.28535	0.836971	6506	1	2.0342	0.013848	0.045451	0.907961	926	3	2.0342
CD83	4	0.99756	0.99756	0.999952	19062	0	2.0337	0.0024429	0.0087643	0.907961	164	4	2.0337
TMEM42	4	0.28638	0.47941	0.90831	10067	1	2.0334	0.014024	0.045985	0.907961	941	3	2.0334
ZNF320	4	0.74445	0.80361	0.999952	15218	1	2.0334	0.016185	0.052608	0.907961	1073	3	2.0334
CLDN15	4	0.5142	0.66683	0.968064	13146	1	2.0333	0.011023	0.036769	0.907961	758	3	2.0333
TAF6L	4	0.99731	0.99731	0.999952	19058	0	2.0325	0.0026939	0.0095915	0.907961	186	4	2.0325
ANGPTL1	4	0.99177	0.99183	0.999952	18938	0	2.0308	0.0071502	0.024537	0.907961	484	4	2.0308
FBXW7	4	0.32174	0.50801	0.913845	10598	1	2.03	0.016971	0.05498	0.907961	1132	3	2.03
GABARAPL2	4	0.43681	0.60276	0.937564	12273	1	2.0294	0.0025912	0.0092419	0.907961	178	3	2.0294
CT47A1	4	0.341	0.52379	0.91528	10924	1	2.0293	0.0050776	0.01776	0.907961	341	3	2.0293
HELQ	4	0.097052	0.22051	0.816358	5147	1	2.0292	0.0074284	0.02546	0.907961	497	3	2.0292
CSRP2BP	4	0.86675	0.87301	0.999952	16037	1	2.026	0.018852	0.060514	0.907961	1245	3	2.026
ZMAT4	4	0.98709	0.98712	0.999952	18818	0	2.0247	0.0054596	0.019041	0.907961	365	4	2.0247
CHCHD7	4	0.99553	0.99556	0.999952	19025	0	2.0243	0.0044451	0.015597	0.907961	300	4	2.0243
PPP2R3B	4	0.96516	0.9651	0.999952	18279	0	2.0236	0.0030984	0.011009	0.907961	216	3	2.0236
RNF17	4	0.67602	0.77531	0.999952	14755	1	2.0232	0.014521	0.047537	0.907961	971	3	2.0232
ENOPH1	4	0.72129	0.79344	0.999952	15058	1	2.0191	0.008881	0.030056	0.907961	607	3	2.0191
CT45A1	2	0.89038	0.88999	0.999952	16299	0	2.0183	0.012485	0.023595	0.907961	840	2	2.0183
HOXD13	4	0.9949	0.99494	0.999952	19010	0	2.0176	0.0050993	0.017834	0.907961	342	4	2.0176
ALS2CR12	4	0.89869	0.89902	0.999952	16464	1	2.0171	0.0064533	0.022315	0.907961	442	3	2.0171
ENHO	4	0.96383	0.96378	0.999952	18241	0	2.0171	0.0092146	0.031111	0.907961	634	3	2.0171
ZNF35	4	0.45097	0.61451	0.942652	12447	1	2.016	0.0029403	0.010478	0.907961	200	3	2.016
DEF6	4	0.34002	0.523	0.91528	10896	1	2.014	0.011153	0.037197	0.907961	769	3	2.014
GSTCD	4	0.46037	0.62231	0.945603	12552	1	2.0107	0.0069144	0.023765	0.907961	473	3	2.0107
GLIS3	4	0.95568	0.95559	0.999952	18050	0	2.0099	0.0029641	0.010561	0.907961	201	3	2.0099
GRIK5	4	0.77798	0.81967	0.999952	15429	1	2.0096	0.0099432	0.033394	0.907961	693	3	2.0096
EIF1AY	4	0.97413	0.97406	0.999952	18496	0	2.0076	0.0060405	0.020959	0.907961	414	4	2.0076
LEMD3	4	0.98109	0.98111	0.999952	18671	0	2.0076	0.0082133	0.027948	0.907961	552	4	2.0076
HMHB1	4	0.88877	0.89035	0.999952	16273	1	2.007	0.0068517	0.023578	0.907961	468	3	2.007
OR7G3	4	0.98393	0.98392	0.999952	18740	0	2.0048	0.0021041	0.0075787	0.907961	139	4	2.0048
RWDD2A	4	0.28206	0.47592	0.907135	10000	1	2.0026	0.00563	0.019589	0.907961	384	3	2.0026
SMCO4	4	0.89957	0.89983	0.999952	16491	1	2.002	0.0055775	0.019417	0.907961	373	3	2.002
DTX1	4	0.99757	0.99757	0.999952	19063	0	2.0005	0.0024319	0.008727	0.907961	163	4	2.0005
NAA25	4	0.6334	0.75999	0.998783	14515	1	2.0001	0.0090052	0.030444	0.907961	619	3	2.0001
DYNLRB2	4	0.58035	0.72303	0.990236	13920	1	1.9984	0.0064238	0.022218	0.907961	437	3	1.9984
GAGE2B	4	0.9655	0.96544	0.999952	18287	0	1.9965	0.005799	0.020155	0.907961	394	3	1.9965
ACVRL1	4	0.74165	0.80232	0.999952	15203	1	1.9961	0.0176	0.056844	0.907961	1168	3	1.9961
HYAL3	4	0.52885	0.67918	0.973056	13312	1	1.9952	0.024953	0.078091	0.907961	1601	3	1.9952
COX17	4	0.83349	0.85044	0.999952	15805	1	1.9939	0.005535	0.019273	0.907961	369	3	1.9939
ENTPD4	3	0.21399	0.34783	0.864323	8688	1	1.9919	0.045977	0.11118	0.915294	2561	2	1.9919
SPRR2D	4	0.85829	0.86693	0.999952	15962	1	1.9918	0.0031386	0.011147	0.907961	220	3	1.9918
SCAMP5	4	0.16167	0.3233	0.849459	7253	1	1.9904	0.011239	0.037442	0.907961	775	3	1.9904
NRXN3	4	0.38079	0.55651	0.923493	11501	1	1.9885	0.021666	0.068681	0.907961	1423	3	1.9885
PHEX	4	0.19105	0.36737	0.868318	8052	1	1.986	0.0070663	0.024255	0.907961	478	3	1.986
GPR176	4	0.10224	0.22906	0.818704	5339	1	1.9847	0.0051563	0.018011	0.907961	346	3	1.9847
CRIPT	4	0.64572	0.76426	0.999797	14579	1	1.9839	0.0062169	0.021538	0.907961	423	3	1.9839
MIER2	4	0.97318	0.97311	0.999952	18466	0	1.9807	0.0041967	0.014777	0.907961	287	4	1.9807
LRRC16A	4	0.98559	0.98559	0.999952	18776	0	1.98	0.014414	0.04721	0.907961	965	4	1.98
RGL2	3	0.89159	0.89166	0.999952	16315	0	1.9792	0.033381	0.082975	0.907961	2076	2	1.9792
CHCHD3	4	0.53845	0.68734	0.977936	13410	1	1.978	0.021091	0.067021	0.907961	1390	3	1.978
NDST2	4	0.98489	0.9849	0.999952	18763	0	1.9779	0.013279	0.04369	0.907961	902	4	1.9779
IL17RA	4	0.98743	0.98746	0.999952	18829	0	1.9753	0.0041422	0.014601	0.907961	281	4	1.9753
L3MBTL4	4	0.76951	0.81554	0.999952	15373	1	1.9753	0.010459	0.035002	0.907961	728	3	1.9753
ZNF764	4	0.85509	0.86465	0.999952	15943	1	1.9752	0.0086482	0.029327	0.907961	583	3	1.9752
HLA-DQA2	4	0.94209	0.94202	0.999952	17709	0	1.9743	0.010299	0.034505	0.907961	716	3	1.9743
CA3	4	0.49646	0.65217	0.959674	12967	1	1.9742	0.0086457	0.02932	0.907961	582	3	1.9742
GBAS	4	0.40513	0.57658	0.927963	11868	1	1.9736	0.016492	0.053539	0.907961	1092	3	1.9736
SYT2	4	0.21796	0.40651	0.881543	8775	1	1.9719	0.0091483	0.030893	0.907961	627	3	1.9719
B3GNT8	4	0.61658	0.75428	0.99752	14425	1	1.9713	0.0032002	0.011361	0.907961	223	3	1.9713
RASA4B	4	0.84368	0.85686	0.999952	15867	1	1.9704	0.014459	0.047349	0.907961	968	3	1.9704
METRN	4	0.99641	0.99643	0.999952	19038	0	1.9678	0.0035865	0.012686	0.907961	252	4	1.9678
REEP6	4	0.98952	0.98955	0.999952	18874	0	1.9655	0.01048	0.035078	0.907961	731	4	1.9655
HTR5A	4	0.82335	0.84433	0.999952	15729	1	1.9645	0.0081825	0.027846	0.907961	549	3	1.9645
PFAS	4	0.99044	0.99047	0.999952	18896	0	1.9627	0.0095563	0.032165	0.907961	667	4	1.9627
FAM9C	4	0.82579	0.84573	0.999952	15743	1	1.9618	0.0033422	0.011863	0.907961	236	3	1.9618
C1orf233	4	0.96795	0.96791	0.999952	18346	0	1.9612	0.014743	0.048233	0.907961	984	4	1.9612
COL20A1	4	0.70927	0.78841	0.999952	14981	1	1.9594	0.016739	0.054261	0.907961	1113	3	1.9594
ALPL	4	0.9954	0.99544	0.999952	19021	0	1.9593	0.0045982	0.016117	0.907961	309	4	1.9593
SLC38A4	4	0.72749	0.79608	0.999952	15107	1	1.9589	0.017167	0.055582	0.907961	1148	3	1.9589
SCAMP1	3	0.50504	0.61876	0.944056	13063	1	1.9581	0.04825	0.11621	0.917198	2635	2	1.9581
PANX2	4	0.50172	0.65647	0.961706	13023	1	1.9571	0.0040117	0.014148	0.907961	269	3	1.9571
MTMR12	4	0.5245	0.67556	0.971516	13271	1	1.957	0.00018436	0.00070314	0.67203	19	3	1.957
WDR72	4	0.79843	0.83036	0.999952	15545	1	1.9566	0.012571	0.041505	0.907961	847	3	1.9566
ATP6V0A2	4	0.99873	0.99872	0.999952	19091	0	1.9559	0.0012689	0.0046055	0.907961	81	4	1.9559
PTGES	4	0.5476	0.69517	0.982427	13502	1	1.9547	0.0085796	0.029114	0.907961	575	3	1.9547
ATP2A3	4	0.62946	0.75867	0.998783	14487	1	1.9526	0.016137	0.052472	0.907961	1068	3	1.9526
TNFRSF9	4	0.22907	0.4223	0.890265	9036	1	1.9515	0.0093486	0.031528	0.907961	646	3	1.9515
AP1G2	4	0.48143	0.63972	0.953686	12801	1	1.951	0.01004	0.033682	0.907961	702	3	1.951
CCDC105	4	0.99	0.99002	0.999952	18885	0	1.9502	0.0099951	0.033559	0.907961	697	4	1.9502
ADGRB3	4	0.098904	0.22353	0.816517	5223	1	1.949	0.0072977	0.025015	0.907961	489	3	1.949
USP17L2	4	0.99306	0.9931	0.999952	18966	0	1.9478	0.006941	0.023856	0.907961	474	4	1.9478
INPP1	4	0.3313	0.51585	0.913845	10764	1	1.9473	0.020838	0.06628	0.907961	1375	3	1.9473
REEP2	4	0.47407	0.63364	0.951538	12705	1	1.9471	0.028545	0.08793	0.907961	1814	3	1.9471
GLRA3	4	0.38999	0.56405	0.924454	11649	1	1.9464	0.016633	0.053947	0.907961	1105	3	1.9464
PRSS48	4	0.92361	0.92348	0.999952	17192	0	1.9456	0.021613	0.06854	0.907961	1420	3	1.9456
MCEMP1	4	0.95094	0.95085	0.999952	17938	0	1.9449	0.002105	0.0075813	0.907961	140	3	1.9449
TPD52L3	4	0.62238	0.75627	0.998004	14459	1	1.9446	0.0053579	0.018693	0.907961	360	3	1.9446
KRTAP10-7	4	0.36501	0.5435	0.921753	11249	1	1.9437	0.0082431	0.028043	0.907961	556	3	1.9437
SLC25A26	4	0.58912	0.73052	0.992458	14038	1	1.942	0.0187	0.060073	0.907961	1234	3	1.942
EMILIN1	4	0.99667	0.99667	0.999952	19048	0	1.9414	0.0033341	0.011831	0.907961	232	4	1.9414
RBFOX2	4	0.77938	0.82038	0.999952	15439	1	1.9408	0.0050425	0.017639	0.907961	338	3	1.9408
PFKFB4	4	0.99918	0.99917	0.999952	19100	0	1.9393	0.00082151	0.0030019	0.907961	55	4	1.9393
KSR2	4	0.96076	0.96068	0.999952	18173	0	1.9372	0.0067728	0.023337	0.907961	464	3	1.9372
POLR2J3	4	0.87719	0.88093	0.999952	16141	1	1.9372	0.023601	0.074258	0.907961	1534	3	1.9372
PPP5C	4	0.89808	0.8985	0.999952	16445	1	1.9366	0.0095086	0.032004	0.907961	662	3	1.9366
C17orf100	4	0.76298	0.81238	0.999952	15331	1	1.9364	0.0059449	0.020639	0.907961	404	3	1.9364
TMC7	4	0.95527	0.95516	0.999952	18039	0	1.935	0.019564	0.062599	0.907961	1295	3	1.935
XG	4	0.90618	0.90599	0.999952	16660	1	1.9346	0.010971	0.036609	0.907961	754	3	1.9346
KDM5C	4	0.92024	0.92004	0.999952	17079	0	1.9339	0.015217	0.049664	0.907961	1014	3	1.9339
ACTN1	4	0.93712	0.93706	0.999952	17547	0	1.9324	0.0013358	0.0048381	0.907961	87	3	1.9324
THBS3	4	0.98981	0.98983	0.999952	18880	0	1.9322	0.0093986	0.03169	0.907961	650	4	1.9322
KAZALD1	4	0.98397	0.98397	0.999952	18742	0	1.9305	0.016029	0.052131	0.907961	1062	4	1.9305
PDE2A	4	0.81836	0.84141	0.999952	15691	1	1.9293	0.007002	0.024058	0.907961	477	3	1.9293
SGOL2	4	0.96941	0.96935	0.999952	18375	0	1.9289	0.014564	0.047686	0.907961	976	4	1.9289
TSKU	4	0.7892	0.8254	0.999952	15492	1	1.9286	0.0086531	0.029346	0.907961	585	3	1.9286
RAD23B	4	0.92409	0.92392	0.999952	17210	0	1.926	0.011426	0.038016	0.907961	784	3	1.926
KBTBD7	4	0.9954	0.99543	0.999952	19020	0	1.9258	0.004601	0.016126	0.907961	310	4	1.9258
SHISA5	4	0.99945	0.99946	1	19104	0	1.9257	0.00055492	0.0020281	0.881076	42	4	1.9257
CABP4	4	0.78388	0.82268	0.999952	15467	1	1.9252	0.019144	0.061382	0.907961	1268	3	1.9252
CSTF2T	4	0.96193	0.96183	0.999952	18196	0	1.9248	0.0094137	0.031737	0.907961	652	3	1.9248
ADAD2	4	0.92306	0.92293	0.999952	17177	0	1.9246	0.016424	0.053327	0.907961	1090	3	1.9246
ADK	4	0.056244	0.15022	0.772061	3698	1	1.9236	0.011763	0.039035	0.907961	802	3	1.9236
SFXN2	3	0.34803	0.49576	0.911285	11027	1	1.9232	0.054986	0.13077	0.931322	2875	2	1.9232
ERMAP	3	0.28191	0.42347	0.890587	9996	1	1.9231	0.046137	0.11155	0.915294	2568	2	1.9231
ERO1LB	4	0.85504	0.86461	0.999952	15941	1	1.9226	0.0079826	0.027215	0.907961	536	3	1.9226
KIF22	4	0.75129	0.80684	0.999952	15257	1	1.9222	0.025978	0.080945	0.907961	1663	3	1.9222
CLDN9	4	0.99916	0.99915	0.999952	19099	0	1.9214	0.00083695	0.0030516	0.907961	57	4	1.9214
KRIT1	4	0.30256	0.49243	0.910902	10311	1	1.9198	0.022873	0.072161	0.907961	1498	3	1.9198
RAP2A	4	0.99395	0.99399	0.999952	18989	0	1.9197	0.0046284	0.016222	0.907961	311	4	1.9197
MKX	4	0.35696	0.53687	0.91914	11145	1	1.9193	0.018564	0.05968	0.907961	1226	3	1.9193
TNMD	4	0.99336	0.9934	0.999952	18973	0	1.9185	0.0066431	0.02291	0.907961	453	4	1.9185
COG1	4	0.052683	0.14391	0.765293	3576	1	1.9181	0.016938	0.054869	0.907961	1129	3	1.9181
HOXA5	4	0.79651	0.82927	0.999952	15530	1	1.9144	0.017458	0.056431	0.907961	1162	3	1.9144
COG2	4	0.99774	0.99775	0.999952	19066	0	1.9143	0.002259	0.0081174	0.907961	152	4	1.9143
ZNF433	4	0.20648	0.38998	0.873784	8496	1	1.9142	0.017786	0.057355	0.907961	1177	3	1.9142
ZNF224	4	0.58389	0.72601	0.990975	13971	1	1.9134	0.015158	0.049504	0.907961	1009	3	1.9134
OSBPL5	4	0.57472	0.71824	0.990236	13822	1	1.9128	0.014286	0.0468	0.907961	960	3	1.9128
FRMD5	4	0.34517	0.52723	0.91627	10974	1	1.9117	0.0099378	0.033375	0.907961	692	3	1.9117
CACHD1	4	0.95321	0.95309	0.999952	17989	0	1.911	0.0098708	0.033185	0.907961	687	3	1.911
ZP1	4	0.33472	0.51862	0.91528	10813	1	1.911	0.010195	0.034163	0.907961	711	3	1.911
TMEM51	4	0.039668	0.11788	0.731721	3063	1	1.9098	0.0060105	0.020856	0.907961	409	3	1.9098
CAMK1	4	0.99617	0.99621	0.999952	19035	0	1.9084	0.003827	0.013528	0.907961	262	4	1.9084
PRDM11	3	0.85947	0.85952	0.999952	15973	0	1.9069	0.03206	0.080022	0.907961	2024	2	1.9069
HIP1R	4	0.82576	0.84572	0.999952	15742	1	1.9051	0.0073043	0.025038	0.907961	491	3	1.9051
ABHD6	4	0.99869	0.99869	0.999952	19090	0	1.9046	0.0013123	0.0047531	0.907961	85	4	1.9046
PHF20	4	0.99157	0.99162	0.999952	18933	0	1.9036	0.0052591	0.018362	0.907961	351	4	1.9036
SPIC	4	0.999	0.99899	0.999952	19093	0	1.9032	0.00099743	0.0036178	0.907961	71	4	1.9032
BZW1	3	0.98523	0.98538	0.999952	18772	0	1.9028	0.014774	0.038789	0.907961	987	3	1.9028
CYLD	4	0.98493	0.98494	0.999952	18765	0	1.9027	0.015073	0.049254	0.907961	1003	4	1.9027
RPS6KA3	4	0.94577	0.94568	0.999952	17813	0	1.9025	0.0032641	0.0116	0.907961	228	3	1.9025
ZBTB7A	4	0.81717	0.84074	0.999952	15685	1	1.9025	0.0025626	0.0091486	0.907961	175	3	1.9025
IL23A	4	0.72182	0.79363	0.999952	15061	1	1.9024	0.0084803	0.028804	0.907961	571	3	1.9024
NEUROG2	4	0.094756	0.21664	0.815473	5069	1	1.9016	0.0089283	0.0302	0.907961	610	3	1.9016
NAPRT	4	0.97944	0.97948	0.999952	18627	0	1.9012	0.015402	0.050224	0.907961	1023	4	1.9012
CELF4	4	0.611	0.74943	0.997321	14334	1	1.9011	0.012949	0.042688	0.907961	875	3	1.9011
TMEM108	4	0.89394	0.8948	0.999952	16357	1	1.9006	0.002345	0.0084204	0.907961	157	3	1.9006
FXYD6-FXYD2	4	0.060273	0.15733	0.779269	3837	1	1.899	0.020025	0.063924	0.907961	1321	3	1.899
C5AR2	4	0.31989	0.5065	0.913845	10577	1	1.8981	0.0244	0.076511	0.907961	1574	3	1.8981
TAAR5	4	0.13198	0.27725	0.8348	6330	1	1.8981	0.029565	0.09072	0.907961	1892	3	1.8981
KLRF2	4	0.39309	0.5666	0.924499	11707	1	1.8979	0.020403	0.065042	0.907961	1350	3	1.8979
UGT2A2	3	0.94658	0.9468	0.999952	17837	0	1.8971	0.028508	0.07188	0.907961	1812	3	1.8971
ECSIT	4	0.91575	0.91554	0.999952	16956	0	1.8959	0.00997	0.033483	0.907961	695	3	1.8959
BTN2A1	4	0.22167	0.41177	0.884168	8876	1	1.8946	0.0074843	0.025637	0.907961	502	3	1.8946
TMEM165	4	0.97937	0.97941	0.999952	18626	0	1.8946	0.0019213	0.0069281	0.907961	130	4	1.8946
PTCD3	4	0.52336	0.6746	0.970788	13258	1	1.8941	0.012816	0.042274	0.907961	862	3	1.8941
FKBP5	4	0.66031	0.76946	0.999952	14667	1	1.8936	0.019556	0.062579	0.907961	1293	3	1.8936
MTA3	4	0.67272	0.77409	0.999952	14733	1	1.893	0.016664	0.054044	0.907961	1106	3	1.893
SMARCB1	4	0.99405	0.99411	0.999952	18991	0	1.8927	0.00595	0.020656	0.907961	405	4	1.8927
DIRAS1	4	0.45491	0.61778	0.943652	12491	1	1.8915	0.015617	0.050883	0.907961	1037	3	1.8915
MRO	4	0.99213	0.99219	0.999952	18944	0	1.8883	0.0078662	0.026843	0.907961	531	4	1.8883
SELM	4	0.72749	0.79608	0.999952	15103	1	1.8879	0.016863	0.054638	0.907961	1122	3	1.8879
OGDHL	4	0.99355	0.99359	0.999952	18979	0	1.8876	0.0064456	0.022292	0.907961	441	4	1.8876
EPB41L5	4	0.56324	0.70848	0.988075	13676	1	1.8875	0.012327	0.040761	0.907961	833	3	1.8875
NR1I2	4	0.99858	0.99858	0.999952	19088	0	1.8875	0.0014216	0.0051323	0.907961	94	4	1.8875
EFNA1	4	0.59287	0.7338	0.992458	14095	1	1.8855	0.0077446	0.026459	0.907961	522	3	1.8855
CUBN	4	0.98585	0.98585	0.999952	18784	0	1.8851	0.011399	0.037935	0.907961	783	4	1.8851
TOLLIP	4	0.89173	0.89292	0.999952	16321	1	1.8841	0.024929	0.078013	0.907961	1598	3	1.8841
HRASLS	4	0.99941	0.99942	1	19102	0	1.8838	0.0005914	0.0021685	0.881925	45	4	1.8838
TCTN1	4	0.77645	0.81891	0.999952	15419	1	1.8834	0.020973	0.066662	0.907961	1382	3	1.8834
ZNF784	4	0.97199	0.97196	0.999952	18443	0	1.8814	0.0082824	0.028171	0.907961	559	4	1.8814
EFCAB11	4	0.99733	0.99734	0.999952	19059	0	1.8811	0.0026676	0.0094962	0.907961	182	4	1.8811
LDLRAD4	4	0.60723	0.74614	0.995774	14293	1	1.879	0.0273	0.08454	0.907961	1744	3	1.879
KIF7	4	0.99415	0.9942	0.999952	18994	0	1.8783	0.0058536	0.020328	0.907961	399	4	1.8783
UTP14C	4	0.96876	0.9687	0.999952	18365	0	1.8779	0.012946	0.04268	0.907961	874	4	1.8779
PNKD	4	0.57737	0.72047	0.990236	13868	1	1.8778	0.011326	0.037721	0.907961	780	3	1.8778
CARTPT	4	0.17887	0.34931	0.864656	7693	1	1.877	0.0099351	0.033368	0.907961	691	3	1.877
CT47A7	4	0.98577	0.98576	0.999952	18782	0	1.8768	0.0053308	0.018609	0.907961	355	4	1.8768
SPINK6	4	0.023159	0.072979	0.718397	1811	1	1.8763	0.0066517	0.022936	0.907961	454	3	1.8763
HDGF	3	0.97049	0.97063	0.999952	18406	0	1.8761	0.029515	0.074222	0.907961	1887	3	1.8761
MRPS27	4	0.89097	0.89223	0.999952	16307	1	1.8729	0.015707	0.051142	0.907961	1047	3	1.8729
ENPP6	4	0.99826	0.99828	0.999952	19078	0	1.8728	0.0017404	0.0062837	0.907961	123	4	1.8728
TNFAIP2	4	0.38616	0.56089	0.923938	11588	1	1.8728	0.011934	0.039558	0.907961	813	3	1.8728
PYCR1	4	0.54509	0.69302	0.980891	13477	1	1.8725	0.009161	0.030934	0.907961	630	3	1.8725
PSG7	4	0.96954	0.96949	0.999952	18382	0	1.8693	0.0012373	0.0044911	0.907961	80	4	1.8693
SH3GL3	4	0.86723	0.87335	0.999952	16042	1	1.869	0.014975	0.048957	0.907961	998	3	1.869
PCYT2	4	0.93806	0.93802	0.999952	17590	0	1.8679	0.016677	0.054078	0.907961	1108	3	1.8679
COQ3	4	0.99039	0.99042	0.999952	18893	0	1.8677	0.0089335	0.03022	0.907961	611	4	1.8677
LIPC	4	0.98318	0.9832	0.999952	18721	0	1.8667	0.013517	0.044439	0.907961	912	4	1.8667
C12orf40	4	0.37902	0.55505	0.923438	11468	1	1.8661	0.013049	0.042997	0.907961	881	3	1.8661
ABCG5	4	0.38186	0.5574	0.92387	11518	1	1.8644	0.0098362	0.033074	0.907961	682	3	1.8644
IRAK1	3	0.99424	0.99434	0.999952	18996	0	1.8625	0.0057636	0.015805	0.907961	391	3	1.8625
SLC15A5	4	0.99432	0.99437	0.999952	18998	0	1.862	0.0056827	0.019764	0.907961	386	4	1.862
PRKAA2	4	0.50419	0.65851	0.963004	13057	1	1.8615	0.0047902	0.016794	0.907961	321	3	1.8615
NDUFA13	4	0.73531	0.79948	0.999952	15143	1	1.8613	0.028289	0.087203	0.907961	1798	3	1.8613
ADCY5	4	0.97406	0.97398	0.999952	18491	0	1.8599	0.025935	0.08083	0.907961	1661	4	1.8599
PRR5-ARHGAP8	4	0.7824	0.82191	0.999952	15458	1	1.859	0.0238	0.074815	0.907961	1548	3	1.859
TNFRSF19	4	0.92909	0.92889	0.999952	17337	0	1.8587	0.013907	0.045629	0.907961	930	3	1.8587
DYNC1LI1	4	0.83368	0.85055	0.999952	15810	1	1.8577	0.010409	0.034844	0.907961	725	3	1.8577
MYADML2	4	0.95743	0.9574	0.999952	18094	0	1.8559	0.016879	0.054684	0.907961	1123	3	1.8559
NSUN6	4	0.036009	0.1082	0.724607	2835	1	1.8554	0.014527	0.047566	0.907961	973	3	1.8554
LRRC75A	4	0.93309	0.93288	0.999952	17451	0	1.8549	0.012974	0.042762	0.907961	877	3	1.8549
TMEM261	4	0.5518	0.69873	0.984269	13546	1	1.8549	0.028041	0.08656	0.907961	1782	3	1.8549
MOG	4	0.38804	0.56245	0.924454	11619	1	1.8523	0.017743	0.057234	0.907961	1175	3	1.8523
PDSS2	4	0.65905	0.76902	0.999952	14663	1	1.8503	0.015632	0.050921	0.907961	1038	3	1.8503
CALML6	4	0.80908	0.83617	0.999952	15620	1	1.8501	0.024967	0.078126	0.907961	1603	3	1.8501
KRTAP6-1	4	0.9969	0.9969	0.999952	19052	0	1.8481	0.0030959	0.011001	0.907961	215	4	1.8481
TFE3	4	0.49518	0.65108	0.959183	12955	1	1.8462	0.02509	0.07847	0.907961	1611	3	1.8462
CDK14	4	0.024891	0.077902	0.718397	1951	1	1.846	0.009271	0.031287	0.907961	640	3	1.846
RAET1G	4	0.18889	0.36411	0.86795	7990	1	1.8457	0.0086506	0.029338	0.907961	584	3	1.8457
GTF2H2C	4	0.83061	0.84866	0.999952	15780	1	1.8456	0.0040512	0.014285	0.907961	274	3	1.8456
DTD1	3	0.10123	0.21784	0.816025	5306	1	1.8441	0.034539	0.085606	0.907961	2131	2	1.8441
TFG	4	0.82671	0.84631	0.999952	15752	1	1.844	0.00042868	0.0015671	0.809607	35	3	1.844
SUN3	4	0.62238	0.75627	0.998004	14455	1	1.8439	0.015312	0.049959	0.907961	1020	3	1.8439
COX5B	4	0.99765	0.99766	0.999952	19065	0	1.8432	0.0023487	0.0084344	0.907961	158	4	1.8432
ZFP91	4	0.92966	0.92946	0.999952	17353	0	1.8431	0.024948	0.078076	0.907961	1600	3	1.8431
BARHL2	4	0.32174	0.50801	0.913845	10601	1	1.843	0.0076949	0.026292	0.907961	521	3	1.843
LOC388813	4	0.97724	0.97727	0.999952	18573	0	1.842	0.019975	0.063794	0.907961	1319	4	1.842
OR11H12	4	0.7248	0.79492	0.999952	15084	1	1.8414	0.013077	0.043076	0.907961	883	3	1.8414
ZNF234	4	0.64829	0.76516	0.999797	14607	1	1.8382	0.013604	0.044689	0.907961	917	3	1.8382
TMEM234	4	0.92575	0.92555	0.999952	17249	0	1.8378	0.013208	0.043464	0.907961	898	3	1.8378
SSFA2	4	0.39117	0.56502	0.924499	11670	1	1.8364	0.030349	0.092846	0.90826	1940	3	1.8364
MFNG	4	0.96666	0.96661	0.999952	18316	0	1.8363	0.0092172	0.031122	0.907961	635	3	1.8363
PARS2	4	0.41942	0.58837	0.932875	12048	1	1.836	0.02131	0.067656	0.907961	1404	3	1.836
ZNF337	4	0.99693	0.99693	0.999952	19054	0	1.8352	0.0030697	0.010917	0.907961	210	4	1.8352
CRADD	4	0.997	0.997	0.999952	19055	0	1.8351	0.0029995	0.01068	0.907961	204	4	1.8351
SLC2A11	4	0.98749	0.98752	0.999952	18831	0	1.8345	0.012507	0.04131	0.907961	842	4	1.8345
PRRT4	4	0.95482	0.95469	0.999952	18026	0	1.8344	0.014077	0.046145	0.907961	948	3	1.8344
ARFIP1	4	0.99406	0.99411	0.999952	18992	0	1.8315	0.0059433	0.020636	0.907961	403	4	1.8315
GPR108	4	0.90375	0.90368	0.999952	16595	1	1.831	0.017112	0.055417	0.907961	1145	3	1.831
PCDHGC5	4	0.97789	0.97795	0.999952	18595	0	1.8306	0.018622	0.059852	0.907961	1229	4	1.8306
DSC3	4	0.97595	0.97592	0.999952	18542	0	1.8299	0.0049975	0.017479	0.907961	334	4	1.8299
KIDINS220	4	0.98672	0.98672	0.999952	18805	0	1.8292	0.0055923	0.019468	0.907961	377	4	1.8292
OR10AD1	4	0.82198	0.84352	0.999952	15718	1	1.8276	0.017996	0.057979	0.907961	1189	3	1.8276
VN1R1	4	0.031002	0.094661	0.718397	2489	1	1.827	0.014412	0.047203	0.907961	964	3	1.827
ZNF765	4	0.12022	0.25836	0.827904	5943	1	1.8267	0.0074396	0.025495	0.907961	499	3	1.8267
FBXW4	4	0.79899	0.83066	0.999952	15546	1	1.8261	0.0099727	0.033495	0.907961	696	3	1.8261
ENO1	4	0.78077	0.82107	0.999952	15446	1	1.8211	0.02505	0.078351	0.907961	1608	3	1.8211
SAA2-SAA4	4	0.95132	0.95123	0.999952	17944	0	1.8197	0.024619	0.077122	0.907961	1587	3	1.8197
CYBB	3	0.87059	0.87071	0.999952	16075	0	1.8194	0.04105	0.10031	0.909725	2376	2	1.8194
ANP32D	4	0.78003	0.8207	0.999952	15443	1	1.8187	0.040245	0.11351	0.916412	2353	3	1.8187
HMCES	4	0.98136	0.98139	0.999952	18676	0	1.8174	0.0085698	0.029081	0.907961	574	4	1.8174
HABP4	4	0.97161	0.97157	0.999952	18434	0	1.816	0.020201	0.064444	0.907961	1334	4	1.816
AP1G1	4	0.98361	0.98362	0.999952	18731	0	1.8143	0.016389	0.053222	0.907961	1087	4	1.8143
SNTN	4	0.9953	0.99534	0.999952	19019	0	1.8136	0.0046957	0.016454	0.907961	313	4	1.8136
PKP4	4	0.98221	0.98223	0.999952	18696	0	1.8133	0.012429	0.041061	0.907961	838	4	1.8133
NCKAP1L	4	0.98512	0.98514	0.999952	18770	0	1.8126	0.0136	0.044674	0.907961	916	4	1.8126
CCDC12	4	0.82224	0.84367	0.999952	15720	1	1.8122	0.029321	0.090072	0.907961	1877	3	1.8122
KCNK18	4	0.9927	0.99275	0.999952	18964	0	1.812	0.0073025	0.025031	0.907961	490	4	1.812
PRKAA1	4	0.23852	0.43554	0.895293	9265	1	1.8111	0.029268	0.089915	0.907961	1873	3	1.8111
FCRLB	4	0.94438	0.94428	0.999952	17767	0	1.811	0.010192	0.034156	0.907961	710	3	1.811
ANKRD22	4	0.99527	0.9953	0.999952	19018	0	1.8108	0.0047308	0.016589	0.907961	315	4	1.8108
VWA2	4	0.97098	0.97093	0.999952	18415	0	1.8104	0.025078	0.078437	0.907961	1609	4	1.8104
PTH2	4	0.80206	0.8323	0.999952	15575	1	1.8095	0.038068	0.1094	0.913742	2277	3	1.8095
TMPRSS5	4	0.95053	0.95046	0.999952	17929	0	1.8086	0.027702	0.085645	0.907961	1762	3	1.8086
FBXO3	4	0.71981	0.7928	0.999952	15042	1	1.8084	0.022802	0.071948	0.907961	1495	3	1.8084
CUL3	4	0.81607	0.84014	0.999952	15673	1	1.8079	0.035253	0.10398	0.909725	2166	3	1.8079
HACL1	3	0.86453	0.86458	0.999952	16012	0	1.8078	0.033158	0.082487	0.907961	2068	2	1.8078
HDAC9	4	0.98592	0.98592	0.999952	18786	0	1.8072	0.014077	0.046143	0.907961	947	4	1.8072
CDH9	4	0.94401	0.94391	0.999952	17751	0	1.8071	0.0080083	0.027293	0.907961	537	3	1.8071
PDGFB	4	0.71158	0.78931	0.999952	14998	1	1.8068	0.034536	0.1026	0.909725	2130	3	1.8068
TRIM67	4	0.96638	0.96631	0.999952	18309	0	1.8064	0.019019	0.061008	0.907961	1260	3	1.8064
DLX4	4	0.43988	0.60532	0.938675	12311	1	1.8062	0.029189	0.089706	0.907961	1862	3	1.8062
IL6R	4	0.93349	0.93331	0.999952	17460	0	1.8042	0.018814	0.060404	0.907961	1242	3	1.8042
UGT1A9	4	0.9729	0.97285	0.999952	18462	0	1.8042	0.0064203	0.022203	0.907961	436	4	1.8042
KRT6B	4	0.74836	0.80543	0.999952	15247	1	1.8033	0.012666	0.041805	0.907961	853	3	1.8033
KRTAP16-1	4	0.79058	0.82608	0.999952	15500	1	1.8033	0.0063808	0.022075	0.907961	431	3	1.8033
PHC2	3	0.2702	0.41049	0.883548	9805	1	1.8031	0.0501	0.12017	0.91829	2690	2	1.8031
GPBAR1	4	0.99812	0.99814	0.999952	19075	0	1.8027	0.0018773	0.0067639	0.907961	128	4	1.8027
TBX3	4	0.18087	0.35226	0.866039	7750	1	1.8024	0.013896	0.045599	0.907961	929	3	1.8024
ZNF544	4	0.93638	0.93629	0.999952	17521	0	1.8004	0.015298	0.049917	0.907961	1019	3	1.8004
INHBB	4	0.93478	0.93464	0.999952	17489	0	1.7999	0.011233	0.037427	0.907961	774	3	1.7999
TMEM40	4	0.59556	0.7361	0.992771	14141	1	1.7999	0.021143	0.067193	0.907961	1395	3	1.7999
C19orf57	4	0.95544	0.95534	0.999952	18043	0	1.7993	0.005144	0.017973	0.907961	345	3	1.7993
KRT38	4	0.33262	0.51692	0.914474	10782	1	1.7992	0.0087158	0.029532	0.907961	591	3	1.7992
SPATA17	4	0.19676	0.37579	0.869327	8240	1	1.7988	0.02528	0.079007	0.907961	1626	3	1.7988
PI3	4	0.9442	0.9441	0.999952	17759	0	1.798	0.018929	0.06074	0.907961	1252	3	1.798
DNAJC24	4	0.48401	0.64185	0.954641	12830	1	1.7966	0.018756	0.060228	0.907961	1238	3	1.7966
GALNT1	4	0.9989	0.99889	0.999952	19092	0	1.7966	0.0010961	0.0039788	0.907961	74	4	1.7966
TMC6	4	0.74496	0.80385	0.999952	15222	1	1.7965	0.020611	0.065641	0.907961	1362	3	1.7965
LIMD1	4	0.98938	0.98942	0.999952	18870	0	1.7946	0.010617	0.035504	0.907961	738	4	1.7946
SS18	4	0.99372	0.99375	0.999952	18985	0	1.7941	0.0062818	0.021749	0.907961	427	4	1.7941
SMYD4	4	0.38277	0.55813	0.92387	11533	1	1.7937	0.017096	0.055362	0.907961	1143	3	1.7937
ZNF621	4	0.91171	0.91152	0.999952	16827	0	1.7936	0.0095169	0.032034	0.907961	663	3	1.7936
EPB41L1	4	0.6707	0.7733	0.999952	14720	1	1.7934	0.03293	0.099485	0.909725	2062	3	1.7934
ZGPAT	4	0.40947	0.58022	0.929349	11918	1	1.7931	0.024742	0.077464	0.907961	1593	3	1.7931
PDLIM1	4	0.99085	0.9909	0.999952	18909	0	1.792	0.0091476	0.03089	0.907961	626	4	1.792
CRYGC	4	0.99341	0.99345	0.999952	18976	0	1.7916	0.0065857	0.022733	0.907961	448	4	1.7916
NAAA	4	0.97911	0.97916	0.999952	18619	0	1.7916	0.0072759	0.024941	0.907961	488	4	1.7916
PRND	4	0.32892	0.51392	0.913845	10728	1	1.7905	0.030789	0.094042	0.909725	1959	3	1.7905
MED8	4	0.81544	0.83977	0.999952	15667	1	1.7897	0.002605	0.0092859	0.907961	179	3	1.7897
OR51Q1	4	0.59837	0.73848	0.993524	14177	1	1.7897	0.025169	0.0787	0.907961	1620	3	1.7897
IPO7	4	0.71381	0.79025	0.999952	15008	1	1.7893	0.032627	0.098898	0.909725	2045	3	1.7893
EIF4ENIF1	3	0.41129	0.56355	0.924454	11945	1	1.7892	0.050137	0.12024	0.91829	2694	2	1.7892
OR10H4	4	0.74258	0.80276	0.999952	15207	1	1.7892	0.026392	0.082066	0.907961	1698	3	1.7892
PIGR	4	0.34294	0.5254	0.915633	10946	1	1.789	0.034821	0.10313	0.909725	2147	3	1.789
NEK5	4	0.22677	0.41906	0.888586	8983	1	1.7882	0.011373	0.03786	0.907961	782	3	1.7882
MPP5	4	0.59407	0.73483	0.992458	14113	1	1.788	0.014538	0.047602	0.907961	974	3	1.788
GDF3	4	0.81271	0.83822	0.999952	15649	1	1.7876	0.012309	0.040704	0.907961	832	3	1.7876
MS4A13	4	0.98288	0.98292	0.999952	18710	0	1.7871	0.017116	0.055428	0.907961	1146	4	1.7871
ANKRD10	4	0.99118	0.99123	0.999952	18919	0	1.7867	0.0088225	0.029865	0.907961	600	4	1.7867
ENTPD6	4	0.97194	0.9719	0.999952	18441	0	1.7867	0.023379	0.073617	0.907961	1523	4	1.7867
FFAR4	4	0.99139	0.99144	0.999952	18930	0	1.7867	0.0086083	0.02919	0.907961	578	4	1.7867
RFPL1	4	0.95041	0.95035	0.999952	17927	0	1.7867	0.018344	0.05902	0.907961	1216	3	1.7867
DCST1	4	0.85697	0.866	0.999952	15955	1	1.7866	0.026204	0.081542	0.907961	1678	3	1.7866
GLIPR2	4	0.88648	0.88845	0.999952	16241	1	1.7865	0.045546	0.12341	0.919861	2545	3	1.7865
PTBP1	4	0.94694	0.94691	0.999952	17848	0	1.7865	0.015118	0.04939	0.907961	1007	3	1.7865
PAPD4	4	0.99043	0.99045	0.999952	18895	0	1.7863	0.0095724	0.032222	0.907961	668	4	1.7863
TECPR2	4	0.99509	0.99512	0.999952	19012	0	1.7859	0.0049129	0.017207	0.907961	329	4	1.7859
PIGB	4	0.99583	0.99586	0.999952	19030	0	1.7853	0.0041686	0.014681	0.907961	284	4	1.7853
CNTFR	4	0.96769	0.96763	0.999952	18341	0	1.7851	0.0084386	0.02867	0.907961	569	4	1.7851
OR8H1	4	0.99599	0.99602	0.999952	19033	0	1.785	0.0040118	0.014148	0.907961	270	4	1.785
ARHGEF9	4	0.96502	0.96497	0.999952	18272	0	1.7845	0.033499	0.10061	0.909725	2081	3	1.7845
PMM1	4	0.94001	0.93998	0.999952	17650	0	1.7845	0.019135	0.061361	0.907961	1267	3	1.7845
PLS3	4	0.98269	0.98271	0.999952	18706	0	1.7839	0.012022	0.039836	0.907961	816	4	1.7839
L1CAM	4	0.98962	0.98964	0.999952	18875	0	1.7835	0.010375	0.034733	0.907961	724	4	1.7835
PDE6D	4	0.96208	0.962	0.999952	18198	0	1.7832	0.022596	0.071376	0.907961	1480	3	1.7832
ATPAF1	4	0.88298	0.88549	0.999952	16198	1	1.7827	0.045637	0.12358	0.919861	2553	3	1.7827
TMEM8A	4	0.76383	0.81278	0.999952	15339	1	1.7823	0.032579	0.098802	0.909725	2044	3	1.7823
NKX3-1	4	0.95372	0.95361	0.999952	18000	0	1.782	0.018962	0.06084	0.907961	1254	3	1.782
SLCO4C1	4	0.99195	0.99201	0.999952	18943	0	1.7817	0.0080493	0.027413	0.907961	540	4	1.7817
CRYM	4	0.99052	0.99055	0.999952	18900	0	1.7813	0.009476	0.031911	0.907961	658	4	1.7813
HARBI1	4	0.35001	0.53121	0.917076	11052	1	1.7803	0.016251	0.052827	0.907961	1079	3	1.7803
RPP40	4	0.82599	0.84585	0.999952	15744	1	1.779	0.036374	0.10612	0.909881	2223	3	1.779
FSHB	4	0.95666	0.95659	0.999952	18075	0	1.7779	0.0080387	0.027378	0.907961	538	3	1.7779
PRRG1	4	0.75492	0.80851	0.999952	15275	1	1.7777	0.044677	0.12184	0.919861	2511	3	1.7777
LNP1	4	0.37342	0.55042	0.922408	11388	1	1.7774	0.018982	0.060895	0.907961	1256	3	1.7774
CYP4F22	4	0.99851	0.99852	0.999952	19086	0	1.7773	0.0014891	0.0053789	0.907961	102	4	1.7773
ZBED5	4	0.97139	0.97136	0.999952	18427	0	1.7751	0.012266	0.04058	0.907961	829	4	1.7751
SDHB	4	0.35505	0.5353	0.91827	11123	1	1.7716	0.021007	0.066767	0.907961	1385	3	1.7716
SIN3A	4	0.22976	0.4233	0.890578	9055	1	1.7707	0.013443	0.044212	0.907961	909	3	1.7707
DYRK4	4	0.019245	0.061677	0.718397	1501	1	1.7703	0.027259	0.084437	0.907961	1743	3	1.7703
C4orf27	4	0.9933	0.99334	0.999952	18971	0	1.7702	0.0066972	0.023087	0.907961	458	4	1.7702
GLDC	4	0.96526	0.96519	0.999952	18281	0	1.77	0.014262	0.046721	0.907961	957	3	1.77
SPATA12	4	0.37555	0.55219	0.922408	11425	1	1.7698	0.023159	0.072979	0.907961	1514	3	1.7698
CHST13	4	0.99078	0.99083	0.999952	18908	0	1.7696	0.0092226	0.031133	0.907961	636	4	1.7696
C5orf52	4	0.99224	0.9923	0.999952	18948	0	1.769	0.0077617	0.026517	0.907961	524	4	1.769
DDC	4	0.16674	0.33098	0.855407	7367	1	1.7686	0.028946	0.08904	0.907961	1844	3	1.7686
CCL28	4	0.99901	0.99899	0.999952	19094	0	1.7685	0.00099477	0.00361	0.907961	70	4	1.7685
LRRCC1	4	0.99841	0.99842	0.999952	19083	0	1.7669	0.0015894	0.0057477	0.907961	113	4	1.7669
HDAC7	4	0.76805	0.81483	0.999952	15363	1	1.7661	0.048704	0.1292	0.9283	2651	3	1.7661
C1orf234	4	0.72663	0.79571	0.999952	15096	1	1.7655	0.023744	0.074673	0.907961	1543	3	1.7655
CD48	4	0.99467	0.99472	0.999952	19007	0	1.7649	0.0053262	0.018591	0.907961	354	4	1.7649
C1orf216	4	0.99245	0.99251	0.999952	18956	0	1.7648	0.007551	0.02585	0.907961	510	4	1.7648
SPZ1	4	0.4145	0.5843	0.931192	11986	1	1.7646	0.045387	0.1231	0.919861	2538	3	1.7646
CCDC87	4	0.11153	0.24436	0.824122	5638	1	1.7634	0.034157	0.10189	0.909725	2113	3	1.7634
DSC1	4	0.91604	0.91583	0.999952	16966	0	1.7633	0.031966	0.097294	0.909725	2019	3	1.7633
ZSCAN1	4	0.34733	0.529	0.916591	11015	1	1.7632	0.015343	0.050056	0.907961	1022	3	1.7632
EXTL1	4	0.99809	0.99811	0.999952	19074	0	1.7622	0.0019101	0.0068851	0.907961	129	4	1.7622
FAM228A	4	0.94416	0.94406	0.999952	17756	0	1.7605	0.016232	0.052764	0.907961	1078	3	1.7605
KDM5B	4	0.95615	0.95607	0.999952	18062	0	1.7604	0.015927	0.051798	0.907961	1057	3	1.7604
TSPAN17	4	0.37902	0.55505	0.923438	11466	1	1.7603	0.026931	0.083532	0.907961	1729	3	1.7603
FIGF	4	0.66327	0.77054	0.999952	14684	1	1.7599	0.022308	0.070537	0.907961	1458	3	1.7599
NDUFS5	4	0.92854	0.92834	0.999952	17325	0	1.7593	0.020582	0.065561	0.907961	1361	3	1.7593
SUB1	4	0.019426	0.062232	0.718397	1516	1	1.7583	0.0094466	0.031829	0.907961	656	3	1.7583
PODXL	4	0.95697	0.9569	0.999952	18081	0	1.7575	0.022546	0.071213	0.907961	1476	3	1.7575
RIC1	4	0.17516	0.34376	0.863234	7582	1	1.7564	0.012235	0.040494	0.907961	826	3	1.7564
NTN4	4	0.11893	0.25626	0.827579	5910	1	1.7562	0.026561	0.082509	0.907961	1706	3	1.7562
FERMT1	4	0.92562	0.92542	0.999952	17245	0	1.7557	0.014761	0.048279	0.907961	986	3	1.7557
NR2C2AP	4	0.85168	0.86224	0.999952	15922	1	1.7549	0.06129	0.15236	0.94348	3069	3	1.7549
SOX8	4	0.99677	0.99677	0.999952	19051	0	1.7532	0.0032322	0.011478	0.907961	226	4	1.7532
ZNF565	4	0.73642	0.79996	0.999952	15155	1	1.7531	0.046096	0.12445	0.921553	2567	3	1.7531
SOHLH2	4	0.9883	0.98832	0.999952	18848	0	1.7529	0.011703	0.038854	0.907961	797	4	1.7529
PDCD1LG2	4	0.96226	0.96218	0.999952	18202	0	1.7518	0.026521	0.082385	0.907961	1704	3	1.7518
RBBP9	4	0.94771	0.94767	0.999952	17864	0	1.7518	0.042822	0.11837	0.917755	2449	3	1.7518
SLC35E4	4	0.65654	0.76809	0.999952	14646	1	1.7515	0.030282	0.092655	0.90826	1934	3	1.7515
TRAM2	4	0.60973	0.74831	0.996729	14317	1	1.7512	0.026914	0.083487	0.907961	1728	3	1.7512
PSG8	4	0.83166	0.84932	0.999952	15789	1	1.7497	0.0066796	0.023031	0.907961	456	3	1.7497
STRADA	4	0.97682	0.97682	0.999952	18561	0	1.7496	0.022382	0.070754	0.907961	1463	4	1.7496
NAP1L2	4	0.1987	0.37859	0.8698	8289	1	1.7492	0.010452	0.034976	0.907961	727	3	1.7492
INADL	3	0.1903	0.32102	0.848414	8031	1	1.749	0.062375	0.14628	0.937165	3120	2	1.749
PMP22	3	0.4614	0.59852	0.936604	12564	1	1.746	0.080076	0.17939	0.949679	3726	2	1.746
NDUFC2	4	0.95398	0.95387	0.999952	18005	0	1.7459	0.010259	0.034365	0.907961	714	3	1.7459
CRIP1	4	0.92288	0.92274	0.999952	17169	0	1.7455	0.020565	0.065504	0.907961	1360	3	1.7455
KLKB1	4	0.85557	0.86499	0.999952	15946	1	1.7455	0.011594	0.038529	0.907961	793	3	1.7455
RNF144B	4	0.98681	0.98682	0.999952	18810	0	1.7453	0.013188	0.043403	0.907961	895	4	1.7453
SEMA3C	3	0.99153	0.99165	0.999952	18932	0	1.7431	0.0084732	0.02288	0.907961	570	3	1.7431
PLAT	4	0.98921	0.98925	0.999952	18867	0	1.7429	0.010791	0.036052	0.907961	746	4	1.7429
UBE2QL1	4	0.99856	0.99856	0.999952	19087	0	1.7423	0.001439	0.0052048	0.907961	95	4	1.7423
SOX9	4	0.74258	0.80276	0.999952	15206	1	1.742	0.023163	0.072993	0.907961	1515	3	1.742
TTPAL	4	0.57472	0.71824	0.990236	13827	1	1.7419	0.023737	0.074655	0.907961	1542	3	1.7419
ZFAND5	4	0.68182	0.77753	0.999952	14786	1	1.7416	0.01545	0.05037	0.907961	1027	3	1.7416
PNP	4	0.91571	0.91551	0.999952	16954	0	1.7413	0.024543	0.076902	0.907961	1583	3	1.7413
SNN	4	0.39901	0.57158	0.925514	11795	1	1.7404	0.024453	0.076656	0.907961	1579	3	1.7404
PNLDC1	4	0.63212	0.75955	0.998783	14509	1	1.7403	0.03621	0.1058	0.909881	2213	3	1.7403
SEC31B	4	0.97995	0.98001	0.999952	18639	0	1.7391	0.018684	0.060022	0.907961	1233	4	1.7391
NDUFC2-KCTD14	4	0.7208	0.79323	0.999952	15056	1	1.7389	0.032134	0.097732	0.909725	2028	3	1.7389
OR5B17	4	0.74836	0.80543	0.999952	15245	1	1.7386	0.034886	0.10327	0.909725	2152	3	1.7386
NDUFAF7	4	0.9888	0.98885	0.999952	18858	0	1.7381	0.011196	0.037326	0.907961	772	4	1.7381
HHLA1	4	0.1184	0.2554	0.827579	5892	1	1.738	0.012886	0.042488	0.907961	871	3	1.738
TAS2R8	4	0.57588	0.71923	0.990236	13841	1	1.738	0.038255	0.10975	0.914267	2282	3	1.738
TSSC1	4	0.98909	0.98913	0.999952	18864	0	1.7373	0.010913	0.036432	0.907961	749	4	1.7373
GGTLC2	4	0.87459	0.87888	0.999952	16115	1	1.7372	0.050559	0.13271	0.9339	2706	3	1.7372
PHF2	4	0.29777	0.48851	0.90986	10246	1	1.7359	0.013182	0.043384	0.907961	893	3	1.7359
UBTD2	4	0.97029	0.97023	0.999952	18401	0	1.7354	0.021495	0.068178	0.907961	1411	4	1.7354
WFDC8	4	0.94949	0.94944	0.999952	17910	0	1.7344	0.011766	0.039048	0.907961	803	3	1.7344
KIAA1671	4	0.64829	0.76516	0.999797	14605	1	1.7331	0.030697	0.093794	0.909725	1957	3	1.7331
CLDN2	4	0.90372	0.90365	0.999952	16593	1	1.7305	0.02031	0.064758	0.907961	1343	3	1.7305
SLN	4	0.7012	0.78512	0.999952	14921	1	1.7301	0.029629	0.09088	0.907961	1895	3	1.7301
RAB32	4	0.99843	0.99845	0.999952	19084	0	1.7292	0.0015677	0.005671	0.907961	111	4	1.7292
TRNAU1AP	4	0.49148	0.64805	0.957965	12909	1	1.7287	0.03521	0.10389	0.909725	2164	3	1.7287
IL1RL2	4	0.98968	0.98971	0.999952	18877	0	1.7265	0.010315	0.034554	0.907961	719	4	1.7265
ADRB1	4	0.76721	0.81442	0.999952	15361	1	1.7264	0.031272	0.095442	0.909725	1982	3	1.7264
FEM1A	4	0.56025	0.70597	0.986599	13649	1	1.7262	0.03699	0.1073	0.911483	2242	3	1.7262
WDR61	4	0.41803	0.58725	0.932717	12023	1	1.7257	0.037839	0.10895	0.913742	2269	3	1.7257
TRIM21	3	0.83775	0.83781	0.999952	15830	1	1.7256	0.071848	0.16565	0.948249	3429	2	1.7256
KCTD17	4	0.92714	0.92693	0.999952	17289	0	1.7252	0.005336	0.018628	0.907961	356	3	1.7252
ZNF812	4	0.95808	0.95803	0.999952	18113	0	1.7235	0.014215	0.046567	0.907961	952	3	1.7235
ATXN2	4	0.99252	0.99259	0.999952	18958	0	1.7229	0.0074751	0.025608	0.907961	501	4	1.7229
PMPCB	4	0.85898	0.86742	0.999952	15970	1	1.7223	0.048085	0.12807	0.927028	2629	3	1.7223
KRTAP5-10	4	0.63212	0.75955	0.998783	14507	1	1.722	0.028633	0.088174	0.907961	1821	3	1.722
ADGRE1	4	0.62946	0.75867	0.998783	14491	1	1.7197	0.030385	0.092948	0.90826	1941	3	1.7197
ZNF80	4	0.99182	0.9919	0.999952	18941	0	1.7195	0.0081761	0.027829	0.907961	548	4	1.7195
TDRD12	4	0.36853	0.54642	0.922408	11301	1	1.7194	0.0010794	0.0039187	0.907961	73	3	1.7194
PCDHA5	4	0.98339	0.98341	0.999952	18726	0	1.7193	0.016613	0.053894	0.907961	1101	4	1.7193
RADIL	4	0.54644	0.69418	0.981813	13493	1	1.719	0.053231	0.13771	0.9339	2809	3	1.719
TNFSF12	4	0.58507	0.72703	0.991239	13981	1	1.7185	0.032896	0.099412	0.909725	2059	3	1.7185
PCDHA8	4	0.84477	0.8576	0.999952	15875	1	1.7181	0.010705	0.035768	0.907961	742	3	1.7181
CNPY1	4	0.98826	0.98828	0.999952	18847	0	1.7171	0.011737	0.038951	0.907961	800	4	1.7171
EED	4	0.98197	0.982	0.999952	18689	0	1.7164	0.018034	0.058084	0.907961	1193	4	1.7164
HEXDC	4	0.94834	0.94831	0.999952	17880	0	1.7163	0.0092633	0.031269	0.907961	637	3	1.7163
TRIM28	4	0.99067	0.99071	0.999952	18907	0	1.716	0.0093297	0.031471	0.907961	642	4	1.716
TBC1D9	4	0.90716	0.90699	0.999952	16685	1	1.7156	0.014034	0.046009	0.907961	943	3	1.7156
MTHFD2	4	0.9934	0.99344	0.999952	18975	0	1.7153	0.0065979	0.022768	0.907961	450	4	1.7153
B3GNT3	4	0.76638	0.81402	0.999952	15357	1	1.7148	0.0066846	0.023046	0.907961	457	3	1.7148
KLHL10	4	0.83215	0.84961	0.999952	15796	1	1.7145	0.018921	0.060716	0.907961	1251	3	1.7145
CT45A5	4	0.42333	0.59162	0.933616	12102	1	1.7143	0.014928	0.048812	0.907961	994	3	1.7143
LANCL3	4	0.54107	0.68953	0.979001	13440	1	1.7143	0.0566	0.14386	0.936031	2931	3	1.7143
ZSCAN23	4	0.4443	0.60895	0.940068	12364	1	1.7139	0.045824	0.12394	0.92124	2557	3	1.7139
ABCB6	4	0.99579	0.99582	0.999952	19027	0	1.7136	0.0042102	0.014816	0.907961	289	4	1.7136
YBEY	4	0.90087	0.90097	0.999952	16522	1	1.7131	0.023693	0.074529	0.907961	1538	3	1.7131
MRPS22	4	0.99782	0.99783	0.999952	19068	0	1.713	0.0021814	0.0078459	0.907961	148	4	1.713
SLC22A1	4	0.94184	0.94177	0.999952	17699	0	1.713	0.014544	0.047623	0.907961	975	3	1.713
PLA2G5	4	0.83307	0.85017	0.999952	15803	1	1.7129	0.029194	0.089719	0.907961	1863	3	1.7129
ARL1	4	0.97579	0.97575	0.999952	18538	0	1.7126	0.012131	0.040163	0.907961	819	4	1.7126
STYXL1	4	0.96565	0.96558	0.999952	18290	0	1.7113	0.029242	0.089852	0.907961	1870	3	1.7113
GABRR2	4	0.10331	0.23081	0.819151	5378	1	1.711	0.037666	0.1086	0.913301	2262	3	1.711
ABCC8	4	0.6497	0.76566	0.999901	14610	1	1.7107	0.032771	0.099161	0.909725	2053	3	1.7107
SLC15A2	4	0.95268	0.95255	0.999952	17981	0	1.7103	0.026186	0.081488	0.907961	1675	3	1.7103
SRGAP2B	4	0.77485	0.81812	0.999952	15400	1	1.7093	0.035393	0.10425	0.909725	2173	3	1.7093
KIAA0368	4	0.92546	0.92525	0.999952	17242	0	1.7092	0.018508	0.05952	0.907961	1222	3	1.7092
MAGEF1	4	0.64202	0.76298	0.999473	14567	1	1.7089	0.009899	0.033264	0.907961	690	3	1.7089
CYTH4	4	0.99648	0.99649	0.999952	19041	0	1.7079	0.0035206	0.012479	0.907961	245	4	1.7079
GNPAT	4	0.98887	0.98892	0.999952	18861	0	1.7072	0.011129	0.037124	0.907961	766	4	1.7072
SLC31A1	4	0.96836	0.9683	0.999952	18354	0	1.7069	0.01218	0.040316	0.907961	822	4	1.7069
AKR1C2	4	0.95952	0.95942	0.999952	18150	0	1.7068	0.051286	0.13406	0.9339	2732	3	1.7068
FTSJ1	4	0.39901	0.57158	0.925514	11796	1	1.7066	0.027953	0.086333	0.907961	1776	3	1.7066
PCDHA4	4	0.81643	0.84035	0.999952	15676	1	1.7066	0.016776	0.054384	0.907961	1114	3	1.7066
TSPYL1	4	0.21185	0.39783	0.877523	8627	1	1.7064	0.031785	0.096819	0.909725	2011	3	1.7064
HAT1	4	0.32567	0.51124	0.913845	10663	1	1.7059	0.028565	0.087979	0.907961	1815	3	1.7059
FAM83H	3	0.80141	0.80388	0.999952	15567	1	1.7054	0.11676	0.22422	0.95016	4957	2	1.7054
VEGFC	4	0.007852	0.026798	0.718397	695	1	1.7053	0.018267	0.058798	0.907961	1208	3	1.7053
OR6X1	4	0.72182	0.79363	0.999952	15062	1	1.7037	0.044015	0.12062	0.918963	2491	3	1.7037
SPTB	4	0.95638	0.95631	0.999952	18067	0	1.7033	0.026506	0.082343	0.907961	1703	3	1.7033
N4BP2	4	0.47263	0.63244	0.950629	12697	1	1.7032	0.034147	0.10187	0.909725	2111	3	1.7032
MLYCD	4	0.8466	0.85882	0.999952	15884	1	1.703	0.024339	0.07635	0.907961	1573	3	1.703
SETD5	4	0.10854	0.23943	0.824122	5529	1	1.7014	0.019627	0.06278	0.907961	1299	3	1.7014
MSANTD2	4	0.47	0.63024	0.950237	12660	1	1.7009	0.0061079	0.021181	0.907961	418	3	1.7009
GNG11	4	0.55864	0.70457	0.985976	13624	1	1.6999	0.0030741	0.010929	0.907961	212	3	1.6999
PHLDB2	4	0.59975	0.73968	0.99367	14194	1	1.699	0.0030154	0.010738	0.907961	205	3	1.699
UCK1	4	0.96813	0.96807	0.999952	18348	0	1.6987	0.016284	0.052925	0.907961	1083	4	1.6987
EID2B	4	0.84684	0.85898	0.999952	15886	1	1.6982	0.023968	0.075306	0.907961	1553	3	1.6982
RUSC2	4	0.99137	0.99141	0.999952	18929	0	1.6982	0.0086337	0.029286	0.907961	579	4	1.6982
MEIKIN	4	0.94532	0.9452	0.999952	17804	0	1.6981	0.024071	0.075595	0.907961	1559	3	1.6981
SGCB	4	0.7023	0.78557	0.999952	14925	1	1.6981	0.016094	0.052337	0.907961	1065	3	1.6981
NSMCE2	4	0.84254	0.85612	0.999952	15858	1	1.6973	0.061305	0.1524	0.94348	3072	3	1.6973
UNC119B	4	0.67375	0.77448	0.999952	14739	1	1.6973	0.026258	0.081704	0.907961	1683	3	1.6973
ZNF592	4	0.71501	0.79076	0.999952	15016	1	1.6967	0.039715	0.1125	0.916412	2329	3	1.6967
TTC9B	4	0.40396	0.57561	0.927853	11848	1	1.6966	0.075394	0.17769	0.949679	3559	3	1.6966
C11orf87	4	0.98598	0.98597	0.999952	18788	0	1.6948	0.014021	0.045975	0.907961	940	4	1.6948
EFNB1	4	0.88628	0.88829	0.999952	16238	1	1.6947	0.018176	0.058503	0.907961	1201	3	1.6947
WDR4	3	0.88484	0.88494	0.999952	16222	0	1.6941	0.049786	0.1195	0.918207	2684	2	1.6941
CNTD1	4	0.50296	0.65749	0.962389	13040	1	1.6928	0.021265	0.067531	0.907961	1401	3	1.6928
ULK3	4	0.98713	0.98715	0.999952	18822	0	1.6925	0.012868	0.042434	0.907961	867	4	1.6925
C19orf66	4	0.97536	0.9753	0.999952	18525	0	1.6921	0.014885	0.048683	0.907961	992	4	1.6921
LRRTM3	4	0.89332	0.89425	0.999952	16344	1	1.6916	0.012877	0.042461	0.907961	870	3	1.6916
RBKS	4	0.43789	0.60363	0.937699	12290	1	1.6915	0.027047	0.083831	0.907961	1731	3	1.6915
LRRC74B	4	0.3268	0.51217	0.913845	10695	1	1.6914	0.017898	0.057696	0.907961	1183	3	1.6914
P2RY6	3	0.98298	0.98312	0.999952	18714	0	1.6911	0.017016	0.044297	0.907961	1137	3	1.6911
CRB1	4	0.98186	0.98189	0.999952	18686	0	1.6902	0.018143	0.058413	0.907961	1199	4	1.6902
DDX58	3	0.062136	0.1458	0.767777	3913	1	1.6894	0.045125	0.10931	0.913742	2529	2	1.6894
ADGRG5	4	0.16674	0.33098	0.855407	7369	1	1.689	0.027075	0.083901	0.907961	1732	3	1.689
PIGO	4	0.95245	0.95232	0.999952	17978	0	1.6889	0.021247	0.067487	0.907961	1399	3	1.6889
SLC10A7	4	0.98848	0.98852	0.999952	18851	0	1.6885	0.011524	0.038324	0.907961	789	4	1.6885
ELAC1	4	0.39309	0.5666	0.924499	11704	1	1.6882	0.022974	0.072438	0.907961	1503	3	1.6882
IMMP1L	4	0.99643	0.99645	0.999952	19040	0	1.6875	0.003573	0.012638	0.907961	250	4	1.6875
ZG16B	4	0.98377	0.98377	0.999952	18734	0	1.6873	0.016229	0.052751	0.907961	1077	4	1.6873
TMEM128	4	0.88698	0.88886	0.999952	16245	1	1.687	0.043494	0.11964	0.918207	2471	3	1.687
H1F0	4	0.98394	0.98394	0.999952	18741	0	1.686	0.016057	0.052225	0.907961	1063	4	1.686
KCNS3	4	0.78739	0.82446	0.999952	15482	1	1.6855	0.013473	0.04429	0.907961	911	3	1.6855
CYP20A1	4	0.19152	0.36809	0.868318	8068	1	1.6846	0.025894	0.080711	0.907961	1657	3	1.6846
GLT6D1	4	0.49646	0.65217	0.959674	12970	1	1.6843	0.026169	0.081449	0.907961	1674	3	1.6843
RAPGEF2	4	0.19739	0.37671	0.869577	8247	1	1.6825	0.028643	0.088207	0.907961	1822	3	1.6825
KCNH1	4	0.98948	0.98951	0.999952	18872	0	1.6823	0.010521	0.035197	0.907961	734	4	1.6823
C5orf63	4	0.94946	0.94941	0.999952	17909	0	1.6817	0.014017	0.045962	0.907961	939	3	1.6817
FOXD2	4	0.74069	0.80188	0.999952	15189	1	1.6815	0.038741	0.11068	0.915294	2298	3	1.6815
TMEM179B	4	0.66489	0.77114	0.999952	14692	1	1.6811	0.032212	0.097951	0.909725	2032	3	1.6811
ASF1B	4	0.57337	0.71708	0.990236	13804	1	1.6798	0.037514	0.10832	0.913301	2256	3	1.6798
MOB3C	4	0.94034	0.94027	0.999952	17658	0	1.6797	0.017418	0.056322	0.907961	1159	3	1.6797
CCDC127	4	0.66146	0.76987	0.999952	14674	1	1.6794	0.031421	0.095847	0.909725	1988	3	1.6794
KLK15	4	0.62818	0.75824	0.998783	14481	1	1.6794	0.052596	0.13655	0.9339	2783	3	1.6794
TSNAX	4	0.74727	0.80494	0.999952	15230	1	1.6788	0.045004	0.12242	0.919861	2522	3	1.6788
CCER2	4	0.99318	0.99322	0.999952	18969	0	1.6783	0.0068176	0.023469	0.907961	466	4	1.6783
OVCA2	4	0.74727	0.80494	0.999952	15238	1	1.6778	0.029454	0.090412	0.907961	1880	3	1.6778
FAIM3	4	0.73642	0.79996	0.999952	15153	1	1.6776	0.025314	0.079104	0.907961	1628	3	1.6776
TDRKH	4	0.84283	0.85631	0.999952	15861	1	1.6776	0.018588	0.059758	0.907961	1227	3	1.6776
GREB1L	4	0.17443	0.34262	0.862978	7566	1	1.6768	0.033478	0.10058	0.909725	2080	3	1.6768
ST3GAL4	4	0.59709	0.73741	0.99293	14157	1	1.6768	0.035004	0.10349	0.909725	2158	3	1.6768
TSPAN6	4	0.97409	0.97401	0.999952	18493	0	1.6764	0.02209	0.069891	0.907961	1446	4	1.6764
ATP6AP1L	4	0.97222	0.97217	0.999952	18450	0	1.6763	0.019871	0.063481	0.907961	1315	4	1.6763
SYTL3	4	0.96854	0.96848	0.999952	18360	0	1.6745	0.031463	0.095972	0.909725	1991	4	1.6745
HNRNPH2	4	0.20004	0.38057	0.870067	8332	1	1.6744	0.030133	0.092254	0.90826	1926	3	1.6744
LDHA	4	0.99235	0.99241	0.999952	18950	0	1.674	0.0076534	0.026182	0.907961	519	4	1.674
TMEM140	4	0.99129	0.99134	0.999952	18924	0	1.6735	0.0087145	0.029529	0.907961	590	4	1.6735
MAGEA4	4	0.99117	0.99122	0.999952	18917	0	1.6728	0.0088263	0.029877	0.907961	601	4	1.6728
GET4	4	0.81668	0.84048	0.999952	15678	1	1.6726	0.035804	0.10502	0.909725	2195	3	1.6726
TIMMDC1	4	0.77212	0.81683	0.999952	15383	1	1.6725	0.029298	0.090002	0.907961	1875	3	1.6725
DGUOK	4	0.73758	0.80051	0.999952	15169	1	1.6723	0.024726	0.077419	0.907961	1590	3	1.6723
ERICH5	4	0.9671	0.96705	0.999952	18323	0	1.6723	0.032407	0.098465	0.909725	2039	3	1.6723
DRP2	4	0.99787	0.99789	0.999952	19071	0	1.671	0.0021298	0.0076683	0.907961	143	4	1.671
CARD17	4	0.49784	0.65328	0.96043	12983	1	1.6696	0.021631	0.068584	0.907961	1421	3	1.6696
CADM4	4	0.40396	0.57561	0.927853	11847	1	1.6693	0.023136	0.072901	0.907961	1512	3	1.6693
LRP1	4	0.69522	0.78279	0.999952	14868	1	1.6689	0.044561	0.12163	0.919861	2507	3	1.6689
NEB	4	0.9124	0.9122	0.999952	16849	0	1.6688	0.023485	0.073909	0.907961	1530	3	1.6688
FNIP2	4	0.94081	0.94074	0.999952	17673	0	1.6687	0.019302	0.061848	0.907961	1278	3	1.6687
VCX3A	4	0.78852	0.82503	0.999952	15490	1	1.6682	0.043669	0.11998	0.91829	2480	3	1.6682
OR56A4	4	0.61783	0.75471	0.997739	14429	1	1.6676	0.0051886	0.01813	0.907961	348	3	1.6676
RORA	4	0.80348	0.83307	0.999952	15586	1	1.6656	0.018873	0.06057	0.907961	1248	3	1.6656
PRLR	4	0.56178	0.70727	0.987471	13662	1	1.6654	0.046727	0.12559	0.922594	2591	3	1.6654
ANKRD6	4	0.24156	0.43974	0.897306	9333	1	1.6653	0.037585	0.10845	0.913301	2258	3	1.6653
LETMD1	4	0.7012	0.78512	0.999952	14912	1	1.6653	0.073645	0.17461	0.949679	3497	3	1.6653
COL11A2	4	0.98328	0.9833	0.999952	18724	0	1.6651	0.016716	0.054189	0.907961	1111	4	1.6651
TCAF1	4	0.9863	0.98629	0.999952	18798	0	1.6646	0.013704	0.045001	0.907961	921	4	1.6646
HACD2	4	0.99065	0.99068	0.999952	18906	0	1.6645	0.0093471	0.031522	0.907961	645	4	1.6645
CTAGE6	4	0.99583	0.99585	0.999952	19029	0	1.6643	0.004172	0.01469	0.907961	285	4	1.6643
CDKN2D	4	0.9951	0.99513	0.999952	19013	0	1.6635	0.0049002	0.017167	0.907961	328	4	1.6635
STX1A	4	0.99387	0.9939	0.999952	18987	0	1.6633	0.0061338	0.021253	0.907961	420	4	1.6633
GPR143	4	0.59166	0.73276	0.992458	14072	1	1.6629	0.0089688	0.030329	0.907961	615	3	1.6629
AGPAT6	4	0.49784	0.65328	0.96043	12980	1	1.6628	0.052949	0.13719	0.9339	2797	3	1.6628
NTRK2	4	0.97348	0.9734	0.999952	18471	0	1.6619	0.013967	0.045811	0.907961	936	4	1.6619
KCTD16	4	0.18765	0.36234	0.867331	7945	1	1.6618	0.03387	0.10131	0.909725	2094	3	1.6618
LOC650293	4	0.95803	0.95799	0.999952	18110	0	1.6618	0.039863	0.11278	0.916412	2333	3	1.6618
ACAD11	4	0.40513	0.57658	0.927963	11870	1	1.6613	0.044663	0.12181	0.919861	2509	3	1.6613
SNX31	4	0.93728	0.93722	0.999952	17551	0	1.6612	0.047098	0.12628	0.922736	2606	3	1.6612
CPAMD8	4	0.20586	0.38906	0.87353	8477	1	1.6609	0.016624	0.053927	0.907961	1104	3	1.6609
IGFBP6	4	0.65772	0.76853	0.999952	14656	1	1.6606	0.024266	0.076151	0.907961	1570	3	1.6606
RAB3B	4	0.97123	0.97118	0.999952	18423	0	1.6599	0.028771	0.088575	0.907961	1831	4	1.6599
FAM57A	4	0.65772	0.76853	0.999952	14655	1	1.6592	0.015892	0.051691	0.907961	1055	3	1.6592
APLP1	4	0.96996	0.9699	0.999952	18393	0	1.659	0.030037	0.091989	0.90826	1920	4	1.659
TRIM49D1	4	0.41091	0.58135	0.929923	11941	1	1.659	0.052647	0.13664	0.9339	2786	3	1.659
FBXO16	4	0.86645	0.87279	0.999952	16033	1	1.6584	0.041123	0.11516	0.917198	2379	3	1.6584
GMCL1	4	0.7954	0.82869	0.999952	15523	1	1.6584	0.027763	0.085808	0.907961	1766	3	1.6584
STARD13	4	0.57202	0.71591	0.990236	13780	1	1.6573	0.051975	0.13536	0.9339	2759	3	1.6573
FAM47C	4	0.35505	0.5353	0.91827	11124	1	1.6565	0.03942	0.11194	0.916412	2320	3	1.6565
OR6C74	4	0.99344	0.99348	0.999952	18978	0	1.6557	0.0065602	0.022652	0.907961	446	4	1.6557
CCDC169-SOHLH2	4	0.95747	0.95744	0.999952	18095	0	1.6544	0.041753	0.11635	0.917198	2407	3	1.6544
DUS2	4	0.088728	0.20653	0.806648	4890	1	1.6539	0.02299	0.072489	0.907961	1505	3	1.6539
CYC1	4	0.92916	0.92896	0.999952	17339	0	1.6532	0.014746	0.04824	0.907961	985	3	1.6532
RAB1A	4	0.88105	0.88389	0.999952	16182	1	1.6527	0.024123	0.075741	0.907961	1562	3	1.6527
ACSL1	4	0.92004	0.91986	0.999952	17071	0	1.6523	0.052506	0.13639	0.9339	2779	3	1.6523
RHOBTB1	4	0.92994	0.92972	0.999952	17360	0	1.6523	0.012628	0.041683	0.907961	850	3	1.6523
SEMA4B	4	0.92843	0.92823	0.999952	17322	0	1.6523	0.046176	0.12459	0.921553	2569	3	1.6523
MX2	4	0.7023	0.78557	0.999952	14931	1	1.652	0.015239	0.049732	0.907961	1015	3	1.652
C7orf57	4	0.64456	0.76384	0.999797	14574	1	1.6515	0.047631	0.12726	0.925279	2618	3	1.6515
ZNF816	4	0.054099	0.14646	0.768094	3627	1	1.6514	0.020117	0.064214	0.907961	1329	3	1.6514
ASB15	4	0.99095	0.991	0.999952	18912	0	1.6505	0.0090514	0.030598	0.907961	620	4	1.6505
COX5A	4	0.90186	0.90186	0.999952	16551	1	1.6502	0.0064104	0.022171	0.907961	435	3	1.6502
KNSTRN	4	0.99744	0.99745	0.999952	19061	0	1.6501	0.0025571	0.0091347	0.907961	173	4	1.6501
NMU	4	0.048376	0.13604	0.757481	3413	1	1.6492	0.023443	0.073787	0.907961	1528	3	1.6492
FGF20	4	0.99666	0.99667	0.999952	19046	0	1.6491	0.003337	0.011845	0.907961	234	4	1.6491
TAS1R1	4	0.063913	0.16373	0.780533	3992	1	1.6483	0.039841	0.11273	0.916412	2332	3	1.6483
TNFSF4	4	0.48401	0.64185	0.954641	12820	1	1.6478	0.021829	0.069156	0.907961	1431	3	1.6478
ZNF280D	4	0.26847	0.46492	0.905667	9785	1	1.647	0.04257	0.11787	0.917198	2440	3	1.647
ZNF835	4	0.87378	0.87829	0.999952	16101	1	1.647	0.035415	0.10429	0.909725	2175	3	1.647
SAPCD2	4	0.91592	0.9157	0.999952	16963	0	1.6468	0.040619	0.11424	0.917198	2365	3	1.6468
ZNF432	4	0.98273	0.98276	0.999952	18707	0	1.6468	0.017266	0.05587	0.907961	1151	4	1.6468
LZTS2	4	0.77612	0.81875	0.999952	15412	1	1.6467	0.0167	0.054152	0.907961	1110	3	1.6467
TUSC1	4	0.99166	0.99172	0.999952	18934	0	1.6465	0.0083391	0.028357	0.907961	564	4	1.6465
SERPINB11	4	0.9882	0.98823	0.999952	18845	0	1.6464	0.011802	0.03916	0.907961	808	4	1.6464
STXBP1	4	0.33005	0.51482	0.913845	10743	1	1.6461	0.029226	0.089814	0.907961	1868	3	1.6461
ASNA1	4	0.35919	0.53876	0.920404	11173	1	1.6459	0.043954	0.12051	0.918879	2488	3	1.6459
RAP1GAP2	4	0.033726	0.10208	0.721889	2686	1	1.6454	0.051019	0.13358	0.9339	2723	3	1.6454
SYNM	4	0.81836	0.84141	0.999952	15694	1	1.6452	0.045165	0.1227	0.919861	2530	3	1.6452
REP15	4	0.36169	0.5408	0.920475	11205	1	1.6451	0.032799	0.099221	0.909725	2054	3	1.6451
HLA-DMB	4	0.92296	0.92282	0.999952	17173	0	1.6439	0.029548	0.09067	0.907961	1890	3	1.6439
MEDAG	4	0.63584	0.76079	0.998804	14530	1	1.6431	0.032752	0.099124	0.909725	2052	3	1.6431
OR51A4	4	0.966	0.96593	0.999952	18301	0	1.6431	0.022411	0.070834	0.907961	1465	3	1.6431
POU5F2	4	0.96271	0.96264	0.999952	18211	0	1.6431	0.045214	0.12279	0.919861	2532	3	1.6431
MORC3	4	0.44108	0.60631	0.939121	12327	1	1.6428	0.022763	0.07184	0.907961	1492	3	1.6428
SPANXA2	4	0.41091	0.58135	0.929923	11932	1	1.6427	0.019792	0.063248	0.907961	1310	3	1.6427
CACNG2	4	0.93102	0.93077	0.999952	17391	0	1.6418	0.016306	0.052992	0.907961	1084	3	1.6418
ZMYM1	4	0.98941	0.98945	0.999952	18871	0	1.6414	0.010586	0.035396	0.907961	736	4	1.6414
CBR4	4	0.96738	0.96732	0.999952	18334	0	1.64	0.047088	0.12626	0.922736	2605	3	1.64
ZNF850	4	0.98136	0.98139	0.999952	18675	0	1.64	0.018643	0.059911	0.907961	1230	4	1.64
C8orf88	4	0.90532	0.90516	0.999952	16644	1	1.6397	0.056754	0.14416	0.936031	2936	3	1.6397
ADAM12	4	0.94863	0.9486	0.999952	17889	0	1.6395	0.032012	0.097417	0.909725	2022	3	1.6395
MT4	4	0.97565	0.97559	0.999952	18536	0	1.6391	0.020138	0.064278	0.907961	1332	4	1.6391
EZH2	4	0.37433	0.5512	0.922408	11401	1	1.639	0.058548	0.14739	0.939725	2991	3	1.639
GFM1	4	0.43886	0.60444	0.938349	12302	1	1.6378	0.049269	0.13028	0.930521	2667	3	1.6378
GCSAM	4	0.95137	0.95128	0.999952	17948	0	1.6375	0.016601	0.053858	0.907961	1099	3	1.6375
DENND4C	4	0.80847	0.83583	0.999952	15615	1	1.6373	0.048645	0.12908	0.9283	2648	3	1.6373
HMGXB4	4	0.98718	0.98719	0.999952	18824	0	1.6373	0.012825	0.0423	0.907961	863	4	1.6373
IDI2	4	0.93738	0.93733	0.999952	17559	0	1.6373	0.03761	0.10849	0.913301	2259	3	1.6373
KNOP1	4	0.37229	0.54949	0.922408	11367	1	1.637	0.044711	0.12191	0.919861	2514	3	1.637
KNCN	4	0.37555	0.55219	0.922408	11424	1	1.6367	0.036243	0.10587	0.909881	2215	3	1.6367
FEZ1	4	0.92092	0.9207	0.999952	17099	0	1.636	0.018556	0.059655	0.907961	1225	3	1.636
TOPORS	4	0.0062015	0.021479	0.718397	560	1	1.6355	0.028103	0.086732	0.907961	1787	3	1.6355
ERF	4	0.64572	0.76426	0.999797	14586	1	1.6352	0.035264	0.104	0.909725	2167	3	1.6352
ZCCHC12	4	0.5245	0.67556	0.971516	13268	1	1.6348	0.042403	0.11755	0.917198	2433	3	1.6348
C20orf144	4	0.077152	0.1868	0.80115	4445	1	1.6346	0.03593	0.10527	0.909725	2205	3	1.6346
PIGF	4	0.80404	0.83338	0.999952	15589	1	1.6346	0.027544	0.085216	0.907961	1752	3	1.6346
ESD	4	0.063687	0.16334	0.780533	3980	1	1.6345	0.01901	0.060977	0.907961	1257	3	1.6345
FRMD4A	4	0.68055	0.77704	0.999952	14772	1	1.6345	0.033993	0.10154	0.909725	2102	3	1.6345
MBD3L3	4	0.53033	0.6804	0.973205	13334	1	1.6343	0.022264	0.070417	0.907961	1454	3	1.6343
MDM4	4	0.83442	0.85102	0.999952	15815	1	1.6338	0.025125	0.078578	0.907961	1616	3	1.6338
NOXO1	4	0.91457	0.91435	0.999952	16917	0	1.6338	0.023959	0.075276	0.907961	1552	3	1.6338
FMN1	4	0.91089	0.91067	0.999952	16801	1	1.6334	0.0072075	0.024726	0.907961	486	3	1.6334
GJA4	4	0.7787	0.82004	0.999952	15435	1	1.6325	0.017704	0.057118	0.907961	1171	3	1.6325
AAK1	4	0.79301	0.82739	0.999952	15510	1	1.6321	0.032011	0.097413	0.909725	2021	3	1.6321
DYNAP	4	0.9983	0.99831	0.999952	19080	0	1.6319	0.0017003	0.0061356	0.907961	120	4	1.6319
OLAH	4	0.99266	0.99272	0.999952	18963	0	1.6316	0.0073368	0.025145	0.907961	494	4	1.6316
VMAC	4	0.69883	0.7842	0.999952	14898	1	1.6299	0.040493	0.11399	0.916945	2362	3	1.6299
ALDH1A2	4	0.94373	0.94364	0.999952	17739	0	1.6294	0.030539	0.09336	0.90826	1950	3	1.6294
HJURP	4	0.80961	0.83647	0.999952	15629	1	1.6284	0.030953	0.094528	0.909725	1965	3	1.6284
EPM2AIP1	4	0.57202	0.71591	0.990236	13778	1	1.6283	0.042606	0.11795	0.917198	2442	3	1.6283
KLHL1	4	0.89862	0.89897	0.999952	16462	1	1.6282	0.053139	0.13753	0.9339	2807	3	1.6282
NXPH3	4	0.75959	0.81071	0.999952	15299	1	1.6281	0.04048	0.11396	0.916945	2360	3	1.6281
SYNGR3	4	0.9747	0.97464	0.999952	18512	0	1.6269	0.025298	0.079056	0.907961	1627	4	1.6269
OR2V2	4	0.91605	0.91583	0.999952	16967	0	1.626	0.015039	0.049151	0.907961	1001	3	1.626
CLIC4	4	0.9399	0.93987	0.999952	17644	0	1.6258	0.019036	0.061057	0.907961	1262	3	1.6258
WISP2	4	0.90219	0.90217	0.999952	16555	1	1.6256	0.035439	0.10433	0.909725	2178	3	1.6256
ZFP69	4	0.50419	0.65851	0.963004	13056	1	1.6254	0.061468	0.15269	0.94348	3080	3	1.6254
TMIGD1	4	0.78543	0.82344	0.999952	15474	1	1.6249	0.048631	0.12906	0.9283	2647	3	1.6249
UCHL1	4	0.23199	0.42644	0.892223	9101	1	1.6249	0.011089	0.036986	0.907961	762	3	1.6249
CDRT4	4	0.085136	0.20044	0.805443	4744	1	1.6232	0.033959	0.10148	0.909725	2101	3	1.6232
HIST1H2BO	4	0.97836	0.9784	0.999952	18602	0	1.6231	0.021636	0.068591	0.907961	1422	4	1.6231
UNC93A	4	0.89508	0.89581	0.999952	16377	1	1.6229	0.029218	0.089791	0.907961	1867	3	1.6229
ALOX5AP	4	0.93917	0.93913	0.999952	17625	0	1.6224	0.01882	0.060423	0.907961	1243	3	1.6224
SCPEP1	4	0.26892	0.46528	0.905667	9787	1	1.6224	0.019685	0.062935	0.907961	1302	3	1.6224
SLC45A4	4	0.66724	0.77201	0.999952	14706	1	1.6224	0.014232	0.046612	0.907961	955	3	1.6224
SLC26A8	4	0.44108	0.60631	0.939121	12331	1	1.6219	0.048711	0.12921	0.9283	2652	3	1.6219
ZNF446	4	0.62238	0.75627	0.998004	14458	1	1.6215	0.06778	0.16412	0.948055	3306	3	1.6215
ICOS	4	0.97366	0.97359	0.999952	18476	0	1.6214	0.026336	0.081909	0.907961	1693	4	1.6214
OTOP3	3	0.96142	0.96169	0.999952	18188	0	1.6211	0.038582	0.09475	0.909725	2293	3	1.6211
FAM185A	4	0.49148	0.64805	0.957965	12913	1	1.6205	0.035018	0.10351	0.909725	2160	3	1.6205
SLC2A8	4	0.9844	0.9844	0.999952	18751	0	1.6203	0.015601	0.05083	0.907961	1036	4	1.6203
EPSTI1	4	0.82335	0.84433	0.999952	15728	1	1.6197	0.01253	0.04137	0.907961	844	3	1.6197
ADAD1	4	0.90223	0.90222	0.999952	16558	1	1.6189	0.026387	0.082047	0.907961	1697	3	1.6189
IRS1	4	0.18765	0.36234	0.867331	7946	1	1.6186	0.034275	0.10211	0.909725	2117	3	1.6186
KCNQ1	4	0.26303	0.46055	0.9042	9701	1	1.6186	0.029757	0.091238	0.907961	1906	3	1.6186
NKAPL	4	0.61405	0.75211	0.99752	14380	1	1.6184	0.023178	0.073035	0.907961	1516	3	1.6184
LRRC29	4	0.98149	0.98152	0.999952	18677	0	1.6183	0.018505	0.059508	0.907961	1221	4	1.6183
ZNF90	4	0.12049	0.25879	0.827904	5955	1	1.6181	0.061705	0.15313	0.94348	3092	3	1.6181
SLC46A1	4	0.6385	0.76173	0.999207	14541	1	1.6177	0.0039881	0.014065	0.907961	267	3	1.6177
KATNAL2	4	0.94545	0.94534	0.999952	17807	0	1.6176	0.0026814	0.0095439	0.907961	184	2	1.6176
TSPAN19	4	0.96512	0.96506	0.999952	18278	0	1.6174	0.063938	0.15716	0.946211	3168	3	1.6174
C1GALT1	4	0.90122	0.9013	0.999952	16530	1	1.6167	0.04	0.11305	0.916412	2340	3	1.6167
CACNB3	4	0.80527	0.83407	0.999952	15598	1	1.6164	0.066062	0.16102	0.946473	3245	3	1.6164
NFIL3	4	0.17187	0.33878	0.860581	7493	1	1.6157	0.02394	0.075222	0.907961	1551	3	1.6157
IFNL1	4	0.39638	0.56934	0.924691	11747	1	1.6153	0.022623	0.071448	0.907961	1483	3	1.6153
TCEA1	4	0.70455	0.78647	0.999952	14945	1	1.6151	0.034823	0.10313	0.909725	2148	3	1.6151
TGFB2	4	0.95912	0.95902	0.999952	18141	0	1.6137	0.026886	0.083413	0.907961	1727	3	1.6137
PPM1G	4	0.73211	0.79808	0.999952	15126	1	1.6134	0.02048	0.065249	0.907961	1355	3	1.6134
RBM24	4	0.9026	0.90258	0.999952	16567	1	1.6129	0.012754	0.042073	0.907961	858	3	1.6129
HS3ST4	4	0.92926	0.92905	0.999952	17342	0	1.6124	0.046355	0.12492	0.921553	2577	3	1.6124
KMT2C	4	0.90608	0.9059	0.999952	16658	1	1.6112	0.014695	0.048072	0.907961	981	3	1.6112
AIRE	3	0.60408	0.66932	0.96915	14258	1	1.6108	0.018317	0.047492	0.907961	1212	2	1.6108
TMEM126A	4	0.95647	0.9564	0.999952	18069	0	1.6108	0.02545	0.079468	0.907961	1636	3	1.6108
LOC388282	4	0.61658	0.75428	0.99752	14426	1	1.6107	0.02869	0.088346	0.907961	1827	3	1.6107
SLAIN1	4	0.55864	0.70457	0.985976	13630	1	1.6093	0.040354	0.11372	0.916453	2357	3	1.6093
TRIT1	4	0.7248	0.79492	0.999952	15085	1	1.6082	0.05087	0.13331	0.9339	2719	3	1.6082
PDHX	4	0.61528	0.75319	0.99752	14401	1	1.6077	0.030306	0.092723	0.90826	1936	3	1.6077
KLF7	4	0.97409	0.97401	0.999952	18494	0	1.6075	0.025908	0.080753	0.907961	1659	4	1.6075
RTP4	4	0.98452	0.98452	0.999952	18755	0	1.6074	0.015483	0.050482	0.907961	1030	4	1.6074
DDIT4L	4	0.97697	0.97699	0.999952	18565	0	1.6063	0.018844	0.060493	0.907961	1244	4	1.6063
EDF1	4	0.69998	0.78465	0.999952	14907	1	1.6063	0.020437	0.065137	0.907961	1352	3	1.6063
PAK3	4	0.9875	0.98753	0.999952	18832	0	1.6058	0.012497	0.041281	0.907961	841	4	1.6058
HPS1	4	0.57082	0.71489	0.990236	13764	1	1.6056	0.01193	0.039549	0.907961	812	3	1.6056
OR5H15	4	0.39425	0.56758	0.924691	11717	1	1.6053	0.017002	0.055077	0.907961	1135	3	1.6053
UNC13D	4	0.99722	0.99723	0.999952	19057	0	1.6053	0.0027758	0.0098842	0.907961	189	4	1.6053
HHLA2	4	0.93703	0.93697	0.999952	17543	0	1.6049	0.035618	0.10467	0.909725	2185	3	1.6049
MBNL2	3	0.98434	0.98452	0.999952	18748	0	1.6045	0.015657	0.040936	0.907961	1043	3	1.6045
PCDHGB3	4	0.96337	0.96331	0.999952	18229	0	1.6045	0.0187	0.060074	0.907961	1235	3	1.6045
USP11	4	0.98618	0.98618	0.999952	18795	0	1.6043	0.0057033	0.019843	0.907961	387	4	1.6043
ADAM17	4	0.39117	0.56502	0.924499	11671	1	1.6037	0.04311	0.11891	0.918026	2458	3	1.6037
ZSCAN2	4	0.99719	0.9972	0.999952	19056	0	1.6037	0.0028059	0.0099924	0.907961	190	4	1.6037
TMEM132E	4	0.39309	0.5666	0.924499	11701	1	1.6032	0.018806	0.060371	0.907961	1240	3	1.6032
SLC35G3	4	0.76872	0.81516	0.999952	15367	1	1.6024	0.05333	0.1379	0.9339	2818	3	1.6024
EIF4B	4	0.98069	0.98073	0.999952	18658	0	1.6019	0.019311	0.061873	0.907961	1280	4	1.6019
CLYBL	4	0.99051	0.99054	0.999952	18899	0	1.6017	0.0094904	0.031961	0.907961	661	4	1.6017
MAP2K5	4	0.93554	0.93542	0.999952	17502	0	1.6017	0.061214	0.15222	0.94348	3067	3	1.6017
ZBTB8B	4	0.94177	0.94169	0.999952	17695	0	1.6013	0.036892	0.10712	0.911483	2238	3	1.6013
CNR2	4	0.91539	0.91519	0.999952	16945	0	1.6001	0.0036343	0.012866	0.907961	254	2	1.6001
CNNM3	3	0.40224	0.5539	0.923173	11830	1	1.5994	0.10128	0.2054	0.949679	4466	2	1.5994
GNRHR	4	0.80961	0.83647	0.999952	15627	1	1.5994	0.034665	0.10283	0.909725	2138	3	1.5994
HGH1	4	0.98706	0.98709	0.999952	18817	0	1.5991	0.012936	0.042643	0.907961	873	4	1.5991
NT5C3B	4	0.42333	0.59162	0.933616	12106	1	1.5989	0.043521	0.11969	0.918207	2472	3	1.5989
KCNG4	4	0.92168	0.92148	0.999952	17125	0	1.5972	0.030063	0.092063	0.90826	1921	3	1.5972
LOR	4	0.10544	0.23442	0.821935	5435	1	1.5972	0.035876	0.10515	0.909725	2201	3	1.5972
SETD1B	4	0.98482	0.98481	0.999952	18760	0	1.5965	0.0056207	0.019563	0.907961	382	4	1.5965
MGRN1	4	0.94662	0.94657	0.999952	17839	0	1.5961	0.030263	0.092613	0.90826	1932	3	1.5961
CFAP99	4	0.99673	0.99673	0.999952	19049	0	1.5948	0.0032731	0.011625	0.907961	229	4	1.5948
SMIM13	4	0.1932	0.37052	0.868473	8131	1	1.5946	0.01146	0.038121	0.907961	787	3	1.5946
HRC	4	0.9924	0.99246	0.999952	18953	0	1.594	0.0075977	0.026018	0.907961	515	4	1.594
ROBO2	4	0.80847	0.83583	0.999952	15612	1	1.5937	0.047243	0.12653	0.923326	2609	3	1.5937
MSRB1	4	0.38616	0.56089	0.923938	11594	1	1.5931	0.029147	0.089591	0.907961	1858	3	1.5931
PITPNM1	4	0.77299	0.81724	0.999952	15393	1	1.5927	0.055476	0.1418	0.935936	2894	3	1.5927
ABCB4	4	0.98074	0.98077	0.999952	18662	0	1.5923	0.019264	0.06173	0.907961	1274	4	1.5923
RC3H2	4	0.72702	0.79588	0.999952	15099	1	1.5923	0.03699	0.1073	0.911483	2243	3	1.5923
LCE2B	4	0.94522	0.9451	0.999952	17800	0	1.5922	0.044644	0.12178	0.919861	2508	3	1.5922
UBL4B	4	0.80602	0.83448	0.999952	15602	1	1.5919	0.0083093	0.028259	0.907961	561	3	1.5919
FBXO21	4	0.98873	0.98879	0.999952	18856	0	1.5918	0.011267	0.03753	0.907961	777	4	1.5918
PRR36	4	0.93307	0.93286	0.999952	17449	0	1.5912	0.025403	0.079341	0.907961	1633	3	1.5912
KRTAP1-5	4	0.93287	0.93266	0.999952	17441	0	1.5909	0.016534	0.053664	0.907961	1095	3	1.5909
SMIM1	4	0.98748	0.9875	0.999952	18830	0	1.5908	0.012521	0.04135	0.907961	843	4	1.5908
PCDHA10	4	0.52586	0.67672	0.972266	13279	1	1.5907	0.04609	0.12444	0.921553	2566	3	1.5907
TRIM54	4	0.90673	0.90655	0.999952	16678	1	1.5905	0.025712	0.080191	0.907961	1644	3	1.5905
LSM1	3	0.97312	0.97327	0.999952	18463	0	1.5896	0.026879	0.068058	0.907961	1725	3	1.5896
MANEA	4	0.18087	0.35226	0.866039	7746	1	1.5894	0.018014	0.058029	0.907961	1191	3	1.5894
CD46	4	0.30761	0.49653	0.911285	10396	1	1.588	0.036357	0.10609	0.909881	2222	3	1.588
TDRD10	4	0.24962	0.44974	0.90166	9498	1	1.588	0.0089513	0.030275	0.907961	613	3	1.588
FCHO2	4	0.31343	0.50133	0.913112	10476	1	1.5873	0.044143	0.12087	0.919746	2494	3	1.5873
RRAGB	4	0.38369	0.55887	0.92387	11549	1	1.5873	0.036979	0.10728	0.911483	2241	3	1.5873
LIMK1	4	0.65333	0.76691	0.999952	14630	1	1.5871	0.054953	0.14088	0.935936	2874	3	1.5871
LOC100505478	4	0.98998	0.99	0.999952	18884	0	1.5863	0.010023	0.033638	0.907961	700	4	1.5863
FAM159B	4	0.98267	0.98269	0.999952	18705	0	1.5861	0.017329	0.056064	0.907961	1153	4	1.5861
TSTD2	4	0.9821	0.98212	0.999952	18691	0	1.586	0.017902	0.057711	0.907961	1185	4	1.586
LOC100129216	4	0.97594	0.97592	0.999952	18541	0	1.5859	0.024058	0.07556	0.907961	1558	4	1.5859
WDR11	4	0.6544	0.7673	0.999952	14637	1	1.5859	0.028035	0.086548	0.907961	1781	3	1.5859
DUSP21	4	0.89181	0.89298	0.999952	16323	1	1.5854	0.027646	0.085498	0.907961	1758	3	1.5854
EFNA5	4	0.97745	0.97748	0.999952	18582	0	1.5851	0.022547	0.071214	0.907961	1477	4	1.5851
DAZ1	4	0.31085	0.49919	0.912083	10441	1	1.5848	0.026777	0.083104	0.907961	1719	3	1.5848
GFPT1	4	0.72749	0.79608	0.999952	15102	1	1.5845	0.05525	0.14142	0.935936	2885	3	1.5845
FGF12	4	0.076383	0.18549	0.801062	4414	1	1.5842	0.015736	0.051217	0.907961	1048	3	1.5842
MUT	4	0.94813	0.9481	0.999952	17875	0	1.5839	0.010365	0.034706	0.907961	722	3	1.5839
ZBED1	4	0.51916	0.67103	0.969515	13206	1	1.5838	0.037161	0.10765	0.91206	2248	3	1.5838
MEX3B	4	0.9484	0.94835	0.999952	17883	0	1.5837	0.054809	0.14063	0.935626	2870	3	1.5837
LAIR2	4	0.99169	0.99175	0.999952	18936	0	1.5836	0.0083086	0.028257	0.907961	560	4	1.5836
C14orf178	4	0.87932	0.88255	0.999952	16160	1	1.5833	0.040723	0.11441	0.917198	2369	3	1.5833
TRPC6	4	0.94597	0.94589	0.999952	17819	0	1.5829	0.034034	0.10164	0.909725	2104	3	1.5829
EGFL6	4	0.91881	0.91862	0.999952	17038	0	1.5825	0.039065	0.11129	0.915294	2311	3	1.5825
FOXN3	4	0.96057	0.96049	0.999952	18172	0	1.5821	0.009945	0.033399	0.907961	694	3	1.5821
SH2D7	4	0.63975	0.76217	0.999448	14551	1	1.5819	0.010468	0.035032	0.907961	729	3	1.5819
ZNF512B	4	0.9303	0.93008	0.999952	17367	0	1.5819	0.058185	0.14673	0.938649	2981	3	1.5819
WBP1L	4	0.90044	0.90057	0.999952	16512	1	1.5816	0.029749	0.091218	0.907961	1905	3	1.5816
C2orf82	4	0.95196	0.95186	0.999952	17968	0	1.5814	0.023728	0.074632	0.907961	1540	3	1.5814
TFPT	4	0.94443	0.94433	0.999952	17769	0	1.5814	0.031629	0.096404	0.909725	2001	3	1.5814
OR1E1	4	0.99692	0.99692	0.999952	19053	0	1.5804	0.0030766	0.010938	0.907961	213	4	1.5804
GNB2	4	0.98727	0.98729	0.999952	18826	0	1.5803	0.012731	0.042014	0.907961	857	4	1.5803
NRIP1	4	0.99244	0.9925	0.999952	18955	0	1.5794	0.0075571	0.025873	0.907961	511	4	1.5794
CTAG1B	4	0.83785	0.85314	0.999952	15831	1	1.5788	0.05595	0.14268	0.936031	2905	3	1.5788
CST1	4	0.43789	0.60363	0.937699	12291	1	1.5783	0.053605	0.1384	0.934166	2828	3	1.5783
LILRB1	4	0.57472	0.71824	0.990236	13829	1	1.5783	0.034841	0.10317	0.909725	2150	3	1.5783
IL2	4	0.98506	0.98507	0.999952	18767	0	1.5781	0.014944	0.04886	0.907961	996	4	1.5781
TVP23A	4	0.98447	0.98447	0.999952	18754	0	1.5781	0.015532	0.050617	0.907961	1031	4	1.5781
KMT2D	4	0.056244	0.15022	0.772061	3701	1	1.5778	0.05415	0.13944	0.935065	2843	3	1.5778
FNDC1	4	0.20923	0.39392	0.875586	8568	1	1.5773	0.076646	0.17994	0.949679	3606	3	1.5773
PDCD6IP	4	0.9355	0.93539	0.999952	17501	0	1.5773	0.035368	0.10421	0.909725	2172	3	1.5773
COL6A6	4	0.97558	0.97553	0.999952	18533	0	1.5764	0.024417	0.076561	0.907961	1575	4	1.5764
MPZL1	4	0.24306	0.44178	0.898792	9360	1	1.5762	0.04603	0.12432	0.921553	2563	3	1.5762
SIGLEC5	4	0.41091	0.58135	0.929923	11936	1	1.5761	0.025176	0.078717	0.907961	1621	3	1.5761
ARMCX5-GPRASP2	3	0.91188	0.91199	0.999952	16831	0	1.5759	0.082772	0.18273	0.949679	3815	2	1.5759
SNX14	4	0.9479	0.94785	0.999952	17870	0	1.5758	0.06607	0.16104	0.946473	3247	3	1.5758
ZAN	4	0.9648	0.96476	0.999952	18268	0	1.5758	0.041341	0.11558	0.917198	2391	3	1.5758
PLEKHA4	4	0.7342	0.79898	0.999952	15141	1	1.5756	0.056623	0.1439	0.936031	2932	3	1.5756
KCNJ2	4	0.91992	0.91973	0.999952	17069	0	1.5755	0.053705	0.13861	0.934554	2831	3	1.5755
ANKRD17	4	0.94003	0.94	0.999952	17652	0	1.5753	0.0073806	0.025285	0.907961	496	3	1.5753
GSTM5	4	0.91304	0.91282	0.999952	16869	0	1.5748	0.029555	0.090692	0.907961	1891	3	1.5748
DIO2	4	0.94907	0.949	0.999952	17902	0	1.5746	0.021741	0.068912	0.907961	1426	3	1.5746
ARHGDIG	4	0.62125	0.75589	0.997919	14451	1	1.5745	0.06043	0.15081	0.94348	3044	3	1.5745
KLHL5	4	0.37902	0.55505	0.923438	11471	1	1.5743	0.034682	0.10287	0.909725	2139	3	1.5743
DNAJC27	3	0.89993	0.90005	0.999952	16499	0	1.5733	0.071162	0.16422	0.948249	3408	2	1.5733
APOBEC4	4	0.58977	0.73109	0.992458	14040	1	1.5731	0.043298	0.11926	0.918207	2463	3	1.5731
NDUFB6	4	0.83013	0.84835	0.999952	15775	1	1.5731	0.0094848	0.031936	0.907961	660	3	1.5731
PCDH7	4	0.96598	0.9659	0.999952	18299	0	1.572	0.061862	0.15342	0.943568	3103	3	1.572
TIAM2	4	0.97181	0.97178	0.999952	18437	0	1.572	0.027188	0.08423	0.907961	1736	4	1.572
DPPA2	4	0.9715	0.97147	0.999952	18432	0	1.5719	0.0285	0.087801	0.907961	1811	4	1.5719
ERAS	3	0.8692	0.86931	0.999952	16063	0	1.5716	0.01941	0.050139	0.907961	1284	2	1.5716
NMNAT1	4	0.95064	0.95057	0.999952	17931	0	1.5712	0.010729	0.035851	0.907961	744	3	1.5712
ACTRT2	4	0.91079	0.91056	0.999952	16798	1	1.5709	0.056715	0.14409	0.936031	2934	3	1.5709
ROS1	4	0.25441	0.45367	0.90248	9576	1	1.5706	0.035648	0.10472	0.909725	2190	3	1.5706
GTF2E2	4	0.84884	0.86033	0.999952	15902	1	1.5703	0.065166	0.15944	0.946211	3211	3	1.5703
C10orf54	4	0.73642	0.79996	0.999952	15152	1	1.5702	0.062204	0.15404	0.943999	3112	3	1.5702
UGT2B4	4	0.95889	0.95883	0.999952	18131	0	1.5688	0.03578	0.10496	0.909725	2194	3	1.5688
ZNF45	4	0.8979	0.89836	0.999952	16443	1	1.5687	0.028299	0.087226	0.907961	1799	3	1.5687
NPRL3	4	0.96711	0.96705	0.999952	18324	0	1.5681	0.02833	0.087324	0.907961	1801	3	1.5681
PRDM1	4	0.48774	0.64497	0.956588	12866	1	1.5681	0.033877	0.10132	0.909725	2095	3	1.5681
GUK1	3	0.78713	0.79185	0.999952	15480	1	1.5669	0.10529	0.21032	0.949679	4597	2	1.5669
ADCY8	4	0.97074	0.97068	0.999952	18411	0	1.5664	0.029264	0.089906	0.907961	1872	4	1.5664
TM9SF2	4	0.20116	0.3822	0.870125	8366	1	1.5662	0.052936	0.13717	0.9339	2796	3	1.5662
MSANTD1	4	0.24962	0.44974	0.90166	9499	1	1.5659	0.051967	0.13535	0.9339	2758	3	1.5659
PCDHGA10	4	0.319	0.5058	0.913738	10558	1	1.5657	0.010155	0.03405	0.907961	708	3	1.5657
SRA1	4	0.93869	0.93864	0.999952	17604	0	1.565	0.033456	0.10053	0.909725	2078	3	1.565
MARK3	4	0.96506	0.965	0.999952	18275	0	1.5647	0.071719	0.17123	0.949679	3426	3	1.5647
SLC25A12	4	0.19367	0.37122	0.868856	8136	1	1.5646	0.02153	0.068284	0.907961	1416	3	1.5646
SERTAD4	4	0.94334	0.94324	0.999952	17728	0	1.5645	0.010112	0.033896	0.907961	706	3	1.5645
MKRN2	4	0.99784	0.99785	0.999952	19070	0	1.5644	0.002165	0.0077983	0.907961	146	4	1.5644
GADL1	4	0.71103	0.78911	0.999952	14994	1	1.564	0.019831	0.06336	0.907961	1311	3	1.564
NEK1	4	0.99742	0.99743	0.999952	19060	0	1.564	0.0025799	0.0092108	0.907961	177	4	1.564
PTGES2	4	0.74539	0.80407	0.999952	15226	1	1.564	0.025893	0.08071	0.907961	1656	3	1.564
ICAM4	4	0.95621	0.95615	0.999952	18064	0	1.5638	0.020273	0.064652	0.907961	1340	3	1.5638
CACNA1S	4	0.29075	0.48294	0.909083	10126	1	1.5636	0.02519	0.078756	0.907961	1623	3	1.5636
PPP1R3G	4	0.86744	0.87351	0.999952	16044	1	1.5628	0.040535	0.11407	0.91696	2364	3	1.5628
FAM43A	4	0.98214	0.98216	0.999952	18695	0	1.5625	0.017856	0.057568	0.907961	1179	4	1.5625
RCN3	4	0.93995	0.93991	0.999952	17646	0	1.5622	0.041315	0.11552	0.917198	2388	3	1.5622
HERPUD2	4	0.35218	0.53297	0.917231	11082	1	1.5619	0.067212	0.16311	0.947949	3282	3	1.5619
GAB3	4	0.046395	0.1325	0.753908	3339	1	1.5615	0.055634	0.14208	0.936031	2898	3	1.5615
LMNTD1	3	0.060261	0.14191	0.764072	3833	1	1.5615	0.048405	0.11654	0.917198	2640	2	1.5615
DMRTC1B	4	0.95756	0.95753	0.999952	18099	0	1.5612	0.052616	0.13659	0.9339	2784	3	1.5612
MOGS	4	0.75026	0.80635	0.999952	15252	1	1.5611	0.040513	0.11402	0.916945	2363	3	1.5611
LRRC58	4	0.39638	0.56934	0.924691	11754	1	1.5605	0.05464	0.14032	0.93521	2864	3	1.5605
ELMO2	4	0.95008	0.95002	0.999952	17923	0	1.5604	0.064733	0.15866	0.946211	3196	3	1.5604
MDC1	4	0.1444	0.29676	0.839389	6746	1	1.5602	0.079748	0.18545	0.949679	3715	3	1.5602
DNER	4	0.024478	0.076717	0.718397	1912	1	1.5592	0.021864	0.069252	0.907961	1434	3	1.5592
GMPPA	4	0.46037	0.62231	0.945603	12554	1	1.5588	0.035678	0.10478	0.909725	2191	3	1.5588
ZDHHC18	4	0.67375	0.77448	0.999952	14740	1	1.5582	0.034835	0.10316	0.909725	2149	3	1.5582
RORC	4	0.92748	0.92725	0.999952	17302	0	1.5581	0.02578	0.080378	0.907961	1648	3	1.5581
ARPC4-TTLL3	4	0.74258	0.80276	0.999952	15204	1	1.558	0.03403	0.10163	0.909725	2103	3	1.558
EML1	4	0.99548	0.99552	0.999952	19024	0	1.5579	0.0045187	0.015863	0.907961	304	4	1.5579
SERF1A	4	0.054402	0.14699	0.768094	3642	1	1.5577	0.054173	0.13947	0.935065	2844	3	1.5577
ATF6B	4	0.99356	0.9936	0.999952	18980	0	1.5576	0.006436	0.022257	0.907961	439	4	1.5576
C1QL1	4	0.65333	0.76691	0.999952	14631	1	1.5575	0.054737	0.1405	0.935626	2866	3	1.5575
OR8B2	4	0.70718	0.78756	0.999952	14969	1	1.5569	0.0080489	0.027412	0.907961	539	3	1.5569
GALNT18	4	0.35408	0.53454	0.917962	11113	1	1.5565	0.050574	0.13273	0.9339	2707	3	1.5565
LMO7DN	4	0.99821	0.99823	0.999952	19077	0	1.5563	0.001794	0.0064806	0.907961	125	4	1.5563
GPR152	4	0.955	0.95488	0.999952	18031	0	1.556	0.03191	0.097139	0.909725	2017	3	1.556
HTRA1	4	0.99775	0.99777	0.999952	19067	0	1.556	0.002247	0.0080759	0.907961	151	4	1.556
DHX35	4	0.90093	0.90102	0.999952	16523	1	1.5559	0.053394	0.13802	0.933996	2820	3	1.5559
GIPR	4	0.88402	0.88635	0.999952	16209	1	1.5555	0.056395	0.14351	0.936031	2921	3	1.5555
MEX3C	4	0.1525	0.3093	0.844985	6962	1	1.5555	0.020395	0.065015	0.907961	1349	3	1.5555
HPSE2	4	0.16451	0.32759	0.852186	7315	1	1.5552	0.02197	0.069541	0.907961	1441	3	1.5552
OR2AK2	4	0.65544	0.76767	0.999952	14642	1	1.5552	0.012139	0.040192	0.907961	821	3	1.5552
KRT3	4	0.15199	0.3085	0.844985	6958	1	1.5551	0.03839	0.11002	0.914472	2288	3	1.5551
APOL2	4	0.51794	0.67001	0.96915	13193	1	1.555	0.075524	0.17792	0.949679	3562	3	1.555
MSH5	4	0.069315	0.17326	0.791163	4175	1	1.5545	0.026936	0.083545	0.907961	1730	3	1.5545
ZNF512	4	0.64073	0.76253	0.999473	14560	1	1.5544	0.061762	0.15322	0.94348	3097	3	1.5544
SYCP3	4	0.91937	0.91917	0.999952	17051	0	1.554	0.025001	0.078207	0.907961	1606	3	1.554
GPR151	4	0.73308	0.79851	0.999952	15136	1	1.5539	0.045233	0.12282	0.919861	2535	3	1.5539
ZNF883	4	0.52735	0.67794	0.97259	13299	1	1.5535	0.013557	0.044556	0.907961	914	3	1.5535
ADIPOR1	4	0.69883	0.7842	0.999952	14896	1	1.5534	0.019077	0.061177	0.907961	1264	3	1.5534
ACBD5	4	0.99425	0.9943	0.999952	18997	0	1.5524	0.0057484	0.019985	0.907961	389	4	1.5524
CMBL	4	0.94454	0.94443	0.999952	17776	0	1.5524	0.03602	0.10543	0.909881	2208	3	1.5524
TTC36	4	0.9259	0.92571	0.999952	17257	0	1.5521	0.061355	0.1525	0.94348	3076	3	1.5521
TLE6	4	0.6022	0.74178	0.993962	14234	1	1.5519	0.027248	0.0844	0.907961	1741	3	1.5519
ATAT1	4	0.99242	0.99248	0.999952	18954	0	1.5517	0.0075787	0.02595	0.907961	513	4	1.5517
RHOF	4	0.76721	0.81442	0.999952	15362	1	1.5513	0.047492	0.12698	0.925279	2613	3	1.5513
NEXN	4	0.99511	0.99514	0.999952	19014	0	1.5512	0.0048876	0.017124	0.907961	326	4	1.5512
SLC25A2	4	0.16451	0.32759	0.852186	7316	1	1.5511	0.046419	0.12502	0.921553	2581	3	1.5511
MALSU1	4	0.67481	0.77486	0.999952	14746	1	1.551	0.068666	0.16572	0.948249	3332	3	1.551
SYT3	4	0.75492	0.80851	0.999952	15277	1	1.5507	0.059091	0.1484	0.940602	3009	3	1.5507
AREL1	4	0.88701	0.88888	0.999952	16246	1	1.5506	0.04454	0.1216	0.919861	2505	3	1.5506
SLC6A18	4	0.98475	0.98474	0.999952	18758	0	1.5504	0.015248	0.049766	0.907961	1016	4	1.5504
BTBD18	4	0.97546	0.97539	0.999952	18528	0	1.5498	0.021877	0.069276	0.907961	1435	4	1.5498
RETN	4	0.99017	0.99018	0.999952	18890	0	1.5495	0.0098263	0.033041	0.907961	680	4	1.5495
CCNJ	4	0.32567	0.51124	0.913845	10667	1	1.5493	0.066661	0.16211	0.947156	3267	3	1.5493
RHOH	4	0.9871	0.98712	0.999952	18819	0	1.5493	0.0091082	0.030774	0.907961	623	4	1.5493
STK24	4	0.95842	0.95837	0.999952	18122	0	1.5489	0.079119	0.18435	0.949679	3691	3	1.5489
MTF1	4	0.97871	0.97875	0.999952	18608	0	1.5487	0.02129	0.067604	0.907961	1402	4	1.5487
TMEM52B	4	0.98291	0.98295	0.999952	18712	0	1.5485	0.017089	0.055341	0.907961	1142	4	1.5485
TFDP3	4	0.11615	0.25175	0.825113	5826	1	1.5484	0.065569	0.16014	0.946473	3228	3	1.5484
GABRB2	4	0.5658	0.71068	0.989414	13697	1	1.5479	0.061003	0.15185	0.94348	3062	3	1.5479
RNF2	4	0.94452	0.94442	0.999952	17775	0	1.5477	0.038418	0.11009	0.914472	2290	3	1.5477
HAVCR2	4	0.80847	0.83583	0.999952	15613	1	1.547	0.043549	0.11973	0.918207	2474	3	1.547
RAX	4	0.93125	0.93102	0.999952	17397	0	1.5464	0.026666	0.082802	0.907961	1711	3	1.5464
FZD7	4	0.52336	0.6746	0.970788	13254	1	1.5462	0.050851	0.13327	0.9339	2717	3	1.5462
ZNF195	4	0.94159	0.94151	0.999952	17691	0	1.5459	0.026815	0.083219	0.907961	1720	3	1.5459
CSDC2	4	0.98527	0.98528	0.999952	18773	0	1.5455	0.014727	0.048178	0.907961	983	4	1.5455
ZNF397	3	0.4011	0.55268	0.922749	11819	1	1.5455	0.12611	0.23554	0.952858	5231	2	1.5455
STAG2	4	0.99489	0.99493	0.999952	19009	0	1.5451	0.0051134	0.017885	0.907961	343	4	1.5451
RNF167	4	0.42946	0.59676	0.935855	12176	1	1.5449	0.066305	0.16147	0.946479	3256	3	1.5449
PAX5	4	0.88307	0.88556	0.999952	16200	1	1.5447	0.06172	0.15315	0.94348	3094	3	1.5447
KCNK17	4	0.99624	0.99627	0.999952	19036	0	1.5442	0.0037626	0.013305	0.907961	260	4	1.5442
ACADM	4	0.61892	0.75509	0.997821	14438	1	1.5439	0.051339	0.13417	0.9339	2736	3	1.5439
RASGRP3	4	0.97541	0.97534	0.999952	18526	0	1.5431	0.024587	0.077032	0.907961	1585	4	1.5431
IL17A	4	0.98228	0.98229	0.999952	18698	0	1.5428	0.017722	0.057168	0.907961	1174	4	1.5428
ZBTB39	4	0.63975	0.76217	0.999448	14552	1	1.5426	0.034888	0.10328	0.909725	2153	3	1.5426
THUMPD1	4	0.54249	0.69078	0.979902	13453	1	1.5421	0.025088	0.078462	0.907961	1610	3	1.5421
TNXB	4	0.68309	0.77802	0.999952	14797	1	1.5419	0.045175	0.12272	0.919861	2531	3	1.5419
TMEM185A	4	0.856	0.86528	0.999952	15949	1	1.5411	0.041584	0.11602	0.917198	2401	3	1.5411
CCDC40	4	0.13803	0.28685	0.837491	6534	1	1.5409	0.046798	0.12572	0.922736	2592	3	1.5409
RND3	4	0.10037	0.22598	0.81824	5270	1	1.5405	0.045629	0.12357	0.919861	2551	3	1.5405
MAPKAPK3	4	0.47585	0.63514	0.952566	12718	1	1.5403	0.051621	0.13468	0.9339	2747	3	1.5403
PAGE2B	3	0.79293	0.79669	0.999952	15508	1	1.5389	0.099039	0.20262	0.949679	4392	2	1.5389
CCDC153	4	0.098051	0.22213	0.816517	5190	1	1.5388	0.020277	0.064662	0.907961	1341	3	1.5388
SRSF9	4	0.891	0.89226	0.999952	16308	1	1.5386	0.038338	0.10991	0.914267	2287	3	1.5386
TMEM106B	4	0.46799	0.62859	0.949017	12641	1	1.538	0.022019	0.069685	0.907961	1442	3	1.538
SPPL2A	4	0.99817	0.99819	0.999952	19076	0	1.5376	0.0018347	0.0066137	0.907961	126	4	1.5376
FLG2	4	0.93408	0.93392	0.999952	17469	0	1.5375	0.056363	0.14345	0.936031	2918	3	1.5375
AGA	4	0.97488	0.97483	0.999952	18518	0	1.537	0.025121	0.078566	0.907961	1614	4	1.537
CISD3	4	0.93727	0.93721	0.999952	17550	0	1.5366	0.055555	0.14195	0.936031	2896	3	1.5366
CRB2	4	0.95318	0.95306	0.999952	17988	0	1.5365	0.044828	0.12211	0.919861	2518	3	1.5365
MYL9	4	0.51534	0.66781	0.968447	13161	1	1.5365	0.072733	0.17302	0.949679	3463	3	1.5365
ST6GALNAC2	4	0.047869	0.13513	0.757261	3389	1	1.5363	0.036794	0.10693	0.911304	2236	3	1.5363
DUSP10	4	0.94606	0.946	0.999952	17824	0	1.536	0.035154	0.10379	0.909725	2162	3	1.536
TSACC	4	0.88833	0.88999	0.999952	16267	1	1.536	0.0049687	0.017385	0.907961	332	3	1.536
TBCEL	4	0.96982	0.96975	0.999952	18391	0	1.5352	0.020514	0.065355	0.907961	1356	4	1.5352
ZNF502	2	0.92171	0.9215	0.999952	17126	0	1.5346	0.078289	0.13594	0.9339	3660	2	1.5346
PTPRU	4	0.69392	0.78229	0.999952	14862	1	1.5344	0.046565	0.12528	0.921773	2587	3	1.5344
ATP1A2	4	0.99556	0.99559	0.999952	19026	0	1.5342	0.0044412	0.015587	0.907961	298	4	1.5342
PTCHD2	4	0.63455	0.76037	0.998793	14528	1	1.5338	0.0041288	0.014558	0.907961	280	3	1.5338
METTL7A	4	0.49148	0.64805	0.957965	12912	1	1.5336	0.039059	0.11128	0.915294	2310	3	1.5336
CDC42EP1	4	0.31459	0.50225	0.913112	10493	1	1.5328	0.052866	0.13704	0.9339	2793	3	1.5328
FLT3	4	0.9766	0.97659	0.999952	18555	0	1.5326	0.023402	0.073682	0.907961	1525	4	1.5326
TRIM60	4	0.45332	0.61645	0.943587	12471	1	1.5321	0.051905	0.13522	0.9339	2756	3	1.5321
CHD1	4	0.98808	0.98811	0.999952	18841	0	1.532	0.011919	0.039511	0.907961	811	4	1.532
NFKBID	4	0.96096	0.96087	0.999952	18178	0	1.532	0.078523	0.18327	0.949679	3667	3	1.532
SIRT1	4	0.99547	0.99551	0.999952	19023	0	1.5318	0.0045252	0.015883	0.907961	305	4	1.5318
TADA1	4	0.95648	0.95641	0.999952	18071	0	1.5317	0.031775	0.096795	0.909725	2009	3	1.5317
FBXL15	4	0.7787	0.82004	0.999952	15436	1	1.5314	0.041322	0.11554	0.917198	2389	3	1.5314
C10orf12	4	0.97408	0.97399	0.999952	18492	0	1.5305	0.025921	0.080789	0.907961	1660	4	1.5305
IL18BP	4	0.6926	0.78174	0.999952	14853	1	1.5303	0.034331	0.10223	0.909725	2120	3	1.5303
CHEK2	4	0.92297	0.92284	0.999952	17174	0	1.5302	0.061833	0.15336	0.94348	3102	3	1.5302
LPCAT1	4	0.89702	0.89753	0.999952	16420	1	1.5299	0.019011	0.060982	0.907961	1259	3	1.5299
LPAR3	4	0.86695	0.87315	0.999952	16038	1	1.5298	0.016516	0.053616	0.907961	1094	3	1.5298
CLNK	4	0.97765	0.97768	0.999952	18591	0	1.5297	0.022355	0.070674	0.907961	1461	4	1.5297
RD3	4	0.95188	0.95178	0.999952	17963	0	1.5296	0.049284	0.1303	0.930521	2668	3	1.5296
SLC5A11	4	0.30144	0.49153	0.910859	10295	1	1.5293	0.028465	0.087715	0.907961	1810	3	1.5293
ARL13A	4	0.91013	0.90989	0.999952	16783	1	1.5289	0.024193	0.075948	0.907961	1565	3	1.5289
OPN1MW2	4	0.99454	0.99459	0.999952	19005	0	1.5289	0.0054593	0.01904	0.907961	364	4	1.5289
ASB2	4	0.98662	0.98662	0.999952	18802	0	1.5288	0.01338	0.044012	0.907961	907	4	1.5288
AP1M1	4	0.9646	0.96456	0.999952	18263	0	1.5282	0.014032	0.046004	0.907961	942	3	1.5282
TMC1	4	0.78462	0.82303	0.999952	15470	1	1.5282	0.035493	0.10443	0.909725	2181	3	1.5282
OR6K3	4	0.40513	0.57658	0.927963	11865	1	1.5278	0.04394	0.12049	0.918879	2486	3	1.5278
MAP3K4	4	0.96512	0.96506	0.999952	18277	0	1.5276	0.030122	0.092221	0.90826	1924	3	1.5276
SRP9	4	0.50785	0.66159	0.965162	13079	1	1.5275	0.075844	0.17855	0.949679	3576	3	1.5275
PCCA	4	0.99828	0.9983	0.999952	19079	0	1.5273	0.0017158	0.0061967	0.907961	121	4	1.5273
PGAM5	4	0.12345	0.2636	0.828586	6071	1	1.5273	0.017965	0.057885	0.907961	1188	3	1.5273
NDUFB5	4	0.59166	0.73276	0.992458	14080	1	1.5269	0.031568	0.096254	0.909725	1997	3	1.5269
RNF125	4	0.40396	0.57561	0.927853	11845	1	1.5264	0.031445	0.095915	0.909725	1989	3	1.5264
WIF1	4	0.30563	0.49488	0.910902	10359	1	1.5263	0.034688	0.10288	0.909725	2140	3	1.5263
DFNA5	4	0.99118	0.99123	0.999952	18918	0	1.5254	0.0088225	0.029865	0.907961	599	4	1.5254
PRAMEF12	4	0.37786	0.5541	0.923173	11450	1	1.5251	0.016064	0.052244	0.907961	1064	3	1.5251
CNST	4	0.85839	0.86701	0.999952	15967	1	1.5241	0.042313	0.11738	0.917198	2428	3	1.5241
KIF14	4	0.64572	0.76426	0.999797	14576	1	1.5237	0.032075	0.09758	0.909725	2025	3	1.5237
DEFB112	4	0.96663	0.96657	0.999952	18314	0	1.5236	0.034518	0.10257	0.909725	2129	3	1.5236
ARX	4	0.38492	0.55988	0.923938	11564	1	1.5232	0.029507	0.090551	0.907961	1885	3	1.5232
PEA15	4	0.73758	0.80051	0.999952	15163	1	1.5232	0.035624	0.10468	0.909725	2188	3	1.5232
GALNT14	4	0.99632	0.99635	0.999952	19037	0	1.523	0.0036769	0.013022	0.907961	256	4	1.523
AZIN1	4	0.89721	0.89771	0.999952	16425	1	1.5224	0.039442	0.11198	0.916412	2321	3	1.5224
SMCO3	4	0.42471	0.59275	0.933934	12121	1	1.5222	0.066221	0.16132	0.946479	3252	3	1.5222
CSDE1	4	0.93948	0.93945	0.999952	17632	0	1.5217	0.049949	0.13157	0.933384	2687	3	1.5217
TBATA	4	0.57202	0.71591	0.990236	13784	1	1.5216	0.06099	0.15183	0.94348	3059	3	1.5216
DBI	4	0.987	0.98701	0.999952	18815	0	1.5202	0.013005	0.04286	0.907961	879	4	1.5202
LAD1	4	0.99526	0.99529	0.999952	19017	0	1.5202	0.0047422	0.016627	0.907961	316	4	1.5202
STRN3	4	0.96391	0.96386	0.999952	18246	0	1.5201	0.045622	0.12354	0.919861	2550	3	1.5201
GNAT1	4	0.93493	0.93481	0.999952	17492	0	1.5199	0.034448	0.10245	0.909725	2125	3	1.5199
GIN1	4	0.072257	0.17837	0.79455	4274	1	1.5197	0.064984	0.15912	0.946211	3202	3	1.5197
MYF6	4	0.10224	0.22906	0.818704	5338	1	1.5195	4.9e-05	0.00018155	0.315482	10	2	1.5195
OR5K3	4	0.9719	0.97187	0.999952	18439	0	1.5195	0.0281	0.086729	0.907961	1786	4	1.5195
DMAP1	4	0.46189	0.62357	0.946375	12575	1	1.5193	0.059791	0.14968	0.94348	3024	3	1.5193
FXYD2	4	0.89524	0.89596	0.999952	16382	1	1.519	0.015328	0.050009	0.907961	1021	3	1.519
PEX11A	4	0.99789	0.99791	0.999952	19072	0	1.519	0.0021111	0.0076015	0.907961	141	4	1.519
TMEM196	4	0.99186	0.99192	0.999952	18942	0	1.519	0.0081446	0.027724	0.907961	545	4	1.519
PHTF1	4	0.68182	0.77753	0.999952	14781	1	1.5184	0.038277	0.1098	0.914267	2283	3	1.5184
ID3	4	0.99217	0.99223	0.999952	18946	0	1.5182	0.0078252	0.026711	0.907961	527	4	1.5182
MRPL13	4	0.80847	0.83583	0.999952	15617	1	1.5179	0.056543	0.14376	0.936031	2928	3	1.5179
RASGRF2	4	0.98056	0.98059	0.999952	18654	0	1.5177	0.019438	0.062258	0.907961	1287	4	1.5177
EPG5	4	0.8991	0.89939	0.999952	16476	1	1.5171	0.028113	0.086763	0.907961	1788	3	1.5171
LHX8	4	0.80847	0.83583	0.999952	15614	1	1.5168	0.039522	0.11213	0.916412	2323	3	1.5168
LYAR	4	0.83307	0.85017	0.999952	15804	1	1.5163	0.054513	0.1401	0.93521	2858	3	1.5163
NACC2	4	0.60113	0.74088	0.993882	14217	1	1.5162	0.076873	0.18034	0.949679	3616	3	1.5162
RBM12B	4	0.24222	0.44065	0.89818	9341	1	1.5156	0.010363	0.0347	0.907961	721	3	1.5156
CFAP43	4	0.92203	0.92184	0.999952	17137	0	1.5151	0.040213	0.11345	0.916412	2351	3	1.5151
NFE2	4	0.0013952	0.0050401	0.631731	149	1	1.5151	0.031259	0.095405	0.909725	1980	3	1.5151
KIAA0556	4	0.078812	0.18969	0.802958	4502	1	1.515	0.041263	0.11543	0.917198	2383	3	1.515
PPAPDC3	4	0.67831	0.77618	0.999952	14768	1	1.5144	0.063636	0.15663	0.946211	3156	3	1.5144
RPS6KA4	4	0.74349	0.80317	0.999952	15211	1	1.5141	2.63e-05	9.17e-05	0.250354	6	3	1.5141
KDM4D	4	0.53845	0.68734	0.977936	13409	1	1.5137	0.076268	0.17929	0.949679	3590	3	1.5137
CHRM1	4	0.89198	0.89312	0.999952	16326	1	1.5133	0.090883	0.20485	0.949679	4101	3	1.5133
TBC1D8B	4	0.98561	0.98561	0.999952	18777	0	1.5132	0.014387	0.047118	0.907961	963	4	1.5132
MIER3	4	0.91902	0.91882	0.999952	17045	0	1.5129	0.037746	0.10875	0.913446	2266	3	1.5129
ASPDH	4	0.21524	0.40269	0.88018	8712	1	1.5116	0.034372	0.1023	0.909725	2122	3	1.5116
ACAD9	4	0.99455	0.9946	0.999952	19006	0	1.5112	0.0054498	0.019003	0.907961	362	4	1.5112
MRPS9	4	0.32892	0.51392	0.913845	10727	1	1.5112	0.041543	0.11595	0.917198	2400	3	1.5112
DNAJB12	4	0.77212	0.81683	0.999952	15387	1	1.5111	0.049371	0.13047	0.931172	2670	3	1.5111
RASGEF1C	4	0.97142	0.97139	0.999952	18430	0	1.5105	0.028581	0.088025	0.907961	1816	4	1.5105
RTF1	4	0.82907	0.8477	0.999952	15768	1	1.5104	0.0043454	0.015264	0.907961	296	2	1.5104
DNAJC7	4	0.84417	0.85718	0.999952	15870	1	1.5103	0.080921	0.18748	0.949679	3750	3	1.5103
NAP1L5	4	0.95605	0.95597	0.999952	18059	0	1.5101	0.024245	0.07609	0.907961	1568	3	1.5101
CPD	4	0.79899	0.83066	0.999952	15550	1	1.5096	0.063702	0.15675	0.946211	3158	3	1.5096
TMEM132C	4	0.023029	0.072597	0.718397	1796	1	1.5095	0.043389	0.11943	0.918207	2465	3	1.5095
SLC9A8	4	0.92557	0.92537	0.999952	17243	0	1.5094	0.063993	0.15727	0.946211	3171	3	1.5094
KIAA1586	4	0.75959	0.81071	0.999952	15306	1	1.509	0.056901	0.14441	0.936031	2942	3	1.509
ART1	3	0.34702	0.49469	0.910902	11011	1	1.5088	0.032918	0.081942	0.907961	2061	2	1.5088
SGCA	4	0.49148	0.64805	0.957965	12910	1	1.5088	0.03313	0.099869	0.909725	2067	3	1.5088
GP6	4	0.087007	0.20356	0.805443	4823	1	1.5084	0.046187	0.1246	0.921553	2570	3	1.5084
STARD4	4	0.81717	0.84074	0.999952	15682	1	1.5083	0.060011	0.15007	0.94348	3031	3	1.5083
PNN	4	0.85898	0.86742	0.999952	15971	1	1.5078	0.019365	0.062049	0.907961	1282	3	1.5078
TCP11L1	4	0.99362	0.99365	0.999952	18983	0	1.5078	0.0063841	0.022082	0.907961	432	4	1.5078
CDKL3	4	0.77722	0.81931	0.999952	15425	1	1.5077	0.041827	0.11649	0.917198	2411	3	1.5077
LOXL1	4	0.89541	0.8961	0.999952	16384	1	1.5073	0.034577	0.10268	0.909725	2134	3	1.5073
SEC24B	4	0.94687	0.94683	0.999952	17847	0	1.507	0.050962	0.13347	0.9339	2721	3	1.507
SH3BGRL3	4	0.91589	0.91567	0.999952	16961	0	1.507	0.059359	0.1489	0.941528	3017	3	1.507
MAP3K3	4	0.99656	0.99656	0.999952	19043	0	1.5069	0.0034417	0.012208	0.907961	240	4	1.5069
TIMP1	4	0.96458	0.96454	0.999952	18261	0	1.5069	0.065379	0.15982	0.946211	3221	3	1.5069
RGN	4	0.90362	0.90356	0.999952	16589	1	1.5068	0.050117	0.13186	0.9339	2692	3	1.5068
CDH22	4	0.98196	0.98199	0.999952	18688	0	1.5067	0.018036	0.058091	0.907961	1194	4	1.5067
PLEKHA5	4	0.94586	0.94578	0.999952	17817	0	1.5067	0.018865	0.060547	0.907961	1247	3	1.5067
OR52A1	4	0.21366	0.40043	0.878794	8683	1	1.5065	0.054314	0.13972	0.935065	2851	3	1.5065
SYNJ2	4	0.94619	0.94612	0.999952	17827	0	1.5065	0.056237	0.1432	0.936031	2913	3	1.5065
ATP5G3	3	0.91629	0.91635	0.999952	16974	0	1.5062	0.10445	0.2093	0.949679	4572	2	1.5062
CNKSR2	4	0.51664	0.66891	0.969018	13170	1	1.5061	0.03605	0.10549	0.909881	2209	3	1.5061
DNAAF1	4	0.18424	0.35731	0.867001	7844	1	1.5061	0.06802	0.16454	0.948249	3311	3	1.5061
ATP2B1	4	0.31698	0.50419	0.913305	10530	1	1.5056	0.033016	0.099646	0.909725	2065	3	1.5056
CYP2A13	4	0.79301	0.82739	0.999952	15509	1	1.5052	0.013131	0.043236	0.907961	890	3	1.5052
CELF3	4	0.97398	0.9739	0.999952	18489	0	1.5038	0.026024	0.081063	0.907961	1665	4	1.5038
PCGF6	4	0.23712	0.43362	0.89434	9234	1	1.503	0.051309	0.13411	0.9339	2733	3	1.503
CLDN11	4	0.094756	0.21664	0.815473	5068	1	1.5027	0.022192	0.070197	0.907961	1450	3	1.5027
BAK1	4	0.16674	0.33098	0.855407	7368	1	1.5023	0.0063849	0.022084	0.907961	433	3	1.5023
USP17L13	4	0.79899	0.83066	0.999952	15548	1	1.5023	0.030344	0.092833	0.90826	1939	3	1.5023
OR4N5	4	0.57901	0.72188	0.990236	13894	1	1.5016	0.037895	0.10906	0.913742	2271	3	1.5016
DGKH	4	0.026931	0.083532	0.718397	2126	1	1.5015	0.020464	0.065213	0.907961	1354	3	1.5015
CEACAM21	4	0.50038	0.6554	0.961706	13008	1	1.5013	0.031517	0.096128	0.909725	1994	3	1.5013
KLHL38	4	0.97558	0.97552	0.999952	18532	0	1.5009	0.024424	0.076578	0.907961	1577	4	1.5009
PPP3R2	4	0.17148	0.33816	0.860428	7484	1	1.5007	0.02818	0.086929	0.907961	1792	3	1.5007
GPRIN2	4	0.9841	0.98409	0.999952	18744	0	1.4998	0.015903	0.051722	0.907961	1056	4	1.4998
KIAA1598	4	0.72275	0.79404	0.999952	15069	1	1.4995	0.042257	0.11726	0.917198	2427	3	1.4995
OPN3	4	0.74836	0.80543	0.999952	15241	1	1.4994	0.020251	0.064585	0.907961	1338	3	1.4994
PGM1	4	0.40615	0.5774	0.928031	11885	1	1.4994	0.0042274	0.014878	0.907961	290	2	1.4994
SSX2IP	4	0.13503	0.28209	0.836971	6422	1	1.4988	0.068694	0.16578	0.948249	3334	3	1.4988
TPRA1	4	0.92664	0.92643	0.999952	17278	0	1.4983	0.065279	0.15964	0.946211	3218	3	1.4983
CCDC136	4	0.6034	0.74283	0.993993	14252	1	1.4978	0.039246	0.11162	0.915294	2317	3	1.4978
LRG1	3	0.24472	0.38211	0.870125	9409	1	1.4976	0.02054	0.05293	0.907961	1358	2	1.4976
PXN	4	0.05238	0.14334	0.764693	3564	1	1.4976	0.047563	0.12712	0.925279	2615	3	1.4976
ORAI2	4	0.96387	0.96382	0.999952	18244	0	1.4972	0.0020791	0.0074813	0.907961	138	3	1.4972
APOA1	4	0.9942	0.99426	0.999952	18995	0	1.4968	0.0058003	0.020159	0.907961	395	4	1.4968
GCNT7	4	0.78823	0.82488	0.999952	15489	1	1.4963	0.03769	0.10865	0.913301	2265	3	1.4963
DZIP1	4	0.65333	0.76691	0.999952	14629	1	1.4961	0.092551	0.20775	0.949679	4166	3	1.4961
FAM209B	4	0.70339	0.786	0.999952	14933	1	1.4961	0.039962	0.11298	0.916412	2337	3	1.4961
MRPL43	3	0.79791	0.80089	0.999952	15542	1	1.4948	0.0060129	0.01647	0.907961	410	2	1.4948
PRKD2	4	0.33371	0.51777	0.914706	10795	1	1.4945	0.0063325	0.021905	0.907961	429	3	1.4945
SLC35E2B	4	0.98982	0.98984	0.999952	18881	0	1.4945	0.010176	0.034111	0.907961	709	4	1.4945
STAT1	4	0.15427	0.312	0.847631	7019	1	1.4945	0.011159	0.037214	0.907961	770	3	1.4945
KRTAP10-10	4	0.61783	0.75471	0.997739	14431	1	1.4943	0.050102	0.13183	0.9339	2691	3	1.4943
MALT1	4	0.90551	0.90535	0.999952	16649	1	1.4942	0.059636	0.1494	0.943143	3022	3	1.4942
SI	4	0.74938	0.80592	0.999952	15248	1	1.4939	0.056738	0.14412	0.936031	2935	3	1.4939
GRIA3	4	0.98881	0.98886	0.999952	18859	0	1.4936	0.011186	0.037294	0.907961	771	4	1.4936
TMED4	4	0.97213	0.97209	0.999952	18447	0	1.4928	0.027873	0.08612	0.907961	1773	4	1.4928
SH3D21	4	0.76383	0.81278	0.999952	15334	1	1.4924	0.063743	0.15682	0.946211	3160	3	1.4924
SMARCAD1	4	0.91248	0.91227	0.999952	16850	0	1.4922	0.061824	0.15334	0.94348	3100	3	1.4922
JOSD1	4	0.83215	0.84961	0.999952	15793	1	1.4899	0.035199	0.10387	0.909725	2163	3	1.4899
CTTNBP2NL	4	0.97101	0.97096	0.999952	18418	0	1.4897	0.028993	0.089169	0.907961	1847	4	1.4897
FOXR1	4	0.077672	0.1877	0.802112	4461	1	1.4897	0.028881	0.088866	0.907961	1840	3	1.4897
HECTD4	4	0.99595	0.99598	0.999952	19032	0	1.4895	0.0040548	0.014297	0.907961	275	4	1.4895
TRIM45	4	0.99413	0.99418	0.999952	18993	0	1.489	0.0058714	0.020394	0.907961	401	4	1.489
PRSS50	4	0.94272	0.94263	0.999952	17715	0	1.4889	0.047849	0.12764	0.925577	2623	3	1.4889
RNFT1	4	0.9867	0.98669	0.999952	18804	0	1.4889	0.013303	0.043771	0.907961	904	4	1.4889
AMT	4	0.97722	0.97726	0.999952	18572	0	1.4886	0.022778	0.071883	0.907961	1493	4	1.4886
USP10	4	0.8217	0.84336	0.999952	15715	1	1.4886	0.031055	0.094808	0.909725	1973	3	1.4886
ASNSD1	4	0.9348	0.93467	0.999952	17490	0	1.4885	0.035541	0.10453	0.909725	2184	3	1.4885
HSPB2	4	0.63584	0.76079	0.998804	14531	1	1.4868	0.071401	0.17067	0.949679	3420	3	1.4868
PTPRS	4	0.25806	0.45659	0.903676	9627	1	1.4864	0.029612	0.090835	0.907961	1894	3	1.4864
CKAP2L	4	0.56447	0.70953	0.988972	13686	1	1.4859	0.06085	0.15156	0.94348	3054	3	1.4859
LEKR1	4	0.30563	0.49488	0.910902	10358	1	1.4858	0.034712	0.10293	0.909725	2142	3	1.4858
RAMP1	4	0.96719	0.96711	0.999952	18326	0	1.4858	0.073511	0.17439	0.949679	3493	3	1.4858
CYFIP1	4	0.10909	0.24035	0.824122	5551	1	1.485	0.06177	0.15324	0.94348	3098	3	1.485
VGLL1	4	0.90974	0.9095	0.999952	16772	1	1.4849	0.041219	0.11534	0.917198	2381	3	1.4849
DNAJB5	4	0.97681	0.97681	0.999952	18560	0	1.4847	0.021138	0.067178	0.907961	1393	4	1.4847
SLC13A1	4	0.52735	0.67794	0.97259	13300	1	1.4845	0.0614	0.15258	0.94348	3078	3	1.4845
EPHB6	4	0.55864	0.70457	0.985976	13635	1	1.4844	0.037234	0.10779	0.91252	2250	3	1.4844
FDX1	4	0.55455	0.70109	0.984866	13578	1	1.4841	0.079022	0.18418	0.949679	3687	3	1.4841
CDKL2	4	0.1184	0.2554	0.827579	5889	1	1.4838	0.053025	0.13733	0.9339	2800	3	1.4838
SEC24A	4	0.92265	0.9225	0.999952	17163	0	1.4835	0.088253	0.20026	0.949679	4000	3	1.4835
ADAMTS5	4	0.96403	0.96398	0.999952	18249	0	1.4834	0.047229	0.1265	0.923326	2608	3	1.4834
NXPH1	4	0.98595	0.98595	0.999952	18787	0	1.4828	0.014047	0.046049	0.907961	944	4	1.4828
SUCLG1	4	0.42333	0.59162	0.933616	12101	1	1.4826	0.079657	0.18529	0.949679	3710	3	1.4826
NDUFA2	4	0.63455	0.76037	0.998793	14526	1	1.4825	0.0011847	0.0042911	0.907961	78	3	1.4825
ZKSCAN3	4	0.98608	0.98609	0.999952	18792	0	1.4823	0.013916	0.045661	0.907961	932	4	1.4823
FARP2	4	0.43789	0.60363	0.937699	12293	1	1.4821	0.054379	0.13986	0.935065	2855	3	1.4821
FUCA2	4	0.99086	0.99091	0.999952	18910	0	1.482	0.0091398	0.030869	0.907961	625	4	1.482
HGD	4	0.5864	0.72818	0.991328	14007	1	1.481	0.027654	0.085517	0.907961	1759	3	1.481
ST7	4	0.73758	0.80051	0.999952	15166	1	1.4803	0.04171	0.11627	0.917198	2406	3	1.4803
TUBA3E	4	0.94825	0.94821	0.999952	17879	0	1.4802	0.023982	0.075342	0.907961	1554	3	1.4802
PACSIN2	4	0.22907	0.4223	0.890265	9031	1	1.48	0.027912	0.086215	0.907961	1774	3	1.48
ANKRD31	4	0.68766	0.77981	0.999952	14831	1	1.4799	0.055227	0.14137	0.935936	2884	3	1.4799
ARPC1A	4	0.28638	0.47941	0.90831	10065	1	1.4799	0.089604	0.20262	0.949679	4062	3	1.4799
RASSF4	4	0.98416	0.98416	0.999952	18745	0	1.4796	0.015844	0.051542	0.907961	1053	4	1.4796
MTMR6	4	0.83086	0.84882	0.999952	15785	1	1.4791	0.065431	0.15992	0.946211	3224	3	1.4791
CFAP57	4	0.97325	0.97319	0.999952	18468	0	1.479	0.02675	0.083025	0.907961	1716	4	1.479
UGT2A1	4	0.48143	0.63972	0.953686	12794	1	1.4783	0.028679	0.088314	0.907961	1825	3	1.4783
ZNF780A	4	0.97614	0.97611	0.999952	18544	0	1.4781	0.023859	0.074989	0.907961	1549	4	1.4781
TCHH	4	0.98765	0.98767	0.999952	18835	0	1.4775	0.012354	0.040849	0.907961	835	4	1.4775
COL6A2	4	0.70339	0.786	0.999952	14936	1	1.4774	0.075346	0.17761	0.949679	3557	3	1.4774
LRRC3	4	0.68766	0.77981	0.999952	14833	1	1.4774	0.10302	0.22558	0.951027	4526	3	1.4774
GPR68	4	0.98435	0.98435	0.999952	18750	0	1.4772	0.015648	0.050968	0.907961	1041	4	1.4772
NGF	4	0.49646	0.65217	0.959674	12971	1	1.4772	0.015113	0.04937	0.907961	1006	2	1.4772
IFNGR1	4	0.49393	0.65004	0.958741	12935	1	1.4771	0.031004	0.094665	0.909725	1968	3	1.4771
TMEM65	4	0.98063	0.98065	0.999952	18656	0	1.4771	0.019375	0.062079	0.907961	1283	4	1.4771
SARAF	4	0.91783	0.91762	0.999952	17011	0	1.4768	0.044547	0.12161	0.919861	2506	3	1.4768
C1QTNF1	4	0.94467	0.94456	0.999952	17780	0	1.4758	0.076921	0.18042	0.949679	3620	3	1.4758
IBTK	4	0.42333	0.59162	0.933616	12100	1	1.4752	0.042715	0.11818	0.917341	2445	3	1.4752
THEM6	4	0.98668	0.98667	0.999952	18803	0	1.4752	0.0038136	0.013484	0.907961	261	4	1.4752
CDS1	4	0.38186	0.5574	0.92387	11514	1	1.4751	0.061263	0.15232	0.94348	3068	3	1.4751
SUGCT	4	0.93055	0.93033	0.999952	17375	0	1.475	0.034918	0.10333	0.909725	2155	3	1.475
TGIF2LY	4	0.34187	0.52453	0.91528	10929	1	1.4749	0.029374	0.090209	0.907961	1879	3	1.4749
ADGRG2	4	0.9452	0.94507	0.999952	17799	0	1.4747	0.06563	0.16024	0.946473	3231	3	1.4747
SMIM24	4	0.79725	0.82966	0.999952	15539	1	1.4744	0.046334	0.12488	0.921553	2576	3	1.4744
LELP1	4	0.98176	0.98179	0.999952	18684	0	1.4743	0.01824	0.058704	0.907961	1207	4	1.4743
APELA	4	0.88443	0.88669	0.999952	16214	1	1.4741	0.036503	0.10639	0.910694	2227	3	1.4741
CSNK2A1	4	0.99642	0.99644	0.999952	19039	0	1.4741	0.0035811	0.01267	0.907961	251	4	1.4741
CNPY4	4	0.90894	0.9087	0.999952	16748	1	1.474	0.041332	0.11555	0.917198	2390	3	1.474
NDUFA3	4	0.30663	0.49572	0.911285	10374	1	1.4739	0.0040762	0.014367	0.907961	277	3	1.4739
FAM181B	4	0.70632	0.78719	0.999952	14959	1	1.4734	0.063162	0.15576	0.94453	3147	3	1.4734
GOLGA7	4	0.60723	0.74614	0.995774	14295	1	1.4731	0.089066	0.20169	0.949679	4039	3	1.4731
KCNN1	4	0.77299	0.81724	0.999952	15392	1	1.4728	0.016987	0.055032	0.907961	1134	3	1.4728
PRRT2	4	0.63455	0.76037	0.998793	14527	1	1.4727	0.061674	0.15307	0.94348	3088	3	1.4727
SUSD6	4	0.87948	0.88266	0.999952	16161	1	1.4724	0.031826	0.09693	0.909725	2013	3	1.4724
JUP	4	0.92786	0.92763	0.999952	17308	0	1.4723	0.0099962	0.033561	0.907961	698	3	1.4723
FAM71C	4	0.24455	0.44386	0.899303	9397	1	1.472	0.067378	0.1634	0.947949	3289	3	1.472
TEX40	4	0.22605	0.418	0.887786	8966	1	1.4719	0.046474	0.12512	0.921553	2583	3	1.4719
ZNF747	4	0.19576	0.37424	0.869327	8209	1	1.4715	0.055398	0.14167	0.935936	2890	3	1.4715
LSMEM2	4	0.86596	0.87245	0.999952	16026	1	1.4714	0.043561	0.11975	0.918207	2475	3	1.4714
PLOD1	4	0.66852	0.7725	0.999952	14712	1	1.4711	0.029848	0.091485	0.907961	1911	3	1.4711
SHMT1	3	0.98342	0.98356	0.999952	18727	0	1.4708	0.016577	0.043245	0.907961	1098	3	1.4708
PHPT1	4	0.077152	0.1868	0.80115	4444	1	1.4707	0.064188	0.15767	0.946211	3179	3	1.4707
PRKACB	4	0.12645	0.26833	0.830629	6164	1	1.4705	0.028994	0.089171	0.907961	1848	3	1.4705
SPPL2C	4	0.98588	0.98588	0.999952	18785	0	1.4704	0.01412	0.046281	0.907961	949	4	1.4704
MT1G	4	0.24864	0.44896	0.90166	9483	1	1.4703	0.051817	0.13505	0.9339	2753	3	1.4703
LCLAT1	4	0.94575	0.94567	0.999952	17811	0	1.4702	0.045407	0.12314	0.919861	2539	3	1.4702
TMEM95	4	0.61528	0.75319	0.99752	14396	1	1.4698	0.020125	0.064235	0.907961	1330	3	1.4698
ZNF20	4	0.70551	0.78687	0.999952	14947	1	1.4698	0.0664	0.16164	0.946479	3260	3	1.4698
RNF24	4	0.48632	0.64378	0.95587	12854	1	1.4696	0.015559	0.050712	0.907961	1033	3	1.4696
ADA	4	0.04863	0.13648	0.757693	3420	1	1.4695	0.024865	0.077819	0.907961	1596	3	1.4695
POU2F3	4	0.2847	0.47805	0.908081	10043	1	1.469	0.032437	0.09852	0.909725	2040	3	1.469
USP15	4	0.99393	0.99397	0.999952	18988	0	1.4685	0.0060717	0.021062	0.907961	417	4	1.4685
ZNF83	4	0.97557	0.97551	0.999952	18531	0	1.4682	0.024432	0.076602	0.907961	1578	4	1.4682
CD69	4	0.93061	0.93038	0.999952	17377	0	1.4681	0.020851	0.066316	0.907961	1376	3	1.4681
MLX	3	0.4868	0.61014	0.940751	12861	1	1.468	0.13048	0.24084	0.955358	5366	2	1.468
CATSPER2	3	0.82261	0.82317	0.999952	15724	1	1.4679	0.12316	0.23196	0.951644	5139	2	1.4679
PLSCR4	4	0.4082	0.57913	0.92877	11910	1	1.4679	0.080018	0.18588	0.949679	3724	3	1.4679
GRXCR2	4	0.9494	0.94935	0.999952	17908	0	1.4678	0.042184	0.11714	0.917198	2423	3	1.4678
OR2J3	4	0.9758	0.97576	0.999952	18539	0	1.4678	0.024203	0.075978	0.907961	1566	4	1.4678
KLHDC9	4	0.48522	0.64288	0.95562	12839	1	1.4675	0.051675	0.13479	0.9339	2750	3	1.4675
SPSB1	4	0.97927	0.9793	0.999952	18622	0	1.4675	0.020732	0.065977	0.907961	1369	4	1.4675
SYNE3	4	0.43466	0.60102	0.936937	12246	1	1.4675	0.068493	0.16539	0.948249	3326	3	1.4675
GSTK1	4	0.93103	0.93079	0.999952	17392	0	1.4674	0.035822	0.10505	0.909725	2197	3	1.4674
LRRC57	4	0.3313	0.51585	0.913845	10767	1	1.4669	0.046299	0.12481	0.921553	2575	3	1.4669
TMEM183B	4	0.91582	0.9156	0.999952	16959	0	1.4669	0.044246	0.12107	0.919861	2497	3	1.4669
TMED9	4	0.59709	0.73741	0.99293	14163	1	1.4666	0.09732	0.21595	0.949806	4334	3	1.4666
P2RY10	4	0.76721	0.81442	0.999952	15360	1	1.4662	0.079297	0.18466	0.949679	3699	3	1.4662
OR5AN1	4	0.66606	0.77158	0.999952	14700	1	1.4656	0.073712	0.17472	0.949679	3500	3	1.4656
PLAG1	4	0.95797	0.95793	0.999952	18107	0	1.4647	0.088048	0.19989	0.949679	3991	3	1.4647
MBLAC2	4	0.90273	0.9027	0.999952	16568	1	1.4639	0.080289	0.18634	0.949679	3732	3	1.4639
RNF165	4	0.996	0.99604	0.999952	19034	0	1.4638	0.0039984	0.014098	0.907961	268	4	1.4638
MSMO1	4	0.9468	0.94676	0.999952	17845	0	1.4634	0.058783	0.14784	0.939725	2997	3	1.4634
CCRN4L	4	0.93893	0.9389	0.999952	17615	0	1.4632	0.033514	0.10064	0.909725	2082	3	1.4632
SLC27A5	4	0.16674	0.33098	0.855407	7370	1	1.463	0.064009	0.1573	0.946211	3172	3	1.463
WISP3	4	0.95796	0.95792	0.999952	18106	0	1.4627	0.041814	0.11646	0.917198	2410	3	1.4627
HTR2C	4	0.9904	0.99043	0.999952	18894	0	1.4626	0.0096046	0.032308	0.907961	670	4	1.4626
MAGEE1	4	0.96623	0.96617	0.999952	18306	0	1.4623	0.078614	0.18344	0.949679	3672	3	1.4623
DCAF17	4	0.95709	0.95704	0.999952	18086	0	1.4622	0.056387	0.14349	0.936031	2920	3	1.4622
ATP11B	4	0.99235	0.99241	0.999952	18951	0	1.4621	0.007648	0.026164	0.907961	518	4	1.4621
PHF11	4	0.99017	0.99017	0.999952	18889	0	1.4617	0.0098329	0.033064	0.907961	681	4	1.4617
WDR64	4	0.93441	0.93426	0.999952	17477	0	1.4615	0.02896	0.089074	0.907961	1846	3	1.4615
ZNF598	4	0.8023	0.83243	0.999952	15577	1	1.4615	0.035882	0.10517	0.909725	2203	3	1.4615
SEMA4A	4	0.7892	0.8254	0.999952	15493	1	1.4607	0.011089	0.036985	0.907961	761	2	1.4607
COL1A2	4	0.99474	0.99479	0.999952	19008	0	1.4603	0.00526	0.018367	0.907961	352	4	1.4603
CASD1	4	0.35109	0.53211	0.917231	11071	1	1.4595	0.083442	0.19193	0.949679	3835	3	1.4595
UHRF1BP1	4	0.2792	0.47362	0.906747	9953	1	1.4588	0.06166	0.15305	0.94348	3087	3	1.4588
CHMP5	4	0.71501	0.79076	0.999952	15014	1	1.4587	0.059889	0.14985	0.94348	3027	3	1.4587
KRTAP10-12	4	0.82274	0.84397	0.999952	15726	1	1.4585	0.064376	0.15799	0.946211	3186	3	1.4585
FAM173A	4	0.030745	0.093916	0.718397	2468	1	1.4576	0.045221	0.1228	0.919861	2533	3	1.4576
LCE1C	4	0.84001	0.8545	0.999952	15846	1	1.4574	0.042219	0.11719	0.917198	2424	3	1.4574
DNAJC10	4	0.1444	0.29676	0.839389	6745	1	1.4573	0.031041	0.09477	0.909725	1972	3	1.4573
TMEM180	4	0.8079	0.83551	0.999952	15608	1	1.4573	0.081502	0.18853	0.949679	3772	3	1.4573
NOTCH2NL	3	0.35638	0.50492	0.913305	11139	1	1.4572	0.11075	0.21699	0.949806	4766	2	1.4572
ABCC4	4	0.99523	0.99526	0.999952	19016	0	1.4569	0.0047679	0.01671	0.907961	319	4	1.4569
LOC100130451	4	0.36034	0.53972	0.920475	11184	1	1.4567	0.053326	0.13789	0.9339	2816	3	1.4567
PXK	4	0.66852	0.7725	0.999952	14711	1	1.4567	0.036569	0.10652	0.911031	2229	3	1.4567
TMEM265	4	0.2792	0.47362	0.906747	9956	1	1.4564	0.035249	0.10397	0.909725	2165	3	1.4564
TBX15	4	0.12716	0.26949	0.831223	6180	1	1.4563	0.025884	0.080676	0.907961	1654	3	1.4563
ZBTB11	4	0.89445	0.89524	0.999952	16368	1	1.4563	0.046047	0.12436	0.921553	2564	3	1.4563
TLR10	4	0.40722	0.57831	0.928556	11893	1	1.4561	0.066942	0.16263	0.947949	3275	3	1.4561
COX7A2L	4	0.94132	0.94125	0.999952	17687	0	1.4556	0.051011	0.13356	0.9339	2722	3	1.4556
DSCAM	4	0.85506	0.86463	0.999952	15942	1	1.4553	0.034238	0.10205	0.909725	2115	3	1.4553
VNN3	4	0.95414	0.95403	0.999952	18010	0	1.4553	0.0057044	0.019844	0.907961	388	2	1.4553
ADAMTSL5	4	0.86074	0.86865	0.999952	15981	1	1.455	0.022341	0.070637	0.907961	1460	3	1.455
COQ7	4	0.9839	0.98389	0.999952	18739	0	1.4547	0.016102	0.052366	0.907961	1067	4	1.4547
LRRN1	4	0.58774	0.72937	0.991947	14019	1	1.4547	0.039637	0.11236	0.916412	2327	3	1.4547
UGT2B10	4	0.9958	0.99583	0.999952	19028	0	1.4547	0.004198	0.01478	0.907961	288	4	1.4547
SEPSECS	4	0.9746	0.97454	0.999952	18508	0	1.4544	0.025405	0.079347	0.907961	1634	4	1.4544
CHKA	4	0.89354	0.89444	0.999952	16350	1	1.4542	0.0057557	0.02001	0.907961	390	3	1.4542
NSUN3	4	0.959	0.95892	0.999952	18136	0	1.4537	0.040137	0.11331	0.916412	2348	3	1.4537
TNS4	4	0.97385	0.97378	0.999952	18486	0	1.4533	0.0096836	0.032571	0.907961	672	4	1.4533
PRR9	4	0.6697	0.77293	0.999952	14716	1	1.4529	0.065366	0.1598	0.946211	3220	3	1.4529
RGPD5	3	0.62982	0.68382	0.975628	14495	1	1.4521	0.10669	0.212	0.949806	4642	2	1.4521
GPN3	4	0.91709	0.91688	0.999952	16991	0	1.452	0.043057	0.11882	0.918026	2456	3	1.452
SSX1	4	0.8265	0.84617	0.999952	15750	1	1.4519	0.024248	0.076095	0.907961	1569	3	1.4519
SLC41A3	4	0.6334	0.75999	0.998783	14520	1	1.4514	0.021919	0.069402	0.907961	1437	3	1.4514
MRPL2	4	0.74069	0.80188	0.999952	15195	1	1.4512	0.039969	0.11299	0.916412	2338	3	1.4512
C1orf189	4	0.80124	0.83187	0.999952	15565	1	1.4507	0.030031	0.091971	0.90826	1919	3	1.4507
TXNL1	4	0.41672	0.58614	0.931968	12016	1	1.4507	0.0081371	0.027699	0.907961	544	2	1.4507
RNF185	4	0.85119	0.86192	0.999952	15919	1	1.4494	0.077783	0.18196	0.949679	3647	3	1.4494
ZNF519	4	0.91697	0.91676	0.999952	16989	0	1.4493	0.03275	0.099118	0.909725	2051	3	1.4493
GPR75-ASB3	4	0.92997	0.92975	0.999952	17362	0	1.4488	0.082345	0.18999	0.949679	3801	3	1.4488
RNH1	4	0.64202	0.76298	0.999473	14565	1	1.4488	0.071479	0.17081	0.949679	3421	3	1.4488
METTL21C	4	0.5066	0.66055	0.964803	13072	1	1.4486	0.030539	0.093361	0.90826	1951	3	1.4486
PLA2G2C	4	0.6497	0.76566	0.999901	14608	1	1.4482	0.076391	0.1795	0.949679	3596	3	1.4482
LCNL1	4	0.30961	0.49815	0.911578	10425	1	1.4477	0.080189	0.18618	0.949679	3730	3	1.4477
NDUFA4	4	0.94939	0.94934	0.999952	17907	0	1.4476	0.055445	0.14174	0.935936	2892	3	1.4476
SLC25A41	4	0.87624	0.88019	0.999952	16128	1	1.4472	0.028437	0.087644	0.907961	1808	3	1.4472
FAM126B	4	0.92627	0.92607	0.999952	17268	0	1.4471	0.045016	0.12245	0.919861	2523	3	1.4471
FAM132B	4	0.97891	0.97894	0.999952	18613	0	1.4469	0.021094	0.067028	0.907961	1391	4	1.4469
HCN1	4	0.37433	0.5512	0.922408	11400	1	1.4469	0.043147	0.11897	0.918026	2460	3	1.4469
NDUFA1	4	0.91472	0.9145	0.999952	16922	0	1.4468	0.0019739	0.0071135	0.907961	132	3	1.4468
TRIM16	4	0.78462	0.82303	0.999952	15468	1	1.4465	0.086619	0.1974	0.949679	3946	3	1.4465
FAXC	4	0.2773	0.47208	0.906416	9921	1	1.4462	0.012598	0.041585	0.907961	848	2	1.4462
IL17B	4	0.99219	0.99225	0.999952	18947	0	1.446	0.00781	0.02666	0.907961	526	4	1.446
DEFB103A	4	0.90249	0.90245	0.999952	16565	1	1.4455	0.035	0.10348	0.909725	2157	3	1.4455
AGBL5	4	0.47721	0.63625	0.952566	12737	1	1.4453	0.078854	0.18388	0.949679	3681	3	1.4453
PITPNM3	4	0.98385	0.98384	0.999952	18738	0	1.4442	0.01615	0.052514	0.907961	1070	4	1.4442
GLRB	4	0.99511	0.99515	0.999952	19015	0	1.4438	0.0048866	0.017121	0.907961	325	4	1.4438
RNF216	4	0.12581	0.26736	0.83044	6141	1	1.4437	0.054296	0.13969	0.935065	2849	3	1.4437
HINT3	4	0.31343	0.50133	0.913112	10472	1	1.4435	0.062825	0.15516	0.944258	3135	3	1.4435
PPP2CB	4	0.98381	0.9838	0.999952	18736	0	1.4428	0.016193	0.052637	0.907961	1074	4	1.4428
RHOXF1	4	0.99333	0.99336	0.999952	18972	0	1.4428	0.0066714	0.023007	0.907961	455	4	1.4428
TWF2	4	0.92523	0.92503	0.999952	17237	0	1.4424	0.035834	0.10507	0.909725	2199	3	1.4424
TDP2	4	0.98677	0.98677	0.999952	18807	0	1.442	0.013233	0.043546	0.907961	899	4	1.442
TRIM49D2	4	0.87355	0.87811	0.999952	16098	1	1.4416	0.02781	0.085941	0.907961	1769	3	1.4416
CBX6	4	0.033726	0.10208	0.721889	2685	1	1.4413	0.09192	0.20666	0.949679	4141	3	1.4413
RBFA	4	0.65654	0.76809	0.999952	14648	1	1.4413	0.041923	0.11667	0.917198	2415	3	1.4413
ZWILCH	4	0.72182	0.79363	0.999952	15064	1	1.4412	0.044759	0.12198	0.919861	2516	3	1.4412
CPN1	4	0.42809	0.59559	0.935517	12153	1	1.4408	0.057612	0.14569	0.936031	2969	3	1.4408
SELV	4	0.12581	0.26736	0.83044	6136	1	1.4404	0.072764	0.17307	0.949679	3466	3	1.4404
MBD3	4	0.69766	0.78372	0.999952	14888	1	1.4403	0.05279	0.13689	0.9339	2790	3	1.4403
PRDM15	4	0.97712	0.97715	0.999952	18568	0	1.4394	0.022883	0.072189	0.907961	1499	4	1.4394
TGFBR3	4	0.98576	0.98576	0.999952	18781	0	1.4394	0.014237	0.04663	0.907961	956	4	1.4394
CD36	4	0.29335	0.48498	0.909083	10167	1	1.4393	0.040172	0.11337	0.916412	2349	3	1.4393
CCNY	4	0.96823	0.96816	0.999952	18351	0	1.4387	0.031775	0.096795	0.909725	2010	4	1.4387
DIP2A	4	0.97808	0.97812	0.999952	18599	0	1.4383	0.021919	0.069403	0.907961	1438	4	1.4383
MAPK4	4	0.96181	0.96173	0.999952	18195	0	1.4379	0.10319	0.22587	0.951261	4529	3	1.4379
DBNDD1	4	0.9966	0.99661	0.999952	19044	0	1.4375	0.0033966	0.012052	0.907961	238	4	1.4375
RRAGC	4	0.98057	0.9806	0.999952	18655	0	1.4375	0.019431	0.062242	0.907961	1286	4	1.4375
DYDC2	4	0.99654	0.99654	0.999952	19042	0	1.4374	0.0034593	0.012271	0.907961	243	4	1.4374
AURKAIP1	4	0.75764	0.80978	0.999952	15286	1	1.4371	0.054335	0.13977	0.935065	2852	3	1.4371
VWCE	4	0.60113	0.74088	0.993882	14214	1	1.436	0.048669	0.12913	0.9283	2649	3	1.436
SHROOM2	4	0.0020791	0.0074813	0.641935	219	1	1.4352	0.089521	0.20248	0.949679	4059	3	1.4352
DOCK9	4	0.3313	0.51585	0.913845	10770	1	1.4351	0.06192	0.15354	0.943636	3105	3	1.4351
MTRF1	4	0.092897	0.21359	0.813138	5015	1	1.435	0.015943	0.051846	0.907961	1058	3	1.435
PACSIN3	4	0.36728	0.54539	0.922408	11281	1	1.4345	0.032364	0.098377	0.909725	2038	3	1.4345
TLE4	4	0.36728	0.54539	0.922408	11282	1	1.4345	0.0393	0.11172	0.915721	2318	3	1.4345
FGD2	4	0.25121	0.45102	0.902088	9525	1	1.434	0.052782	0.13689	0.9339	2788	3	1.434
RAF1	4	0.13893	0.28827	0.837783	6566	1	1.4332	0.017712	0.057142	0.907961	1173	3	1.4332
CCDC68	4	0.89866	0.899	0.999952	16463	1	1.433	0.036273	0.10593	0.909881	2216	3	1.433
TRIM32	4	0.87604	0.88002	0.999952	16126	1	1.4329	0.040025	0.11309	0.916412	2343	3	1.4329
ISL1	4	0.49518	0.65108	0.959183	12953	1	1.4328	0.026046	0.081121	0.907961	1667	3	1.4328
TGFBI	4	0.97821	0.97825	0.999952	18601	0	1.4328	0.021794	0.069065	0.907961	1428	4	1.4328
ZFR2	4	0.018648	0.059927	0.718397	1454	1	1.4327	0.056689	0.14404	0.936031	2933	3	1.4327
IRF4	4	0.28013	0.47436	0.906747	9973	1	1.4323	0.050283	0.13217	0.9339	2698	3	1.4323
TUBB3	4	0.98372	0.98372	0.999952	18732	0	1.4321	0.016279	0.052914	0.907961	1082	4	1.4321
JUNB	4	0.97986	0.97992	0.999952	18636	0	1.4318	0.020137	0.064274	0.907961	1331	4	1.4318
STARD10	4	0.72275	0.79404	0.999952	15072	1	1.4318	0.048827	0.12943	0.9283	2656	3	1.4318
IL36B	4	0.030024	0.091956	0.718397	2417	1	1.4316	0.024113	0.075714	0.907961	1561	3	1.4316
SULT1A2	4	0.95896	0.95888	0.999952	18134	0	1.4313	0.039911	0.11288	0.916412	2335	3	1.4313
MAPK13	4	0.30256	0.49243	0.910902	10313	1	1.4312	0.042496	0.11771	0.917198	2436	3	1.4312
COL17A1	4	0.82855	0.84739	0.999952	15765	1	1.431	0.019997	0.06385	0.907961	1320	3	1.431
ST3GAL1	4	0.99239	0.99245	0.999952	18952	0	1.4306	0.0076058	0.026046	0.907961	516	4	1.4306
FBLN7	4	0.78663	0.82407	0.999952	15479	1	1.4302	0.033468	0.10055	0.909725	2079	3	1.4302
MKRN2OS	4	0.97625	0.97623	0.999952	18547	0	1.4296	0.023754	0.0747	0.907961	1544	4	1.4296
ZCCHC14	4	0.69522	0.78279	0.999952	14874	1	1.4296	0.054636	0.14031	0.93521	2863	3	1.4296
ST6GALNAC1	4	0.81544	0.83977	0.999952	15668	1	1.4294	0.023417	0.073717	0.907961	1527	3	1.4294
ADAMTS15	4	0.97667	0.97666	0.999952	18556	0	1.428	0.02333	0.073463	0.907961	1522	4	1.428
IGDCC3	4	0.99783	0.99785	0.999952	19069	0	1.4279	0.0021666	0.007803	0.907961	147	4	1.4279
SLC22A15	4	0.56324	0.70848	0.988075	13671	1	1.4277	0.01691	0.054781	0.907961	1126	2	1.4277
CDY2B	4	0.99371	0.99374	0.999952	18984	0	1.4276	0.0062947	0.021781	0.907961	428	4	1.4276
PTGER1	4	0.96323	0.96316	0.999952	18223	0	1.4276	0.08141	0.18835	0.949679	3767	3	1.4276
ASAH1	4	0.93824	0.9382	0.999952	17597	0	1.4274	0.073368	0.17416	0.949679	3487	3	1.4274
STXBP5	4	0.89364	0.89453	0.999952	16354	1	1.4274	0.07071	0.16943	0.949679	3398	3	1.4274
KCNE4	4	0.11708	0.2533	0.825768	5851	1	1.4271	0.056795	0.14422	0.936031	2938	3	1.4271
HGFAC	4	0.9887	0.98876	0.999952	18854	0	1.4266	0.011302	0.037653	0.907961	779	4	1.4266
KIAA0753	3	0.96511	0.9653	0.999952	18276	0	1.4264	0.03489	0.086407	0.907961	2154	3	1.4264
GLA	4	0.89655	0.89712	0.999952	16409	1	1.4263	0.064163	0.15762	0.946211	3177	3	1.4263
OR6N2	4	0.98178	0.98181	0.999952	18685	0	1.4262	0.018219	0.058633	0.907961	1204	4	1.4262
HELT	4	0.29258	0.48437	0.909083	10159	1	1.4251	0.072889	0.1733	0.949679	3470	3	1.4251
BTC	4	0.8731	0.87778	0.999952	16093	1	1.425	0.053238	0.13772	0.9339	2810	3	1.425
GALNT3	4	0.92345	0.9233	0.999952	17190	0	1.425	0.042383	0.11751	0.917198	2432	3	1.425
TTC16	4	0.78077	0.82107	0.999952	15450	1	1.4248	0.052261	0.1359	0.9339	2770	3	1.4248
ANO5	4	0.92622	0.92603	0.999952	17267	0	1.4239	0.026571	0.082538	0.907961	1708	3	1.4239
UBXN11	4	0.61405	0.75211	0.99752	14382	1	1.4237	0.050257	0.13213	0.9339	2697	3	1.4237
OMA1	4	0.9069	0.90673	0.999952	16682	1	1.4233	0.061687	0.15309	0.94348	3090	3	1.4233
UBTFL1	4	0.74938	0.80592	0.999952	15250	1	1.4233	0.03713	0.10758	0.911947	2247	3	1.4233
CCDC23	4	0.92923	0.92903	0.999952	17340	0	1.423	0.021242	0.067467	0.907961	1398	3	1.423
COL5A2	4	0.57901	0.72188	0.990236	13901	1	1.4229	0.038967	0.1111	0.915294	2307	3	1.4229
ABHD16B	4	0.97365	0.97358	0.999952	18475	0	1.4228	0.026346	0.081934	0.907961	1694	4	1.4228
NLRP4	4	0.080223	0.19206	0.802958	4565	1	1.4226	0.079408	0.18486	0.949679	3703	3	1.4226
SLC20A2	4	0.9294	0.92919	0.999952	17344	0	1.4224	0.034843	0.10318	0.909725	2151	3	1.4224
ZSCAN22	3	0.74482	0.75869	0.998783	15219	1	1.4223	0.14706	0.26084	0.961581	5872	2	1.4223
ELSPBP1	4	0.6385	0.76173	0.999207	14543	1	1.4222	0.095942	0.21358	0.949806	4290	3	1.4222
ENO4	4	0.90644	0.90626	0.999952	16668	1	1.4218	0.044226	0.12103	0.919861	2496	3	1.4218
MORF4L2	4	0.87382	0.87832	0.999952	16103	1	1.4218	0.043757	0.12014	0.91829	2483	3	1.4218
USP25	4	0.94449	0.94439	0.999952	17774	0	1.4218	0.016608	0.05388	0.907961	1100	3	1.4218
TCFL5	4	0.9945	0.99455	0.999952	19003	0	1.4208	0.005498	0.019166	0.907961	367	4	1.4208
MGAT4A	4	0.25333	0.4528	0.90248	9557	1	1.4207	0.054343	0.13978	0.935065	2853	3	1.4207
SMPD2	4	0.66146	0.76987	0.999952	14675	1	1.4207	0.079543	0.18511	0.949679	3706	3	1.4207
DDX3Y	4	0.0055983	0.019489	0.718397	511	1	1.4205	0.064205	0.1577	0.946211	3180	3	1.4205
HPS4	4	0.80404	0.83338	0.999952	15588	1	1.4205	0.087137	0.19828	0.949679	3962	3	1.4205
NPHP3	4	0.28292	0.47663	0.907626	10018	1	1.4202	0.059672	0.14948	0.943338	3023	3	1.4202
KHSRP	4	0.53564	0.68492	0.976597	13383	1	1.42	0.10742	0.23307	0.951644	4671	3	1.42
UQCR10	4	0.88943	0.89089	0.999952	16281	1	1.42	0.045414	0.12315	0.919861	2540	3	1.42
SLC7A6	4	0.5658	0.71068	0.989414	13699	1	1.4198	0.055461	0.14178	0.935936	2893	3	1.4198
GLUD1	4	0.46037	0.62231	0.945603	12556	1	1.4195	0.10391	0.22709	0.951261	4550	3	1.4195
FECH	4	0.66606	0.77158	0.999952	14697	1	1.419	0.050838	0.13325	0.9339	2716	3	1.419
RGS18	4	0.98452	0.98453	0.999952	18756	0	1.4188	0.015481	0.050472	0.907961	1029	4	1.4188
ADH1A	4	0.24222	0.44065	0.89818	9338	1	1.4186	0.0040275	0.01421	0.907961	273	2	1.4186
DUSP2	4	0.99175	0.99181	0.999952	18937	0	1.4185	0.0082508	0.02807	0.907961	557	4	1.4185
KRTAP19-8	4	0.92941	0.9292	0.999952	17345	0	1.4185	0.015047	0.049176	0.907961	1002	3	1.4185
MYOZ3	4	0.99542	0.99546	0.999952	19022	0	1.4182	0.0045796	0.016062	0.907961	307	4	1.4182
HECW2	4	0.96447	0.96442	0.999952	18256	0	1.4179	0.041413	0.11571	0.917198	2395	3	1.4179
ENPP1	4	0.96648	0.96642	0.999952	18313	0	1.4178	0.057328	0.14517	0.936031	2955	3	1.4178
PCED1A	4	0.98211	0.98212	0.999952	18694	0	1.4174	0.017892	0.057676	0.907961	1181	4	1.4174
AHDC1	4	0.81314	0.83845	0.999952	15651	1	1.4172	0.075183	0.17734	0.949679	3550	3	1.4172
CTSG	4	0.82013	0.84244	0.999952	15706	1	1.4169	0.05029	0.13219	0.9339	2699	3	1.4169
PDZK1IP1	4	0.97747	0.97749	0.999952	18583	0	1.4169	0.022532	0.071178	0.907961	1475	4	1.4169
CEP104	4	0.85745	0.86635	0.999952	15959	1	1.4166	0.068568	0.16553	0.948249	3330	3	1.4166
PVRIG	4	0.92925	0.92904	0.999952	17341	0	1.4165	0.063356	0.15611	0.945796	3150	3	1.4165
CACNA2D3	4	0.91498	0.91477	0.999952	16933	0	1.4158	0.041269	0.11544	0.917198	2384	3	1.4158
MOSPD2	4	0.97506	0.97501	0.999952	18521	0	1.4158	0.024939	0.078045	0.907961	1599	4	1.4158
SEC14L4	4	0.15378	0.31127	0.846834	7012	1	1.4152	0.052784	0.13689	0.9339	2789	3	1.4152
DCTPP1	4	0.97715	0.97719	0.999952	18570	0	1.4149	0.022852	0.072095	0.907961	1496	4	1.4149
AMDHD1	4	0.55864	0.70457	0.985976	13631	1	1.4145	0.055319	0.14155	0.935936	2887	3	1.4145
CBS	4	0.9022	0.90218	0.999952	16556	1	1.4145	0.10918	0.23603	0.952858	4718	3	1.4145
DKK3	4	0.98969	0.98971	0.999952	18878	0	1.4143	0.010306	0.034527	0.907961	717	4	1.4143
ZNF878	4	0.96532	0.96527	0.999952	18283	0	1.4137	0.034342	0.10225	0.909725	2121	3	1.4137
NR1D1	4	0.7899	0.82576	0.999952	15495	1	1.4127	0.059115	0.14846	0.940602	3011	3	1.4127
UBE2Z	4	0.77212	0.81683	0.999952	15386	1	1.4121	0.050604	0.13279	0.9339	2708	3	1.4121
XCR1	4	0.77645	0.81891	0.999952	15413	1	1.4119	0.058848	0.14794	0.939725	3001	3	1.4119
NANOS3	4	0.59407	0.73483	0.992458	14111	1	1.4114	0.043715	0.12006	0.91829	2481	3	1.4114
TTC17	3	0.80133	0.80381	0.999952	15566	1	1.4112	0.11833	0.22615	0.951261	5003	2	1.4112
OR52A5	4	0.59407	0.73483	0.992458	14120	1	1.4111	0.10061	0.22153	0.950066	4449	3	1.4111
SARM1	4	0.37555	0.55219	0.922408	11433	1	1.411	0.053291	0.13782	0.9339	2814	3	1.411
NAA30	4	0.75026	0.80635	0.999952	15253	1	1.4109	0.016925	0.054829	0.907961	1127	2	1.4109
CLCN7	4	0.95479	0.95466	0.999952	18023	0	1.4107	0.044869	0.12219	0.919861	2519	3	1.4107
CPXCR1	4	0.082991	0.19684	0.80457	4660	1	1.4099	0.035332	0.10413	0.909725	2170	3	1.4099
HADHB	4	0.99133	0.99138	0.999952	18927	0	1.4098	0.0086651	0.029379	0.907961	586	4	1.4098
ABCB9	4	0.96044	0.96036	0.999952	18170	0	1.4097	0.027757	0.085791	0.907961	1765	3	1.4097
NSUN7	4	0.080792	0.19306	0.802958	4588	1	1.4093	0.075042	0.17708	0.949679	3546	3	1.4093
LYZL4	4	0.98878	0.98883	0.999952	18857	0	1.4087	0.011224	0.037408	0.907961	773	4	1.4087
TMEM209	4	0.56178	0.70727	0.987471	13663	1	1.4084	0.082009	0.18939	0.949679	3788	3	1.4084
CUX1	4	0.98317	0.98319	0.999952	18719	0	1.4083	0.016834	0.054554	0.907961	1120	4	1.4083
KRTAP25-1	4	0.81568	0.83991	0.999952	15669	1	1.4083	0.083574	0.19216	0.949679	3840	3	1.4083
SRPRB	4	0.7621	0.81195	0.999952	15326	1	1.4082	0.076741	0.18012	0.949679	3609	3	1.4082
MOB4	3	0.38241	0.53281	0.917231	11522	1	1.4081	0.1718	0.29042	0.965966	6597	2	1.4081
FAM133A	4	0.27113	0.46707	0.905667	9833	1	1.4077	0.042126	0.11702	0.917198	2420	3	1.4077
LDOC1L	4	0.90832	0.90809	0.999952	16730	1	1.4074	0.025188	0.078753	0.907961	1622	3	1.4074
OR51I1	4	0.3313	0.51585	0.913845	10773	1	1.4068	0.076912	0.18041	0.949679	3619	3	1.4068
TRPM5	4	0.15199	0.3085	0.844985	6959	1	1.4068	0.061446	0.15264	0.94348	3079	3	1.4068
JAM3	4	0.99232	0.99239	0.999952	18949	0	1.4064	0.0076752	0.026238	0.907961	520	4	1.4064
ADD1	4	0.17386	0.34175	0.862265	7550	1	1.4062	0.035816	0.10504	0.909725	2196	3	1.4062
TEX26	4	0.59287	0.7338	0.992458	14091	1	1.4062	0.080841	0.18734	0.949679	3747	3	1.4062
GCOM1	4	0.77258	0.81704	0.999952	15389	1	1.4061	0.037755	0.10877	0.913446	2267	3	1.4061
PXT1	4	0.95565	0.95556	0.999952	18049	0	1.4061	0.064984	0.15912	0.946211	3201	3	1.4061
LCE1A	4	0.98855	0.98859	0.999952	18853	0	1.4052	0.011449	0.038086	0.907961	785	4	1.4052
FGF21	4	0.56324	0.70848	0.988075	13677	1	1.405	0.013704	0.045001	0.907961	922	3	1.405
RAB33B	4	0.96855	0.96849	0.999952	18361	0	1.405	0.031455	0.095941	0.909725	1990	4	1.405
ZNF385C	4	0.82224	0.84367	0.999952	15721	1	1.4047	0.04792	0.12778	0.925577	2627	3	1.4047
ARID5B	4	0.21796	0.40651	0.881543	8774	1	1.4046	0.071997	0.17169	0.949679	3435	3	1.4046
ZBP1	4	0.95723	0.95719	0.999952	18089	0	1.4044	0.081059	0.1877	0.949679	3758	3	1.4044
SLC22A13	4	0.34517	0.52723	0.91627	10976	1	1.404	0.065233	0.15955	0.946211	3213	3	1.404
BTN1A1	4	0.97627	0.97625	0.999952	18548	0	1.4037	0.023728	0.074633	0.907961	1541	4	1.4037
LIPT1	4	0.93972	0.93969	0.999952	17638	0	1.4031	0.074126	0.17548	0.949679	3511	3	1.4031
HDAC10	4	0.2942	0.48562	0.909083	10187	1	1.4029	0.072193	0.17206	0.949679	3443	3	1.4029
SPN	4	0.88976	0.89117	0.999952	16284	1	1.4026	0.055044	0.14105	0.935936	2877	3	1.4026
INSL4	4	0.99116	0.99121	0.999952	18916	0	1.4024	0.0088354	0.029907	0.907961	602	4	1.4024
BOLA2B	4	0.8217	0.84336	0.999952	15714	1	1.4016	0.054135	0.13941	0.935065	2841	3	1.4016
C4orf29	4	0.23794	0.43476	0.895207	9248	1	1.4014	0.099622	0.21989	0.949881	4418	3	1.4014
MROH8	4	0.4709	0.63102	0.95058	12670	1	1.4011	0.00086192	0.0031474	0.907961	58	2	1.4011
RERE	4	0.96781	0.96776	0.999952	18342	0	1.4011	0.032193	0.097902	0.909725	2031	4	1.4011
SURF4	4	0.8795	0.88268	0.999952	16162	1	1.4007	0.059242	0.1487	0.941524	3013	3	1.4007
WWOX	4	0.99398	0.99403	0.999952	18990	0	1.4007	0.0060226	0.020898	0.907961	413	4	1.4007
BCL2L2	4	0.92232	0.92216	0.999952	17152	0	1.4006	0.048156	0.1282	0.927063	2632	3	1.4006
COMMD5	4	0.53709	0.68617	0.97736	13396	1	1.4005	0.070739	0.16947	0.949679	3399	3	1.4005
TAAR2	4	0.9081	0.90789	0.999952	16718	1	1.4005	0.041695	0.11624	0.917198	2405	3	1.4005
GPR78	4	0.87004	0.87547	0.999952	16071	1	1.4002	0.074159	0.17553	0.949679	3514	3	1.4002
KIAA0430	4	0.2703	0.46637	0.905667	9812	1	1.4002	0.055734	0.14228	0.936031	2900	3	1.4002
ZNF516	4	0.82753	0.84679	0.999952	15756	1	1.4001	0.047727	0.12744	0.925577	2620	3	1.4001
CLOCK	4	0.96719	0.96712	0.999952	18327	0	1.4	0.048092	0.12808	0.927028	2630	3	1.4
SUV420H2	4	0.70632	0.78719	0.999952	14955	1	1.3999	0.014486	0.047436	0.907961	969	2	1.3999
ZCCHC5	4	0.98187	0.98191	0.999952	18687	0	1.3998	0.018127	0.058368	0.907961	1197	4	1.3998
DEPDC7	4	0.9723	0.97225	0.999952	18452	0	1.3997	0.027697	0.085637	0.907961	1761	4	1.3997
RFX6	4	0.52735	0.67794	0.97259	13301	1	1.3995	0.044178	0.12093	0.919848	2495	3	1.3995
SLC25A27	4	0.99498	0.99502	0.999952	19011	0	1.3987	0.0050184	0.017547	0.907961	335	4	1.3987
ITGAV	4	0.83215	0.84961	0.999952	15794	1	1.3986	0.099809	0.2202	0.950066	4421	3	1.3986
PLEC	4	0.29171	0.48368	0.909083	10144	1	1.3983	0.067712	0.164	0.948039	3303	3	1.3983
PPM1A	4	0.24378	0.4428	0.898792	9384	1	1.3981	0.096039	0.21373	0.949806	4294	3	1.3981
FMO2	4	0.44108	0.60631	0.939121	12330	1	1.398	0.0061228	0.021219	0.907961	419	3	1.398
GJA5	4	0.52885	0.67918	0.973056	13321	1	1.398	0.01285	0.042386	0.907961	866	2	1.398
C12orf66	4	0.93383	0.93366	0.999952	17464	0	1.3977	0.054366	0.13983	0.935065	2854	3	1.3977
NOV	4	0.99441	0.99446	0.999952	19000	0	1.3976	0.0055895	0.01946	0.907961	376	4	1.3976
DHRS4	4	0.56447	0.70953	0.988972	13685	1	1.3975	0.05842	0.14716	0.939263	2988	3	1.3975
ENO3	4	0.83263	0.84991	0.999952	15800	1	1.3974	0.069627	0.16748	0.949129	3368	3	1.3974
FLT4	4	0.99342	0.99346	0.999952	18977	0	1.397	0.0065833	0.022726	0.907961	447	4	1.397
PTGES3	4	0.97242	0.97237	0.999952	18455	0	1.3969	0.027583	0.085322	0.907961	1755	4	1.3969
MEF2BNB	4	0.58158	0.72408	0.990379	13941	1	1.3964	0.065975	0.16086	0.946473	3243	3	1.3964
SLC41A1	4	0.32266	0.50877	0.913845	10617	1	1.3961	0.041289	0.11548	0.917198	2386	3	1.3961
ZNF782	4	0.95981	0.95972	0.999952	18154	0	1.3953	0.036303	0.10598	0.909881	2218	3	1.3953
AGRN	4	0.40396	0.57561	0.927853	11844	1	1.3951	0.092974	0.2085	0.949679	4188	3	1.3951
SERINC2	4	0.82925	0.8478	0.999952	15771	1	1.3951	0.10036	0.2211	0.950066	4437	3	1.3951
CRHR2	4	0.97092	0.97087	0.999952	18414	0	1.3938	0.029082	0.089409	0.907961	1855	4	1.3938
B3GALNT2	4	0.97379	0.97372	0.999952	18482	0	1.3937	0.026212	0.081572	0.907961	1680	4	1.3937
PHLPP1	4	0.92751	0.92728	0.999952	17303	0	1.3922	0.032885	0.099387	0.909725	2058	3	1.3922
BARHL1	4	0.9903	0.99032	0.999952	18892	0	1.3919	0.0096955	0.03261	0.907961	674	4	1.3919
SEC22C	4	0.95895	0.95888	0.999952	18133	0	1.3917	0.0056253	0.019573	0.907961	383	2	1.3917
FLOT2	4	0.98599	0.98599	0.999952	18789	0	1.3915	0.014006	0.045929	0.907961	938	4	1.3915
CXCL10	3	0.95604	0.95634	0.999952	18058	0	1.3913	0.043961	0.1068	0.911304	2489	3	1.3913
FHIT	4	0.84776	0.8596	0.999952	15894	1	1.3907	0.037078	0.10748	0.911947	2245	3	1.3907
CNBD2	4	0.45641	0.61903	0.944056	12509	1	1.3904	0.038185	0.10962	0.914207	2281	3	1.3904
UBALD2	4	0.93668	0.93661	0.999952	17529	0	1.3897	0.085053	0.1947	0.949679	3886	3	1.3897
KLK5	4	0.98758	0.98761	0.999952	18833	0	1.3893	0.01242	0.041035	0.907961	837	4	1.3893
PAPSS1	3	0.97402	0.97416	0.999952	18490	0	1.3893	0.025983	0.065967	0.907961	1664	3	1.3893
BPIFB2	4	0.45766	0.62006	0.944793	12523	1	1.3888	0.06729	0.16325	0.947949	3285	3	1.3888
OR5AP2	4	0.33005	0.51482	0.913845	10738	1	1.3886	0.052415	0.13619	0.9339	2775	3	1.3886
KRTAP6-3	4	0.34187	0.52453	0.91528	10928	1	1.3883	0.074256	0.17569	0.949679	3516	3	1.3883
CNTN6	4	0.89997	0.90015	0.999952	16500	1	1.3882	0.065869	0.16065	0.946473	3239	3	1.3882
DPP9-AS1	4	0.96709	0.96703	0.999952	18322	0	1.3877	0.064384	0.15801	0.946211	3187	3	1.3877
PTPRD	4	0.52187	0.67334	0.97	13236	1	1.3873	0.027705	0.085658	0.907961	1763	3	1.3873
KLF11	4	0.89575	0.89639	0.999952	16392	1	1.387	0.048877	0.12952	0.9283	2659	3	1.387
KRTAP10-6	4	0.69883	0.7842	0.999952	14894	1	1.387	0.011826	0.039234	0.907961	810	3	1.387
MACC1	4	0.98072	0.98075	0.999952	18661	0	1.3867	0.019278	0.061768	0.907961	1276	4	1.3867
HMG20A	4	0.054831	0.14774	0.769688	3651	1	1.3866	0.038895	0.11096	0.915294	2304	3	1.3866
ODF3L1	4	0.82274	0.84397	0.999952	15725	1	1.3864	0.037622	0.10851	0.913301	2261	3	1.3864
ZNF735	4	0.4634	0.6248	0.947038	12586	1	1.3862	0.079258	0.1846	0.949679	3697	3	1.3862
LZTFL1	4	0.88574	0.88779	0.999952	16229	1	1.3861	0.04163	0.11611	0.917198	2403	3	1.3861
ATG4C	4	0.97842	0.97846	0.999952	18603	0	1.386	0.021576	0.068425	0.907961	1418	4	1.386
C16orf95	4	0.91641	0.91619	0.999952	16978	0	1.386	0.042729	0.1182	0.917341	2446	3	1.386
C1orf100	4	0.5142	0.66683	0.968064	13147	1	1.3858	0.099477	0.21962	0.949813	4412	3	1.3858
FAM229B	4	0.91164	0.91144	0.999952	16824	0	1.3856	0.058367	0.14706	0.939223	2987	3	1.3856
RNF121	4	0.91769	0.91748	0.999952	17005	0	1.3856	0.083504	0.19204	0.949679	3837	3	1.3856
TFB1M	4	0.97397	0.97389	0.999952	18488	0	1.3854	0.026032	0.081084	0.907961	1666	4	1.3854
PHLDA2	4	0.80459	0.83371	0.999952	15594	1	1.3846	0.028348	0.087381	0.907961	1803	2	1.3846
CXorf40B	4	0.58507	0.72703	0.991239	13984	1	1.3844	0.084462	0.19368	0.949679	3866	3	1.3844
E2F8	4	0.53709	0.68617	0.97736	13395	1	1.3836	0.072303	0.17226	0.949679	3450	3	1.3836
KRBOX1	4	0.72749	0.79608	0.999952	15105	1	1.3833	0.065155	0.15942	0.946211	3209	3	1.3833
HSPB11	4	0.13982	0.28964	0.837783	6588	1	1.3832	0.037185	0.10769	0.91206	2249	3	1.3832
NECAB1	4	0.96732	0.96726	0.999952	18331	0	1.3832	0.082301	0.1899	0.949679	3799	3	1.3832
USP33	4	0.2401	0.43771	0.896465	9292	1	1.3829	0.043608	0.11985	0.918207	2478	3	1.3829
STAT3	4	0.30761	0.49653	0.911285	10391	1	1.3827	0.057282	0.14509	0.936031	2954	3	1.3827
MTRNR2L10	4	0.54107	0.68953	0.979001	13437	1	1.3823	0.1085	0.23485	0.952298	4704	3	1.3823
LATS1	4	0.24096	0.43893	0.897306	9315	1	1.3816	0.078657	0.18353	0.949679	3673	3	1.3816
FABP9	4	0.97996	0.98002	0.999952	18640	0	1.3815	0.020044	0.063976	0.907961	1323	4	1.3815
CTDSP1	4	0.99112	0.99117	0.999952	18915	0	1.3813	0.0088779	0.030045	0.907961	606	4	1.3813
FAM76A	4	0.54377	0.69187	0.980295	13467	1	1.3812	0.0089341	0.03022	0.907961	612	2	1.3812
IQGAP1	4	0.53033	0.6804	0.973205	13343	1	1.3812	0.055907	0.1426	0.936031	2903	3	1.3812
CARF	4	0.62125	0.75589	0.997919	14452	1	1.3803	0.056497	0.14368	0.936031	2925	3	1.3803
HIVEP2	4	0.45641	0.61903	0.944056	12511	1	1.3796	0.0361	0.10559	0.909881	2212	3	1.3796
ICAM3	4	0.71501	0.79076	0.999952	15015	1	1.3796	0.092304	0.20729	0.949679	4154	3	1.3796
GABPB2	4	0.98285	0.98288	0.999952	18709	0	1.3794	0.017154	0.055539	0.907961	1147	4	1.3794
PSAT1	4	0.037801	0.11299	0.726491	2958	1	1.3793	0.056339	0.1434	0.936031	2917	3	1.3793
AKAP17A	4	0.94316	0.94306	0.999952	17721	0	1.3792	0.063052	0.15557	0.94453	3142	3	1.3792
DCTD	4	0.35408	0.53454	0.917962	11112	1	1.3792	0.039892	0.11284	0.916412	2334	3	1.3792
IL12RB2	4	0.98359	0.9836	0.999952	18730	0	1.379	0.016412	0.053287	0.907961	1088	4	1.379
MNX1	4	0.96081	0.96073	0.999952	18174	0	1.379	0.061756	0.15321	0.94348	3096	3	1.379
COA5	4	0.982	0.98203	0.999952	18690	0	1.3789	0.017996	0.05798	0.907961	1190	4	1.3789
FNBP4	4	0.90252	0.90249	0.999952	16566	1	1.3782	0.090153	0.20357	0.949679	4077	3	1.3782
RARB	4	0.95468	0.95454	0.999952	18021	0	1.3779	0.086227	0.19674	0.949679	3929	3	1.3779
OR52K1	4	0.38277	0.55813	0.92387	11532	1	1.3776	0.092895	0.20836	0.949679	4182	3	1.3776
MAGI2	4	0.71695	0.79157	0.999952	15024	1	1.3773	0.093791	0.20986	0.949679	4215	3	1.3773
ARAP2	4	0.2562	0.4551	0.903065	9598	1	1.3771	0.077929	0.18222	0.949679	3651	3	1.3771
KIAA0319	4	0.54644	0.69418	0.981813	13491	1	1.3771	0.051346	0.13419	0.9339	2737	3	1.3771
WNT8B	4	0.98689	0.98689	0.999952	18813	0	1.377	0.013114	0.043194	0.907961	886	4	1.377
ADGRG1	4	0.88987	0.89126	0.999952	16287	1	1.3765	0.061024	0.1519	0.94348	3063	3	1.3765
DGCR6L	4	0.33863	0.52185	0.91528	10871	1	1.3763	0.058428	0.14717	0.939263	2989	3	1.3763
BBS9	4	0.21796	0.40651	0.881543	8772	1	1.3762	0.079698	0.18537	0.949679	3713	3	1.3762
ZNF599	4	0.46412	0.62542	0.947752	12595	1	1.3761	0.042516	0.11776	0.917198	2437	3	1.3761
KISS1	4	0.9018	0.90181	0.999952	16549	1	1.376	0.035419	0.1043	0.909725	2176	3	1.376
GUCY1A2	4	0.99132	0.99138	0.999952	18925	0	1.3759	0.0086755	0.029411	0.907961	588	4	1.3759
GNG3	4	0.93735	0.93729	0.999952	17555	0	1.3753	0.06969	0.1676	0.949232	3370	3	1.3753
RIIAD1	4	0.092113	0.21225	0.811979	4990	1	1.375	0.080435	0.18661	0.949679	3737	3	1.375
ZFP2	4	0.92299	0.92285	0.999952	17176	0	1.3749	0.087884	0.1996	0.949679	3988	3	1.3749
TMEM175	4	0.54107	0.68953	0.979001	13435	1	1.3744	0.071674	0.17114	0.949679	3424	3	1.3744
AAR2	4	0.96752	0.96746	0.999952	18336	0	1.3743	0.089262	0.20202	0.949679	4045	3	1.3743
MVB12A	4	0.09052	0.20957	0.80921	4946	1	1.3743	0.028336	0.08734	0.907961	1802	3	1.3743
DSCR3	4	0.64202	0.76298	0.999473	14563	1	1.3742	0.076404	0.17953	0.949679	3597	3	1.3742
OTULIN	4	0.6544	0.7673	0.999952	14632	1	1.3734	0.014579	0.047727	0.907961	977	2	1.3734
OR9I1	4	0.93038	0.93016	0.999952	17370	0	1.3732	0.099193	0.21913	0.949806	4399	3	1.3732
MYH10	4	0.99122	0.99126	0.999952	18920	0	1.3731	0.0087839	0.029749	0.907961	596	4	1.3731
TSSC4	4	0.98937	0.98941	0.999952	18869	0	1.3731	0.010627	0.035538	0.907961	740	4	1.3731
TSC22D3	4	0.97773	0.97777	0.999952	18592	0	1.3725	0.022266	0.070425	0.907961	1455	4	1.3725
CYP7B1	4	0.022485	0.07105	0.718397	1754	1	1.3724	0.086039	0.19641	0.949679	3922	3	1.3724
KBTBD3	4	0.013965	0.045802	0.718397	1130	1	1.3724	0.073867	0.17502	0.949679	3506	3	1.3724
STRIP2	4	0.9828	0.98284	0.999952	18708	0	1.3723	0.017199	0.055667	0.907961	1150	4	1.3723
VCAN	4	0.75764	0.80978	0.999952	15287	1	1.3719	0.091531	0.20599	0.949679	4130	3	1.3719
C1orf111	4	0.87657	0.88044	0.999952	16133	1	1.3715	0.046481	0.12513	0.921553	2584	3	1.3715
GRIPAP1	4	0.47721	0.63625	0.952566	12741	1	1.3714	0.034318	0.1022	0.909725	2119	3	1.3714
SFRP5	4	0.97671	0.9767	0.999952	18558	0	1.371	0.023295	0.073365	0.907961	1520	4	1.371
FOLR1	4	0.611	0.74943	0.997321	14335	1	1.3709	0.10422	0.22762	0.951261	4562	3	1.3709
C19orf73	4	0.90968	0.90944	0.999952	16770	1	1.3702	0.051671	0.13478	0.9339	2749	3	1.3702
GUCY1A3	3	0.2568	0.39561	0.876372	9609	1	1.37	0.15914	0.27531	0.964899	6226	2	1.37
NUBPL	4	0.97139	0.97136	0.999952	18428	0	1.3698	0.02861	0.088111	0.907961	1819	4	1.3698
C6orf7	4	0.51794	0.67001	0.96915	13191	1	1.3693	0.088644	0.20096	0.949679	4016	3	1.3693
TMEM184C	4	0.95913	0.95904	0.999952	18142	0	1.3693	0.099072	0.21893	0.949806	4393	3	1.3693
FAM47B	4	0.9738	0.97373	0.999952	18483	0	1.3691	0.026202	0.081537	0.907961	1677	4	1.3691
NLGN1	4	0.65772	0.76853	0.999952	14653	1	1.369	0.068126	0.16474	0.948249	3314	3	1.369
SYNJ2BP-COX16	4	0.97521	0.97516	0.999952	18523	0	1.369	0.024787	0.077594	0.907961	1595	4	1.369
VWA5A	4	0.71756	0.79185	0.999952	15028	1	1.3682	0.12358	0.25995	0.961581	5150	3	1.3682
OLFML3	4	0.87251	0.87733	0.999952	16091	1	1.3681	0.0032883	0.011674	0.907961	230	3	1.3681
HSD17B2	4	0.97596	0.97593	0.999952	18543	0	1.3676	0.024042	0.075508	0.907961	1557	4	1.3676
PPP1R3C	4	0.88102	0.88387	0.999952	16180	1	1.3676	0.070642	0.16931	0.949679	3395	3	1.3676
SERPINB9	3	0.98167	0.98182	0.999952	18681	0	1.3672	0.018325	0.047505	0.907961	1213	3	1.3672
MIEN1	4	0.31801	0.50503	0.913305	10547	1	1.3667	0.023779	0.074769	0.907961	1546	3	1.3667
ANXA2R	3	0.52763	0.62969	0.949474	13303	1	1.3666	0.019605	0.050608	0.907961	1297	2	1.3666
CFAP69	4	0.96465	0.96461	0.999952	18265	0	1.3666	0.092883	0.20834	0.949679	4181	3	1.3666
GPR149	4	0.64829	0.76516	0.999797	14603	1	1.3663	0.10437	0.22788	0.951261	4567	3	1.3663
MGST2	4	0.50296	0.65749	0.962389	13041	1	1.3663	0.090393	0.204	0.949679	4084	3	1.3663
CYP1A2	4	0.91935	0.91916	0.999952	17050	0	1.3662	0.048863	0.12949	0.9283	2658	3	1.3662
ISLR	4	0.77386	0.81764	0.999952	15395	1	1.3661	0.053307	0.13785	0.9339	2815	3	1.3661
IL12RB1	4	0.32471	0.51046	0.913845	10648	1	1.366	0.068457	0.16532	0.948249	3324	3	1.366
MRPS36	4	0.98609	0.98609	0.999952	18793	0	1.3657	0.013914	0.045653	0.907961	931	4	1.3657
SLC35F2	4	0.90774	0.90755	0.999952	16705	1	1.3656	0.049393	0.13051	0.931172	2671	3	1.3656
MEIOB	4	0.93068	0.93044	0.999952	17379	0	1.3653	0.05163	0.1347	0.9339	2748	3	1.3653
FMR1	4	0.97268	0.97263	0.999952	18458	0	1.3652	0.027317	0.084576	0.907961	1745	4	1.3652
SNX21	4	0.28738	0.48022	0.90831	10089	1	1.3647	0.050169	0.13196	0.9339	2695	3	1.3647
MRAP	4	0.082991	0.19684	0.80457	4663	1	1.3643	0.086417	0.19705	0.949679	3940	3	1.3643
ULK2	4	0.96477	0.96473	0.999952	18267	0	1.3642	0.085718	0.19584	0.949679	3912	3	1.3642
JMY	4	0.9871	0.98713	0.999952	18820	0	1.3639	0.012895	0.042516	0.907961	872	4	1.3639
ATF3	4	0.62818	0.75824	0.998783	14478	1	1.3638	0.07319	0.17383	0.949679	3481	3	1.3638
ZNF253	4	0.091746	0.21165	0.811979	4975	1	1.3636	0.057163	0.14488	0.936031	2949	3	1.3636
SNX15	4	0.82907	0.8477	0.999952	15769	1	1.3628	0.092868	0.20832	0.949679	4180	3	1.3628
EQTN	4	0.7023	0.78557	0.999952	14926	1	1.3626	0.051727	0.1349	0.9339	2751	3	1.3626
IL5RA	4	0.88822	0.8899	0.999952	16265	1	1.3624	0.075986	0.1788	0.949679	3582	3	1.3624
GYS2	4	0.9407	0.94062	0.999952	17668	0	1.3622	0.10659	0.23166	0.951644	4640	3	1.3622
FAM83A	4	0.62238	0.75627	0.998004	14454	1	1.362	0.12489	0.26208	0.961581	5193	3	1.362
REST	4	0.70339	0.786	0.999952	14941	1	1.3619	0.069958	0.16809	0.949679	3378	3	1.3619
GGA1	4	0.19739	0.37671	0.869577	8252	1	1.3618	0.08949	0.20241	0.949679	4056	3	1.3618
NEK4	4	0.81519	0.83963	0.999952	15664	1	1.3617	0.070534	0.16911	0.949679	3392	3	1.3617
ITM2A	4	0.96957	0.96952	0.999952	18383	0	1.3614	0.030425	0.093059	0.90826	1943	4	1.3614
KCNE3	4	0.21953	0.40879	0.88211	8825	1	1.3613	0.057434	0.14537	0.936031	2961	3	1.3613
PARP11	4	0.29777	0.48851	0.90986	10245	1	1.3613	0.061833	0.15336	0.94348	3101	3	1.3613
GULP1	4	0.63584	0.76079	0.998804	14532	1	1.361	0.096979	0.21536	0.949806	4323	3	1.361
PKD2L2	4	0.97317	0.97311	0.999952	18465	0	1.3605	0.02683	0.083255	0.907961	1722	4	1.3605
QKI	4	0.93737	0.93732	0.999952	17557	0	1.3601	0.053536	0.13828	0.933996	2824	3	1.3601
SLC35D1	4	0.99444	0.99449	0.999952	19001	0	1.3601	0.0055594	0.019359	0.907961	371	4	1.3601
NAIP	4	0.97191	0.97188	0.999952	18440	0	1.36	0.028089	0.086699	0.907961	1785	4	1.36
GFY	3	0.96395	0.96416	0.999952	18248	0	1.3597	0.03605	0.089054	0.907961	2210	3	1.3597
PLAC9	4	0.76546	0.81356	0.999952	15348	1	1.3593	0.092948	0.20846	0.949679	4187	3	1.3593
UBE2E3	4	0.29335	0.48498	0.909083	10169	1	1.3592	0.065263	0.15961	0.946211	3215	3	1.3592
LRCH1	4	0.9628	0.96273	0.999952	18215	0	1.3591	0.072238	0.17214	0.949679	3446	3	1.3591
GIT2	4	0.86701	0.87319	0.999952	16040	1	1.3589	0.053958	0.13907	0.935065	2838	3	1.3589
DRG2	4	0.7993	0.83082	0.999952	15551	1	1.3586	0.066249	0.16137	0.946479	3254	3	1.3586
PTGER3	4	0.98681	0.98682	0.999952	18809	0	1.3582	0.01319	0.043412	0.907961	896	4	1.3582
PNMAL1	4	0.98103	0.98105	0.999952	18668	0	1.3578	0.018969	0.060863	0.907961	1255	4	1.3578
CAPSL	4	0.74491	0.80383	0.999952	15221	1	1.3574	0.06758	0.16378	0.94797	3299	3	1.3574
C2CD3	4	0.7824	0.82191	0.999952	15457	1	1.3573	0.065897	0.16071	0.946473	3240	3	1.3573
OR52W1	4	0.92056	0.92035	0.999952	17087	0	1.3569	0.059432	0.14905	0.941528	3020	3	1.3569
FAM45A	4	0.95499	0.95487	0.999952	18030	0	1.3566	0.061637	0.15301	0.94348	3086	3	1.3566
GLB1L2	4	0.98086	0.98088	0.999952	18664	0	1.3564	0.019145	0.061384	0.907961	1269	4	1.3564
SDPR	4	0.98383	0.98382	0.999952	18737	0	1.3563	0.016172	0.052574	0.907961	1072	4	1.3563
TSEN34	4	0.95611	0.95603	0.999952	18061	0	1.356	0.11464	0.24516	0.955358	4887	3	1.356
SERF2	4	0.93568	0.93557	0.999952	17504	0	1.3559	0.11004	0.23746	0.952858	4751	3	1.3559
C1orf101	4	0.37097	0.5484	0.922408	11339	1	1.3553	0.050855	0.13328	0.9339	2718	3	1.3553
SASH1	4	0.97992	0.97998	0.999952	18638	0	1.3553	0.020075	0.064067	0.907961	1326	4	1.3553
CLCN5	4	0.20253	0.38423	0.871349	8396	1	1.3551	0.025573	0.079793	0.907961	1639	2	1.3551
PRB2	4	0.88879	0.89036	0.999952	16274	1	1.3549	0.032709	0.099042	0.909725	2050	3	1.3549
HSPE1-MOB4	4	0.77485	0.81812	0.999952	15401	1	1.3543	0.12866	0.2683	0.962011	5317	3	1.3543
GUCD1	4	0.97381	0.97374	0.999952	18484	0	1.3542	0.026195	0.081514	0.907961	1676	4	1.3542
ANXA4	4	0.052051	0.14274	0.764072	3545	1	1.3541	0.081319	0.1882	0.949679	3764	3	1.3541
FGF16	4	0.71756	0.79185	0.999952	15029	1	1.3541	0.072691	0.17294	0.949679	3461	3	1.3541
GZF1	4	0.319	0.5058	0.913738	10560	1	1.3541	0.049802	0.13127	0.932137	2685	3	1.3541
MTFR2	4	0.31085	0.49919	0.912083	10444	1	1.3539	0.05373	0.13866	0.934574	2832	3	1.3539
CTAGE5	4	0.96216	0.96207	0.999952	18201	0	1.3538	0.09232	0.20733	0.949679	4156	3	1.3538
CLTB	4	0.20529	0.38819	0.873188	8470	1	1.3537	0.11433	0.24464	0.955358	4872	3	1.3537
SLC35F3	4	0.98929	0.98933	0.999952	18868	0	1.3536	0.010708	0.03578	0.907961	743	4	1.3536
PPFIA2	4	0.099464	0.22452	0.817138	5243	1	1.3533	0.049509	0.13072	0.931322	2674	3	1.3533
LRRC26	4	0.611	0.74943	0.997321	14336	1	1.3532	0.065906	0.16073	0.946473	3241	3	1.3532
PCCB	4	0.30961	0.49815	0.911578	10423	1	1.3532	0.052593	0.13654	0.9339	2782	3	1.3532
PMCH	4	0.96451	0.96447	0.999952	18259	0	1.3526	0.028221	0.08702	0.907961	1794	3	1.3526
SYNJ1	4	0.94503	0.9449	0.999952	17794	0	1.352	0.052816	0.13695	0.9339	2791	3	1.352
LASP1	4	0.23395	0.42919	0.893095	9147	1	1.3519	0.053847	0.13887	0.935065	2834	3	1.3519
DEFA1	4	0.87807	0.88161	0.999952	16152	1	1.3514	0.054535	0.14014	0.93521	2859	3	1.3514
LOC100130880	4	0.95562	0.95553	0.999952	18048	0	1.3511	0.10588	0.23051	0.951644	4621	3	1.3511
SMCP	4	0.97752	0.97755	0.999952	18588	0	1.3511	0.02248	0.071028	0.907961	1469	4	1.3511
BSPH1	4	0.87737	0.88108	0.999952	16143	1	1.3506	0.072102	0.17189	0.949679	3439	3	1.3506
C10orf88	4	0.45097	0.61451	0.942652	12444	1	1.3506	0.020786	0.06613	0.907961	1372	3	1.3506
TMCO5A	4	0.90395	0.90385	0.999952	16601	1	1.3505	0.084382	0.19355	0.949679	3863	3	1.3505
CSNK1D	4	0.79576	0.82888	0.999952	15526	1	1.35	0.038101	0.10947	0.913742	2279	2	1.35
FAM155A	4	0.99217	0.99223	0.999952	18945	0	1.35	0.0078266	0.026716	0.907961	528	4	1.35
PLA2G4E	4	0.98774	0.98776	0.999952	18839	0	1.3499	0.012258	0.040561	0.907961	827	4	1.3499
FRMPD4	4	0.21185	0.39783	0.877523	8626	1	1.3497	0.03833	0.1099	0.914267	2286	3	1.3497
GALNT12	4	0.93566	0.93555	0.999952	17503	0	1.3495	0.095372	0.21258	0.949806	4267	3	1.3495
AMER2	4	0.026725	0.08297	0.718397	2105	1	1.349	0.046919	0.12593	0.922736	2597	3	1.349
CCDC90B	4	0.96936	0.96929	0.999952	18373	0	1.3489	0.030644	0.093651	0.909621	1955	4	1.3489
CAPS2	4	0.39526	0.56844	0.924691	11737	1	1.3488	0.040116	0.11327	0.916412	2346	3	1.3488
TAS2R4	4	0.98632	0.98631	0.999952	18799	0	1.3487	0.013685	0.044947	0.907961	920	4	1.3487
KHNYN	4	0.017063	0.055262	0.718397	1344	1	1.3478	0.040671	0.11433	0.917198	2367	3	1.3478
ZNF146	4	0.87804	0.8816	0.999952	16151	1	1.3477	0.072501	0.1726	0.949679	3456	3	1.3477
CEP68	4	0.96212	0.96203	0.999952	18200	0	1.3476	0.057155	0.14487	0.936031	2948	3	1.3476
CD5	4	0.93252	0.93229	0.999952	17427	0	1.3472	0.040252	0.11353	0.916412	2354	3	1.3472
WIPF2	4	0.33671	0.52024	0.91528	10838	1	1.3469	0.054048	0.13925	0.935065	2839	3	1.3469
APBA3	4	0.67481	0.77486	0.999952	14745	1	1.3463	0.051316	0.13412	0.9339	2734	3	1.3463
ZNF732	4	0.93882	0.93879	0.999952	17609	0	1.3463	0.055211	0.14135	0.935936	2883	3	1.3463
SLC28A2	4	0.91793	0.91771	0.999952	17016	0	1.3453	0.058872	0.14799	0.939725	3002	3	1.3453
HPRT1	4	0.98119	0.98121	0.999952	18672	0	1.3452	0.018811	0.060394	0.907961	1241	4	1.3452
CACNA1F	4	0.92603	0.92585	0.999952	17259	0	1.3449	0.057617	0.1457	0.936031	2970	3	1.3449
FAM212B	4	0.14774	0.30193	0.841568	6847	1	1.3449	0.056909	0.14442	0.936031	2943	3	1.3449
KIAA1804	4	0.90814	0.90792	0.999952	16719	1	1.3447	0.087833	0.19951	0.949679	3986	3	1.3447
CCRL2	4	0.97489	0.97484	0.999952	18519	0	1.3446	0.025114	0.078545	0.907961	1612	4	1.3446
CABP5	4	0.98319	0.9832	0.999952	18722	0	1.3445	0.016814	0.054492	0.907961	1117	4	1.3445
RAB2B	4	0.55037	0.69753	0.98365	13524	1	1.344	0.075882	0.17862	0.949679	3577	3	1.344
RIMKLA	4	0.55037	0.69753	0.98365	13523	1	1.3437	0.060315	0.15061	0.94348	3040	3	1.3437
G2E3	4	0.92504	0.92483	0.999952	17235	0	1.3428	0.10829	0.23451	0.952214	4694	3	1.3428
GRAP2	4	0.92315	0.92301	0.999952	17183	0	1.3424	0.065716	0.16039	0.946473	3233	3	1.3424
SERPINB5	4	0.92835	0.92815	0.999952	17318	0	1.3424	0.052212	0.1358	0.9339	2768	3	1.3424
DPRX	4	0.20116	0.3822	0.870125	8364	1	1.3421	0.10774	0.23359	0.951696	4682	3	1.3421
ITGB1	4	0.96967	0.96961	0.999952	18385	0	1.3421	0.030333	0.092806	0.90826	1938	4	1.3421
GLE1	4	0.85064	0.86154	0.999952	15915	1	1.3418	0.060147	0.15032	0.94348	3034	2	1.3418
ROBO3	4	0.054629	0.14738	0.769275	3646	1	1.3418	0.071202	0.1703	0.949679	3410	3	1.3418
C7orf62	4	0.91879	0.9186	0.999952	17036	0	1.3417	0.042936	0.11859	0.918026	2452	3	1.3417
PPP1R2	4	0.7208	0.79323	0.999952	15053	1	1.3415	0.028737	0.088464	0.907961	1830	3	1.3415
SPCS3	4	0.79504	0.8285	0.999952	15519	1	1.3415	0.011566	0.038451	0.907961	792	2	1.3415
NDUFS7	4	0.66146	0.76987	0.999952	14678	1	1.3412	0.043596	0.11983	0.918207	2476	3	1.3412
NCOA2	4	0.071011	0.17622	0.793698	4228	1	1.3409	0.098612	0.2181	0.949806	4380	3	1.3409
SIGLEC8	4	0.43886	0.60444	0.938349	12301	1	1.3408	0.090102	0.20348	0.949679	4074	3	1.3408
ZSCAN10	4	0.98004	0.9801	0.999952	18642	0	1.3407	0.019957	0.063737	0.907961	1318	4	1.3407
BRINP1	4	0.97679	0.97679	0.999952	18559	0	1.3405	0.023207	0.073129	0.907961	1517	4	1.3405
FRA10AC1	4	0.070662	0.17562	0.792512	4215	1	1.3404	0.06339	0.15617	0.945879	3151	3	1.3404
GHITM	4	0.97368	0.97361	0.999952	18478	0	1.3399	0.026324	0.081881	0.907961	1691	4	1.3399
RIMBP2	4	0.96463	0.96459	0.999952	18264	0	1.3397	0.072294	0.17224	0.949679	3449	3	1.3397
IRF2BP1	4	0.71756	0.79185	0.999952	15030	1	1.3394	0.086985	0.19802	0.949679	3956	3	1.3394
LARP1B	4	0.99338	0.99342	0.999952	18974	0	1.3389	0.0066174	0.022833	0.907961	451	4	1.3389
RPP25	4	0.82251	0.84384	0.999952	15723	1	1.3388	0.10441	0.22794	0.951261	4569	3	1.3388
TRIM52	4	0.97154	0.97151	0.999952	18433	0	1.3388	0.02846	0.087706	0.907961	1809	4	1.3388
PGAM2	4	0.14386	0.29593	0.839357	6720	1	1.3387	0.092867	0.20831	0.949679	4179	3	1.3387
RAB3A	4	0.49003	0.64684	0.957367	12891	1	1.3387	0.074386	0.17593	0.949679	3521	3	1.3387
LTA	4	0.77576	0.81858	0.999952	15407	1	1.3384	0.03311	0.099826	0.909725	2066	3	1.3384
TIMP4	4	0.8643	0.87123	0.999952	16009	1	1.3384	0.062408	0.15441	0.943999	3121	3	1.3384
TSHB	3	0.21688	0.35104	0.865318	8753	1	1.3384	0.15782	0.2737	0.964168	6191	2	1.3384
SEPP1	4	0.38999	0.56405	0.924454	11650	1	1.3383	0.092799	0.20819	0.949679	4174	3	1.3383
UBE2W	4	0.47721	0.63625	0.952566	12735	1	1.3382	0.018223	0.058652	0.907961	1205	2	1.3382
ZIC3	4	0.92989	0.92967	0.999952	17357	0	1.3378	0.075896	0.17864	0.949679	3579	3	1.3378
SIX3	4	0.71501	0.79076	0.999952	15018	1	1.3373	0.051215	0.13394	0.9339	2728	3	1.3373
OXSM	4	0.94749	0.94744	0.999952	17857	0	1.3372	0.06787	0.16428	0.948249	3307	3	1.3372
NCAN	4	0.99128	0.99132	0.999952	18923	0	1.3366	0.0087236	0.029564	0.907961	592	4	1.3366
C1orf226	4	0.98833	0.98835	0.999952	18849	0	1.3359	0.01167	0.038746	0.907961	796	4	1.3359
GLDN	4	0.80271	0.83266	0.999952	15580	1	1.3356	0.098109	0.21726	0.949806	4358	3	1.3356
EFCAB14	4	0.93985	0.9398	0.999952	17642	0	1.3354	0.11324	0.24287	0.955358	4845	3	1.3354
OR7A17	4	0.96979	0.96973	0.999952	18390	0	1.3353	0.00071095	0.0026103	0.907961	51	4	1.3353
OSR2	4	0.0118	0.039153	0.718397	980	1	1.3352	0.040115	0.11327	0.916412	2345	3	1.3352
SIAH2	3	0.91125	0.91135	0.999952	16811	0	1.3349	0.13248	0.24332	0.955358	5425	2	1.3349
OR2B2	4	0.97512	0.97506	0.999952	18522	0	1.3348	0.024882	0.077877	0.907961	1597	4	1.3348
FAM216B	4	0.98871	0.98877	0.999952	18855	0	1.3347	0.011293	0.037622	0.907961	778	4	1.3347
SCAF4	4	0.8904	0.89172	0.999952	16300	1	1.3345	0.047059	0.1262	0.922736	2603	3	1.3345
CD2	4	0.13541	0.2827	0.836971	6440	1	1.3339	0.055359	0.1416	0.935936	2888	3	1.3339
CBLN4	4	0.52187	0.67334	0.97	13234	1	1.3336	0.088556	0.20082	0.949679	4013	3	1.3336
UBE2F	4	0.42333	0.59162	0.933616	12104	1	1.3335	0.092125	0.207	0.949679	4145	3	1.3335
FRMPD3	4	0.36728	0.54539	0.922408	11287	1	1.333	0.10909	0.23586	0.952858	4717	3	1.333
SRRM1	4	0.73105	0.79763	0.999952	15119	1	1.333	0.082869	0.19093	0.949679	3819	3	1.333
PPP1R12C	4	0.98447	0.98447	0.999952	18753	0	1.332	0.015534	0.05063	0.907961	1032	4	1.332
DEGS2	4	0.66724	0.77201	0.999952	14705	1	1.3311	0.07769	0.18179	0.949679	3644	3	1.3311
NACC1	4	0.96841	0.96835	0.999952	18356	0	1.3311	0.019894	0.063559	0.907961	1316	4	1.3311
FANCE	4	0.9765	0.97649	0.999952	18553	0	1.331	0.023497	0.073939	0.907961	1531	4	1.331
ATP4B	4	0.88697	0.88885	0.999952	16244	1	1.3309	0.072431	0.17249	0.949679	3453	3	1.3309
GPHN	3	0.97637	0.97655	0.999952	18549	0	1.3306	0.023635	0.060387	0.907961	1537	3	1.3306
KRTAP5-7	4	0.9043	0.90419	0.999952	16610	1	1.3301	0.12079	0.25533	0.959612	5075	3	1.3301
FGF1	4	0.93648	0.93639	0.999952	17526	0	1.33	0.073252	0.17395	0.949679	3484	3	1.33
ATP2C1	4	0.96354	0.96348	0.999952	18234	0	1.3299	0.079824	0.18556	0.949679	3717	3	1.3299
NEFL	4	0.46685	0.62766	0.94892	12617	1	1.3293	0.085009	0.19462	0.949679	3884	3	1.3293
RBM33	4	0.69883	0.7842	0.999952	14899	1	1.3292	0.083311	0.19171	0.949679	3832	3	1.3292
HCAR2	4	0.98703	0.98705	0.999952	18816	0	1.3291	0.012968	0.042747	0.907961	876	4	1.3291
SLC4A5	4	0.87108	0.87627	0.999952	16080	1	1.329	0.051234	0.13398	0.9339	2729	3	1.329
CXorf23	4	0.66489	0.77114	0.999952	14696	1	1.3283	0.077548	0.18153	0.949679	3640	3	1.3283
OR13A1	4	0.81899	0.84177	0.999952	15697	1	1.328	0.074061	0.17535	0.949679	3510	3	1.328
RPGR	4	0.9442	0.94409	0.999952	17758	0	1.3279	0.092837	0.20826	0.949679	4176	3	1.3279
ZNF331	4	0.36389	0.54258	0.921406	11237	1	1.3279	0.074279	0.17573	0.949679	3517	3	1.3279
RHOU	4	0.99313	0.99318	0.999952	18968	0	1.3277	0.0068678	0.023622	0.907961	471	4	1.3277
MAP3K19	4	0.091256	0.21084	0.810578	4967	1	1.3276	0.0080544	0.027427	0.907961	541	2	1.3276
BZRAP1	4	0.54107	0.68953	0.979001	13438	1	1.3275	0.036781	0.10691	0.911304	2235	2	1.3275
PPP6R2	4	0.74727	0.80494	0.999952	15233	1	1.3274	0.052381	0.13612	0.9339	2774	3	1.3274
SMNDC1	4	0.88454	0.88677	0.999952	16215	1	1.3268	0.038287	0.10982	0.914267	2284	3	1.3268
ZNF497	3	0.70262	0.72896	0.991945	14932	1	1.3258	0.15161	0.26628	0.961829	6002	2	1.3258
ACTR6	4	0.062307	0.16091	0.779588	3920	1	1.3257	0.072221	0.17211	0.949679	3445	3	1.3257
FAM71F2	4	0.9645	0.96445	0.999952	18258	0	1.3255	0.045567	0.12345	0.919861	2547	3	1.3255
SLC38A7	4	0.99056	0.99059	0.999952	18901	0	1.3254	0.0094409	0.031811	0.907961	655	4	1.3254
OR4K2	4	0.44332	0.60814	0.939893	12356	1	1.3251	0.0055791	0.019423	0.907961	374	2	1.3251
JMJD7-PLA2G4B	4	0.91146	0.91125	0.999952	16815	1	1.3249	0.05821	0.14677	0.938649	2982	3	1.3249
ZNF254	4	0.96961	0.96956	0.999952	18384	0	1.3248	0.030387	0.092956	0.90826	1942	4	1.3248
ATP6V1E2	4	0.66031	0.76946	0.999952	14669	1	1.3245	0.12064	0.25505	0.959289	5071	3	1.3245
BHLHE22	4	0.99254	0.99261	0.999952	18959	0	1.3243	0.0074563	0.02555	0.907961	500	4	1.3243
PSME2	4	0.95995	0.95987	0.999952	18157	0	1.3243	0.058323	0.14699	0.93909	2986	3	1.3243
KCNAB1	4	0.42686	0.59455	0.93476	12146	1	1.3242	0.078695	0.18358	0.949679	3674	3	1.3242
OC90	4	0.9558	0.95571	0.999952	18053	0	1.3242	0.0951	0.21213	0.949806	4256	3	1.3242
CCL16	4	0.9612	0.9611	0.999952	18182	0	1.3232	0.092351	0.20738	0.949679	4158	3	1.3232
NADK	4	0.86383	0.87089	0.999952	16005	1	1.3232	0.0015393	0.0055695	0.907961	107	2	1.3232
BHLHE23	4	0.34517	0.52723	0.91627	10977	1	1.3231	0.088664	0.201	0.949679	4017	3	1.3231
PRKACA	4	0.9405	0.94042	0.999952	17661	0	1.3226	0.078532	0.18329	0.949679	3668	3	1.3226
PRPSAP2	4	0.91297	0.91275	0.999952	16865	0	1.3225	0.048458	0.12877	0.9283	2641	3	1.3225
C16orf97	4	0.91514	0.91493	0.999952	16936	0	1.3223	0.091101	0.20526	0.949679	4109	3	1.3223
EFCAB12	4	0.2847	0.47805	0.908081	10041	1	1.3221	0.10053	0.22139	0.950066	4444	3	1.3221
PCDHA13	4	0.16167	0.3233	0.849459	7251	1	1.322	0.080347	0.18645	0.949679	3734	3	1.322
CBFB	4	0.67723	0.77576	0.999952	14761	1	1.3214	0.085526	0.19553	0.949679	3902	3	1.3214
MMGT1	4	0.88084	0.88371	0.999952	16177	1	1.3214	0.057537	0.14555	0.936031	2966	3	1.3214
FLT1	4	0.59287	0.7338	0.992458	14094	1	1.3212	0.10674	0.23189	0.951644	4645	3	1.3212
KIF16B	4	0.28107	0.47514	0.906781	9990	1	1.3212	0.019233	0.061642	0.907961	1273	2	1.3212
OR7D4	4	0.99057	0.9906	0.999952	18902	0	1.3212	0.0094345	0.031794	0.907961	654	4	1.3212
CPA1	4	0.62125	0.75589	0.997919	14446	1	1.3211	0.10653	0.23155	0.951644	4638	3	1.3211
CAMK2G	4	0.60848	0.74723	0.996528	14305	1	1.3208	0.1207	0.25515	0.959332	5073	3	1.3208
CNPY2	4	0.8143	0.83912	0.999952	15657	1	1.3202	0.085275	0.19508	0.949679	3891	3	1.3202
NPM3	4	0.94248	0.94239	0.999952	17712	0	1.3201	0.10783	0.23375	0.951696	4686	3	1.3201
EDRF1	4	0.95193	0.95184	0.999952	17966	0	1.3199	0.054099	0.13935	0.935065	2840	3	1.3199
ANKRD52	4	0.81961	0.84214	0.999952	15703	1	1.3195	0.043454	0.11954	0.918207	2469	3	1.3195
ORC2	4	0.92995	0.92974	0.999952	17361	0	1.3195	0.022306	0.070528	0.907961	1457	2	1.3195
MARC1	4	0.98562	0.98561	0.999952	18778	0	1.319	0.014384	0.047105	0.907961	962	4	1.319
COL16A1	4	0.73011	0.79722	0.999952	15117	1	1.3189	0.11437	0.24471	0.955358	4875	3	1.3189
GEMIN4	4	0.4484	0.61237	0.941573	12414	1	1.3189	0.057899	0.14623	0.937165	2976	3	1.3189
OPCML	4	0.23199	0.42644	0.892223	9100	1	1.3189	0.12086	0.25545	0.959791	5076	3	1.3189
CLUAP1	4	0.9466	0.94655	0.999952	17838	0	1.3187	0.062301	0.15421	0.943999	3116	3	1.3187
EZR	4	0.98997	0.98999	0.999952	18883	0	1.3187	0.010025	0.033641	0.907961	701	4	1.3187
UNG	4	0.69998	0.78465	0.999952	14904	1	1.3182	0.090494	0.20418	0.949679	4089	3	1.3182
THAP11	3	0.84388	0.84397	0.999952	15868	0	1.3181	0.13419	0.24547	0.955358	5470	2	1.3181
FCRL1	4	0.9476	0.94756	0.999952	17861	0	1.318	0.10738	0.23299	0.951644	4667	3	1.318
PAQR9	4	0.99447	0.99451	0.999952	19002	0	1.318	0.0055348	0.019273	0.907961	368	4	1.318
ARL9	4	0.79576	0.82888	0.999952	15525	1	1.3177	0.064663	0.15853	0.946211	3193	3	1.3177
ZBTB44	3	0.98399	0.98415	0.999952	18743	0	1.3177	0.016006	0.041795	0.907961	1061	3	1.3177
PCSK1N	4	0.089538	0.2079	0.807668	4906	1	1.3173	0.059065	0.14835	0.940602	3008	3	1.3173
SMIM3	4	0.98737	0.98739	0.999952	18828	0	1.3173	0.012631	0.041696	0.907961	851	4	1.3173
SPIN4	4	0.97967	0.97973	0.999952	18633	0	1.3173	0.020326	0.064802	0.907961	1344	4	1.3173
IQCJ-SCHIP1	4	0.4122	0.58242	0.93031	11959	1	1.3172	0.10531	0.22956	0.951529	4598	3	1.3172
LAMTOR5	4	0.9426	0.94251	0.999952	17714	0	1.3172	0.081956	0.18931	0.949679	3787	3	1.3172
SLC30A2	4	0.344	0.52627	0.915825	10956	1	1.3171	0.12497	0.26221	0.961581	5196	3	1.3171
MAGEC1	4	0.98548	0.98548	0.999952	18775	0	1.3166	0.014521	0.047538	0.907961	972	4	1.3166
NOXRED1	4	0.9231	0.92297	0.999952	17181	0	1.3166	0.082988	0.19113	0.949679	3822	3	1.3166
SYTL2	4	0.90989	0.90965	0.999952	16777	1	1.3165	0.11322	0.24283	0.955358	4841	3	1.3165
RECQL	4	0.98695	0.98696	0.999952	18814	0	1.316	0.013053	0.043011	0.907961	882	4	1.316
TMPRSS6	4	0.20982	0.3948	0.875586	8590	1	1.3151	0.071785	0.17135	0.949679	3427	3	1.3151
ZNF428	4	0.89534	0.89606	0.999952	16383	1	1.3142	0.050818	0.13321	0.9339	2715	3	1.3142
C2orf81	4	0.836	0.852	0.999952	15822	1	1.3141	0.10275	0.22512	0.950538	4519	3	1.3141
SLC39A3	3	0.075567	0.17313	0.791163	4383	1	1.3141	0.13959	0.25192	0.9579	5638	2	1.3141
KCNJ15	4	0.57082	0.71489	0.990236	13759	1	1.314	0.078743	0.18367	0.949679	3675	3	1.314
CUL4A	3	0.44003	0.58904	0.933485	12319	1	1.3136	0.19476	0.31784	0.967138	7282	2	1.3136
TLDC1	4	0.94611	0.94604	0.999952	17825	0	1.3135	0.060192	0.1504	0.94348	3035	3	1.3135
AACS	4	0.25534	0.4544	0.902639	9587	1	1.3134	0.074433	0.17599	0.949679	3524	3	1.3134
BIVM-ERCC5	4	0.9891	0.98914	0.999952	18865	0	1.3134	0.010902	0.0364	0.907961	748	4	1.3134
CITED2	4	0.99062	0.99065	0.999952	18905	0	1.3133	0.0093804	0.031632	0.907961	649	4	1.3133
SYCE2	3	0.9397	0.9399	0.999952	17637	0	1.3131	0.060299	0.14199	0.936031	3039	3	1.3131
MAGEC2	4	0.93227	0.93203	0.999952	17417	0	1.3125	0.04835	0.12855	0.927798	2638	3	1.3125
TMEM232	4	0.94023	0.94017	0.999952	17656	0	1.312	0.058791	0.14785	0.939725	2998	3	1.312
NSMCE1	4	0.17386	0.34175	0.862265	7552	1	1.3119	0.094289	0.2107	0.949679	4235	3	1.3119
NHLRC3	4	0.93477	0.93463	0.999952	17488	0	1.3117	0.10613	0.23091	0.951644	4627	3	1.3117
IP6K3	4	0.97977	0.97983	0.999952	18635	0	1.3112	0.02023	0.064526	0.907961	1336	4	1.3112
EDEM3	4	0.93645	0.93636	0.999952	17524	0	1.311	0.068046	0.16459	0.948249	3312	3	1.311
GTF3C4	4	0.6544	0.7673	0.999952	14635	1	1.311	0.090397	0.20401	0.949679	4085	3	1.311
PRMT3	4	0.92964	0.92943	0.999952	17352	0	1.3109	0.045324	0.12299	0.919861	2536	3	1.3109
GPAA1	4	0.94006	0.94003	0.999952	17654	0	1.3106	0.103	0.22554	0.951027	4525	3	1.3106
LEUTX	4	0.59975	0.73968	0.99367	14196	1	1.3104	0.054884	0.14077	0.935862	2872	3	1.3104
WWP2	4	0.35696	0.53687	0.91914	11146	1	1.3104	0.09999	0.22049	0.950066	4427	3	1.3104
NIPAL3	4	0.94058	0.94049	0.999952	17666	0	1.3102	0.066244	0.16136	0.946479	3253	3	1.3102
EMILIN3	4	0.94182	0.94175	0.999952	17698	0	1.31	0.090705	0.20456	0.949679	4095	3	1.31
RNF123	4	0.081978	0.19508	0.802958	4636	1	1.3099	0.041965	0.11675	0.917198	2416	3	1.3099
SEMA5B	4	0.74069	0.80188	0.999952	15193	1	1.3097	0.13225	0.27419	0.964168	5419	3	1.3097
INAFM2	4	0.097052	0.22051	0.816358	5149	1	1.3096	0.089242	0.20199	0.949679	4044	3	1.3096
BAG6	4	0.74727	0.80494	0.999952	15234	1	1.3095	0.064881	0.15894	0.946211	3199	3	1.3095
C16orf92	4	0.85617	0.86541	0.999952	15950	1	1.3092	0.088525	0.20076	0.949679	4012	3	1.3092
OR2W1	4	0.89016	0.89153	0.999952	16293	1	1.3089	0.090128	0.20352	0.949679	4075	3	1.3089
TMEM97	4	0.5476	0.69517	0.982427	13499	1	1.3089	0.085285	0.1951	0.949679	3893	3	1.3089
IQCE	4	0.74445	0.80361	0.999952	15216	1	1.3088	0.045474	0.12328	0.919861	2542	3	1.3088
CFAP126	4	0.58507	0.72703	0.991239	13985	1	1.3082	0.10831	0.23455	0.952214	4696	3	1.3082
ARHGEF18	4	0.68182	0.77753	0.999952	14794	1	1.3081	0.10962	0.23678	0.952858	4735	3	1.3081
FAM3A	4	0.98949	0.98953	0.999952	18873	0	1.308	0.010506	0.035147	0.907961	733	4	1.308
MIA2	4	0.8648	0.87159	0.999952	16015	1	1.3079	0.090789	0.2047	0.949679	4097	3	1.3079
CDH18	4	0.90302	0.90298	0.999952	16576	1	1.3078	0.097353	0.216	0.949806	4335	3	1.3078
TAF3	4	0.16725	0.33174	0.856572	7378	1	1.3077	0.0037086	0.013128	0.907961	257	3	1.3077
UCKL1	4	0.77679	0.81909	0.999952	15421	1	1.3075	0.084744	0.19417	0.949679	3873	3	1.3075
GSX2	4	0.36788	0.54589	0.922408	11288	1	1.307	0.056798	0.14423	0.936031	2939	3	1.307
OR2F2	4	0.98345	0.98347	0.999952	18728	0	1.3069	0.016545	0.0537	0.907961	1096	4	1.3069
MAGEB5	4	0.70718	0.78756	0.999952	14966	1	1.3066	0.063822	0.15695	0.946211	3163	3	1.3066
LRP10	4	0.19944	0.37967	0.8698	8318	1	1.3065	0.10059	0.22148	0.950066	4447	3	1.3065
NOS1	4	0.97795	0.978	0.999952	18597	0	1.3065	0.02205	0.069774	0.907961	1443	4	1.3065
LRRC32	4	0.972	0.97197	0.999952	18444	0	1.3063	0.027996	0.086438	0.907961	1779	4	1.3063
SEC14L5	4	0.97395	0.97387	0.999952	18487	0	1.3063	0.026048	0.081126	0.907961	1668	4	1.3063
GPX1	4	0.47865	0.63742	0.953164	12760	1	1.3062	0.076284	0.17931	0.949679	3592	3	1.3062
FZD4	4	0.46037	0.62231	0.945603	12551	1	1.3061	0.061537	0.15283	0.94348	3082	3	1.3061
MVD	4	0.96481	0.96478	0.999952	18269	0	1.3058	0.069052	0.16644	0.948825	3348	3	1.3058
SYCP2L	4	0.6385	0.76173	0.999207	14542	1	1.3056	0.075713	0.1783	0.949679	3569	3	1.3056
BGLAP	4	0.96899	0.96891	0.999952	18369	0	1.3053	0.031013	0.094691	0.909725	1970	4	1.3053
AGXT2	4	0.92575	0.92555	0.999952	17248	0	1.3052	0.10846	0.2348	0.952284	4703	3	1.3052
TROAP	4	0.9708	0.97075	0.999952	18412	0	1.3046	0.029201	0.089737	0.907961	1866	4	1.3046
PROZ	4	0.91389	0.91367	0.999952	16898	0	1.3044	0.074768	0.17658	0.949679	3538	3	1.3044
DNPH1	4	0.93997	0.93995	0.999952	17648	0	1.3043	0.081472	0.18847	0.949679	3769	3	1.3043
FCRLA	4	0.98305	0.98307	0.999952	18717	0	1.3041	0.016952	0.054921	0.907961	1131	4	1.3041
FUT4	4	0.8217	0.84336	0.999952	15716	1	1.3041	0.035621	0.10467	0.909725	2187	3	1.3041
SEP15	4	0.86007	0.86819	0.999952	15978	1	1.3039	0.12966	0.26991	0.962749	5345	3	1.3039
DYSF	4	0.98713	0.98715	0.999952	18821	0	1.3038	0.012868	0.042434	0.907961	868	4	1.3038
BCL7A	4	0.20327	0.38527	0.871537	8422	1	1.3036	0.056245	0.14322	0.936031	2914	3	1.3036
CD82	4	0.98491	0.98492	0.999952	18764	0	1.3031	0.015094	0.049311	0.907961	1004	4	1.3031
ZMYM3	4	0.86493	0.8717	0.999952	16020	1	1.303	0.12021	0.25433	0.959069	5058	3	1.303
H2BFM	4	0.9229	0.92276	0.999952	17171	0	1.3026	0.037431	0.10816	0.913301	2254	3	1.3026
LCN1	4	0.88767	0.88944	0.999952	16254	1	1.3026	0.10782	0.23373	0.951696	4685	3	1.3026
STH	4	0.9633	0.96323	0.999952	18225	0	1.3026	0.085711	0.19583	0.949679	3911	3	1.3026
WSB1	4	0.80961	0.83647	0.999952	15624	1	1.3021	0.09647	0.21449	0.949806	4305	3	1.3021
DPCD	4	0.13144	0.27635	0.83425	6314	1	1.3019	0.063666	0.15668	0.946211	3157	3	1.3019
DUSP16	4	0.61043	0.74891	0.997222	14328	1	1.3018	0.09091	0.2049	0.949679	4102	3	1.3018
BMP5	4	0.91146	0.91127	0.999952	16816	1	1.3009	0.040007	0.11306	0.916412	2341	3	1.3009
FCAMR	4	0.91796	0.91773	0.999952	17017	0	1.2999	0.05931	0.14881	0.941528	3015	3	1.2999
CSNK2A2	4	0.93644	0.93634	0.999952	17523	0	1.2996	0.056268	0.14327	0.936031	2915	3	1.2996
PLGRKT	4	0.92819	0.92798	0.999952	17314	0	1.2996	0.069886	0.16795	0.949679	3374	3	1.2996
DMTF1	4	0.0024998	0.0089487	0.656064	259	1	1.299	0.04665	0.12544	0.922226	2589	3	1.299
DNAH8	4	0.69522	0.78279	0.999952	14870	1	1.299	0.052623	0.13661	0.9339	2785	3	1.299
C10orf32	4	0.2703	0.46637	0.905667	9806	1	1.2986	0.051548	0.13457	0.9339	2744	3	1.2986
TMEM106A	4	0.96377	0.96372	0.999952	18240	0	1.2986	0.08281	0.19082	0.949679	3816	3	1.2986
PMFBP1	4	0.96305	0.96297	0.999952	18220	0	1.2981	0.041492	0.11587	0.917198	2397	3	1.2981
MRPL18	4	0.84566	0.85818	0.999952	15881	1	1.2979	0.011774	0.039069	0.907961	804	3	1.2979
PLSCR2	4	0.73961	0.80137	0.999952	15181	1	1.2974	0.080153	0.18612	0.949679	3729	3	1.2974
SP8	4	0.91398	0.91376	0.999952	16900	0	1.2974	0.073748	0.1748	0.949679	3501	3	1.2974
SPX	4	0.90944	0.90922	0.999952	16761	1	1.2972	0.083114	0.19138	0.949679	3827	3	1.2972
CIB4	4	0.63455	0.76037	0.998793	14523	1	1.2969	0.094879	0.21173	0.949806	4250	3	1.2969
SPRED3	4	0.98013	0.98018	0.999952	18643	0	1.2969	0.019868	0.06347	0.907961	1314	4	1.2969
RBM34	4	0.39901	0.57158	0.925514	11793	1	1.2966	0.086386	0.197	0.949679	3938	3	1.2966
LPAR4	4	0.82196	0.84351	0.999952	15717	1	1.2965	0.069931	0.16804	0.949679	3377	3	1.2965
OR9G1	4	0.11615	0.25175	0.825113	5820	1	1.2961	0.10357	0.22652	0.951261	4541	3	1.2961
PADI3	4	0.78162	0.82152	0.999952	15454	1	1.2961	0.099593	0.21983	0.949881	4416	3	1.2961
LILRB5	4	0.99125	0.9913	0.999952	18921	0	1.2957	0.0087529	0.029652	0.907961	594	4	1.2957
PDGFRB	4	0.79437	0.82814	0.999952	15515	1	1.2955	0.065756	0.16046	0.946473	3235	3	1.2955
ATXN1	4	0.92077	0.92057	0.999952	17094	0	1.2954	0.12563	0.2633	0.961829	5217	3	1.2954
BSPRY	4	0.98774	0.98776	0.999952	18838	0	1.2954	0.012264	0.040578	0.907961	828	4	1.2954
PKN3	4	0.8997	0.89994	0.999952	16495	1	1.2952	0.044478	0.12147	0.919861	2504	3	1.2952
RGS9BP	4	0.97465	0.97459	0.999952	18511	0	1.2951	0.025351	0.079204	0.907961	1630	4	1.2951
ADIG	4	0.96304	0.96296	0.999952	18219	0	1.2949	0.070493	0.16904	0.949679	3390	3	1.2949
PRDX5	4	0.88832	0.88999	0.999952	16266	1	1.2948	0.11436	0.24469	0.955358	4874	3	1.2948
MUM1L1	4	0.076805	0.18622	0.80115	4426	1	1.2944	0.072857	0.17324	0.949679	3469	3	1.2944
[truncated: 17,116 more rows]
