# Supplementary material for: SLC35A2 gene product modulates paramyxovirus fusion events during infection
Source: PLoS Pathog. 2025 Jan 10;21(1):e1012531. doi: 10.1371/journal.ppat.1012531 (PMC11756793; doi:10.1371/journal.ppat.1012531)
Supplement: S4 Table — (XLSX) [file ppat.1012531.s010.xlsx]

## Sheet: Sheet1
Figure 3B qPCR copy number
		SeV NP			VSV NP
Infection	Control	12038.7	9494.71	8553.61	272104	289772	295383
	A1KO	4.19125	5.99562	2.87591	281952	299310	281789
	A2KO	54.9929	21.8091	12.1266	264939	456385	295459
Mock	Control	0.176321	0.341119	0.910104	1602.25	2900.61	3277.7
	A1KO	0.281588	0.235298	0.463598	1673.66	1428.07	2764.65
	A2KO	0.712134	0.308866	0.63731	5536.6	906.535	2414.9
Figure 4C positive cells precentage
		Nuclues	Virus positive cells	Precentage(%)
SeV	A1KO	241	0	0
		209	0	0
		234	1	0.42735
	A2KO	224	0	0
		286	2	0.699301
		299	3	1.00334
	Double KO	274	2	0.729927
		154	0	0
		187	5	2.6738
	Control	312	272	87.1795
		207	163	78.744
		369	302	81.8428
NDV	A1KO	257	16	6.22568
		180	17	9.44444
		193	13	6.73575
	A2KO	122	45	36.8852
		176	27	15.3409
		137	21	15.3285
	Double KO	162	7	4.32099
		154	4	2.5974
		229	0	0
	Control	168	161	95.8333
		250	237	94.8
		191	173	90.5759
MuV	A1KO	239	2	0.83682
		352	4	1.13636
		224	0	0
	A2KO	298	40	13.4228
		308	34	11.039
		227	26	11.4537
	Double KO	279	5	1.79211
		203	13	6.40394
		261	7	2.68199
	Control	522	93	17.8161
		413	112	27.1186
		237	73	30.8017
Figure 5B SeV qPCR copy number
	SLC35A1 KO			SLC35A2 KO			Control
24 hpi	6.5	144.5	71.9	45.5	827.4	156.7	10765.1	30680.3	23870.9
48 hpi	2.7	180.8	83.3	40.9	1046.3	138.4	19664.8	60417.9	53170.2
72 hpi	5.9	241.1	54.2	51.9	858	181.2	34736.9	92308.5	79294.5
96 hpi	7.5	274.6	105.8	41	794.5	234.7	66460.4	155306	123836
Figure 5D NDV qPCR copy number
	SLC35A1 KO			SLC35A2 KO			Control
24 hpi	5606	8403.9	7349.9	57306	93178.7	51785.7	3066480	4.5092e+06	1.05472e+06
48 hpi	434.8	643.1	724.9	14242.4	12941.5	9649.3	3.37188e+06	1.63143e+06	493564
72 hpi	414.7	448.4	325.9	3869	3378.8	4971	2142752	973613	153917
96 hpi	474.1	482	235.3	7355.5	8667.7	3884.9	2.66753e+06	2.94627e+06	37453
Figure 5F NDV qPCR copy number
	SLC35A1 KO			SLC35A2 KO			Control
24 hpi	14.3	22	20.5	529.3	637.6	991.6	1444	2506.5	2637.3
48 hpi	120.5	159	259.5	3057.4	3797.6	5113.7	5688.5	8335.5	11555.5
72 hpi	247.5	251.3	973.6	4878	6314.7	12262.8	10927.8	16731.5	34156.6
96 hpi	407	433.1	1412.8	8801.4	12017.6	27690.6	19049.6	24493.7	67295.3
Figure 6B SeV binding MFI
	Mock			Infection
	A1KO	A2KO	Control	A1KO	A2KO	Control
2024-01-22 data	7283	8010	3741	10116	316893	843000
2024-05-15 data	5314	5467	3894	58977	538000	1250000
2024-05-16 data	5015	5152	3486	69427	536000	1450000
2024-06-04 data	4128	4574	2842	18782	189773	945000
Figure 6D qPCR copy number
		Re1	Re2	Re3		Average
1.5MOI	A2KO	4422.5	4829.96	7886.44		5712.96
	Control	9120.16	7260.78	5385.6		7255.52
6MOI	A2KO	5611.39	18640.6	16738.2		13663.4
	Control	8369.24	5679.6	4704.48		6251.1
Figure 7E EM data virus particle number
viral particle number	Unbound virus	Binding virus	Fusing virus	total
Control	22	132	57	211
A1KO	7	1	0	8
A2KO	30	29	5	64
Figure 7F EM data virus particle precentage
Precentage	Unbound virus	Binding virus	Fusing virus
Control	10.4265	62.5592	27.0142
A1KO	87.5	12.5	0
A2KO	46.875	45.3125	7.8125
Figure 8A Average log10 TCID50/ml (1.5MOI)
	Control	A2KO
Re 1	4.9	4.9
Re 2	4.9	4.4
Re 3	6.4	5.4
Figure 8B Average log10 TCID50/ml (15MOI)
	Control	A2KO
Re 1	4.7	4.9
Re 2	4.7	5.7
Re 3	5.4	5.7
Figure 8D Average number of syncytia / 1000 cells (1.5MOI)
	Control			A2KO
Re 1	7.05645	7.05703	6.88757	0.390244	0.361925	0.629987
Re 2	11.9025	14.4452	14.3996	0.361664	0.56444	0.863744
Re 3	7.67824	16.6609	16.3294	0.372439	0.352237	0.685636
Figure 8E Average number of syncytia / 1000 cells (15MOI)
	Control			A2KO
Re 1	30.1606	44.3038	47.2289	2.89575	2.06246	3.36943
Re 2	39.6927	40.3818	45.584	4.20792	4.57604	4.10572
Re 3	34.6821	40.3846	37.054	26.3365	5.41472	4.80664
Figure S3B Lectin arrray heatmap (log2 fold change over control)
	POS	NEG	AAA	AAL	ACG	ACL	ASA	BANLEC	BC2L-A	BC2LCN	BPA; BPL	CALSEPA	CGL2	CNL	Con A	DBA	DISCOIDIN I	DISCOIDIN II	DSA	ECA	EEL	F17AG	GAL1	GAL1-S	GAL2	GAL3	GAL3C-S	GAL7-S	GAL9	GNA	GRFT	GS-I; GSL-I	GS-II; GSL-II	HHA; HHL	Jacalin	LBA	LcH A	LEA	LENTIL	Lotus	LSL-N	MAA; MAL	MALECTIN	MOA	MPL; MPA	NPA	ORYSATA	PA-IIL	PA-IL
Control	0	0	0	0	0	0	0	0	0	0	0	0	0	0	0	0	0	0	0	0	0	0	0	0	0	0	0	0	0	0	0	0	0	0	0	0	0	0	0	0	0	0	0	0	0	0	0	0	0
SLC35A1 KO	0	0.478781	0.478781	0.478781	0.478781	0.478781	2.25609	0.235396	15.7406	0.478781	0.478781	0.478781	0.478781	0.478781	0.777526	0.404916	0.478781	11.9984	12.3751	-0.0750358	10.199	0.65322	0.478781	0.478781	0.478781	0.478781	0.478781	0.478781	0.478781	0.542127	0.452297	0.478781	-0.424471	1.05664	12.4491	0.478781	0.183507	0.478781	0.178092	0.555661	11.7854	-1.87189	-0.298542	-0.220917	0.478781	1.01962	2.60186	1.02028	0.478781
SLC35A2 KO	0	0.206903	0.206903	0.206903	0.206903	0.206903	1.89467	0.715567	15.2018	0.206903	0.206903	0.206903	0.206903	0.206903	0.586975	0.0891183	0.206903	0.206903	0.206903	0.224971	0.206903	0.32731	0.206903	0.206903	0.206903	0.206903	0.206903	0.206903	0.206903	0.254281	1.93224	0.206903	-0.616723	1.0314	11.3771	0.206903	-0.630899	0.206903	0.156689	0.0897647	0.206903	-12.0936	-0.194085	-1.03839	0.206903	0.9849	0.0974565	1.70611	0.206903
Figure S5B Cell Debris%
	SLC35A1 KO			SLC35A2 KO			Control			Mock
24 hpi	5.3	3.7	6.1	24.8	27.6	18.9	18.6	19.3	22.5	2.2	2.4	1.7
48 hpi	7.2	6.2	15.2	32.4	41.5	28.8	44.6	44.3	38.8	2	1.2	2.2
Figure S5D Cell Death%
	SLC35A1 KO			SLC35A2 KO			Control			Mock
24 hpi	9.68667	4.44333	10.2433	10.27	11.6333	8.04	5.56667	8.12333	8.67	3.25667	3.57333	6.22
48 hpi	16.2	10.6833	28.3	44.6333	43.7667	54.7	28.6667	22.7	39.7	5.70667	4.43667	13.0333
[truncated: 23 more columns]
